# Supplementary material for: Genome-Wide Identification, Characterization, and Comparative Analysis of NLR Resistance Genes in Coffea spp
Source: Front Plant Sci. 2022 Jul 7;13:868581. doi: 10.3389/fpls.2022.868581 (PMC9301388; doi:10.3389/fpls.2022.868581)
Supplement: Supplementary file 1 [file Data_Sheet_1.zip]

Archive with 4 entries (4 files):
- Supplementary Figure 1.pdf
- Supplementary Figure 2.pdf
- Supplementary Tables.xlsx
- Supplementary Text 1.pdf
