# Supplementary material for: Genome-Wide Identification, Characterization, and Comparative Analysis of NLR Resistance Genes in Coffea spp
Source: Front Plant Sci. 2022 Jul 7;13:868581. doi: 10.3389/fpls.2022.868581 (PMC9301388; doi:10.3389/fpls.2022.868581)
Supplement: Supplementary file 1 [file Data_Sheet_1.zip › Supplementary Tables.xlsx]

## Sheet: S1_Jupe_motifs
Supplementary Table 1. Motif from Jupe et al. 2012 and NB-ARC motif combinations from Steuernagel et al., 2020.
Motif Table From Jupe et al. 2012
Motif	Sequence	Domain	Group	similar to
1	PIWGMGGVGKTTLARAVYNDP	NB-ARC	CNL/TNL	P-loop
2	LKPCFLYCAIFPEDYMIDKNKLIWLWMAE	NB-ARC	CNL	RNBS-D
3	CGGLPLAIKVWGGMLAGKQKT	NB-ARC	CNL/TNL	GLPL
4	YLVVLDDVWDTDQWD	NB-ARC	CNL/TNL	Kin-2
5	NGSRIIITTRNKHVANYMCT	NB-ARC	CNL/TNL	RNBS-B
6	HFDCRAWVCVSQQYDMKKVLRDIIQQVGG	NB-ARC	CNL	RNBS-A
7	CRMHDMMHDMCWYKAREQNFV	linker	CNL/TNL	MHDV
8	MEDVGEYYFNELINRSMFQPI	linker	CNL/TNL	-
9	LIHLRYLNLSGTNIKQLPASI	LRR1	CNL/TNL	Motif1 LDL
10	LSHEESWQLFHQHAF	NB-ARC	CNL/TNL	RNBS-C
11	MPNLETLDIHNCPNLEEIP	LRR	CNL/TNL	-
12	IMPVLRLSYHHLPYH	NB-ARC	CNL/TNL	-
13	QIVIPIFYDVDPSDVRHQTGSFGEAFWKHCSR	TIR	TNL	TIR-3
14	AIKDIQEQLQKVADRRDRNKVFVPHPTRPIAIDPCLRALYAEATELVGIY	monocot	-	-
15	KNYATSRWCLNELVKIMECKE	TIR	TNL	TIR-2
16	DAAYDAEDVIDSFKYHA	pre-NB	CNL	EDVID
17	FAIPKLGDFLTQEYYLHKGIKKEIEWLKRELEFMQA	pre-NB	CNL	-
18	KYDVFLSFRGADTRRTFTSHLYEALKNRGINTF	TIR	TNL	TIR-1
19	IKMVEITGYRGTRFPNWMGHPVYCNMVSISIRNCKNCSCLP	LRR	CNL/TNL	-
20	ETSSFELMDLLGERWVPPVHLREFKSFMPSQLSALRGWIQRDPSHLSNLS	monocot	-	-
NB-ARC Motif Combinations From Steuernagel et al., 2020
1,6,4
1,4,5
6,4,5
5,10,3
10,3,12
3,12,2
Consensus structure of an NLR From Steuernagel et al., 2020

## Sheet: S2_Ref_NLR
Supplementary Table 2. Reference NLRs. All reference NRLs were obtained from the PRGDB. The reference NLRs highlighted in light blue and dark blue refer to NLRs that share orthogroups with coffee, according to table S10.
Reference NLRs
Plants
PRGdb ID	Gene name	Class	Gene type	Species
PRGDB130	Bs2	CNL	reference	Capsicum chacoense
PRGDB138	Gpa2	CNL	reference	Solanum tuberosum
PRGDB140	Hero	CNL	reference	Solanum lycopersicum
PRGDB142	Mi1.2	CNL	reference	Solanum lycopersicum
PRGDB146	R1	CNL	reference	Solanum demissum
PRGDB148	Rpi-blb1	CNL	reference	Solanum bulbocastanum
PRGDB1484	HRT	CNL	reference	Arabidopsis thaliana
PRGDB1488	Pi-ta	CNL	reference	Oryza sativa
PRGDB1489	RCY1	CNL	reference	Arabidopsis thaliana
PRGDB149	Rpi-blb2	CNL	reference	Solanum bulbocastanum
PRGDB1491	RPM1	CNL	reference	Arabidopsis thaliana
PRGDB1492	RPP13	CNL	reference	Arabidopsis thaliana
PRGDB1494	RPP8	CNL	reference	Arabidopsis thaliana
PRGDB1495	Rps2	CNL	reference	Arabidopsis thaliana
PRGDB1497	RPS5	CNL	reference	Arabidopsis thaliana
PRGDB150	Rx	CNL	reference	Solanum tuberosum
PRGDB150957	PIB	CNL	reference	Oryza sativa
PRGDB150958	XA1	CNL	reference	Oryza sativa
PRGDB151	Rx2	CNL	reference	Solanum acaule
PRGDB153	Sw-5	CNL	reference	Solanum lycopersicum
PRGDB154	Tm-2a	CNL	reference	Solanum lycopersicum
PRGDB157	Tm-2	CNL	reference	Solanum lycopersicum
PRGDB161432	MLA1	CNL	reference	Hordeum vulgare
PRGDB161433	Mla6	CNL	reference	Hordeum vulgare subsp. vulgare
PRGDB135725	MLA10	CNL	reference	Hordeum vulgare
PRGDB161434	Mla12	CNL	reference	Hordeum vulgare subsp. vulgare
PRGDB161435	MLA13	CNL	reference	Hordeum vulgare
PRGDB161436	Pi36	CNL	reference	Oryza sativa Indica Group
PRGDB161437	Rp1-D	CNL	reference	Zea mays
PRGDB161438	Pm3	CNL	reference	Triticum aestivum
PRGDB161439	Lr10	CNL	reference	Triticum aestivum
PRGDB161440	Pl8	CNL	reference	Helianthus annuus
PRGDB161442	Pi9	CNL	reference	Oryza sativa Indica Group
PRGDB161443	Piz-t	CNL	reference	Oryza sativa Japonica Group
PRGDB161444	Pi2	CNL	reference	Oryza sativa Indica Group
PRGDB161446	Cre1	CNL	reference	Aegilops tauschii
PRGDB161453	Pikm1-TS	CNL	reference	Oryza sativa Japonica Group
RGDB161454	Pikm2-TS	CNL	reference	Oryza sativa Japonica Group
PRGDB161456	Rdg2a	CNL	reference	Hordeum vulgare subsp. vulgare
PRGDB161457	Pid3	CNL	reference	Oryza sativa Japonica Group
PRGDB161458	Pi5-1	CNL	reference	Oryza sativa Japonica Group
PRGDB161459	Pi5-2	CNL	reference	Oryza sativa Japonica Group
PRGDB161460	Pit	CNL	reference	Oryza sativa Japonica Group
PRGDB161465	FOM-2	CNL	reference	Cucumis melo
PRGDB161468	Lr21	CNL	reference	Triticum aestivum
PRGDB161469	Lr1	CNL	reference	Triticum aestivum
PRGDB161471	VAT	CNL	reference	Cucumis melo
PRGDB145	Prf	CNL	reference	Solanum pimpinellifolium
PRGDB131	Bs4	TNL	reference	Solanum lycopersicum
PRGDB135724	P2	TNL	reference	Linum usitatissimum
PRGDB139	Gro1.4	TNL	reference	Solanum tuberosum
PRGDB1486	L6	TNL	reference	Linum usitatissimum
PRGDB1487	M	TNL	reference	Linum usitatissimum
PRGDB1493	RPP5	TNL	reference	Arabidopsis thaliana
PRGDB1496	Rps4	TNL	reference	Arabidopsis thaliana
PRGDB150959	RPP1	TNL	reference	Arabidopsis thaliana
PRGDB150960	RPP4	TNL	reference	Arabidopsis thaliana
PRGDB150963	RRS1	TNL	reference	Arabidopsis thaliana
PRGDB152	RY-1	TNL	reference	Solanum tuberosum subsp andigena
PRGDB161441	SSI4	TNL	reference	Arabidopsis thaliana
PRGDB161464	KR1	TNL	reference	Glycine max
PRGDB161467	RAC1	TNL	reference	Arabidopsis thaliana
PRGDB144	N	TNL	reference	Nicotiana glutinosa
PRGDB141	I-2	NL	reference	Solanum lycopersicum
PRGDB1500	Rps1-k-2	NL	reference	Glycine max
PRGDB1501	Rps1-k-1	NL	reference	Glycine max
PRGDB147	R3a	NL	reference	Solanum tuberosum
NCBI ID				Species
NP_001021202.1	CED-4			Caenorhabditis elegans

## Sheet: S3_Annotator.txt
Supplementary Table 3. Txt output file from NLR-annotator analysis in the genomes of C. arabica, C. canephora and C. eugenioides. The NLR loci in the same genomic position that were identified as distinct NLRs by NLR-annotator are highlighted in blue. The complete loci that do not overlap with gene models from the reference genomes are highlighted in orange. Complete loci not identified by AUGUST…
C.arabica									C.canephora									C.eugenioides
Chromosome	NLR_Annotator_Name	Completeness	start	end	strand	Group	Motifs		Chromosome	NLR_Annotator_Name	Completeness	start	end	strand	Group	Motifs		Chromosome	NLR_Annotator_Name	Completeness	start	end	strand	Group	Motifs
NC_039898.1_Chr_1c	NC_039898.1_Chr_1c_nlr_1	complete (pseudogene)	1047700	1051121	+		17,16,1,4,5,3,12,2,8,7,9,9,19,11,11,11,11,11,11,11		chr1	chr1_nlr_1	complete	419805	422766	+	non-TNL	1,6,4,5,3,12,2,8,7,9,9,19,11,11,11,11,11,11,11,11		NC_040035.1_Chr_1	NC_040035.1_Chr_1_nlr_1	complete	836022	839496	+	non-TNL	17,16,1,6,4,5,3,12,2,8,7,9,9,9,11,11,11,11,11,11,11,11,11,11
NC_039898.1_Chr_1c	NC_039898.1_Chr_1c_nlr_2	complete	1137403	1140600	+	non-TNL	17,16,1,6,4,5,3,12,2,8,7,9,9,11,11,11,11,11,11,11		chr1	chr1_nlr_2	complete	558625	564413	+	non-TNL	17,1,6,4,5,3,12,2,8,7,9,9,11,11,11,11,11,11,11,11,11,11,11		NC_040035.1_Chr_1	NC_040035.1_Chr_1_nlr_2	complete	877533	881073	+	non-TNL	17,16,1,6,4,5,3,12,8,7,9,9,11,11,11,11,11,11,11,11,11,19,11
NC_039898.1_Chr_1c	NC_039898.1_Chr_1c_nlr_3	complete	1238237	1243498	+	non-TNL	17,16,1,6,4,5,3,12,2,8,7,9,9,19,11,11,11,11,11,11,11,11,11,11		chr1	chr1_nlr_3	complete (pseudogene)	558625	564413	+		17,16,1,6,4,5,3,12,2,8,7,9,9,11,11,11,11,11,11,11,11,11,11,11		NC_040035.1_Chr_1	NC_040035.1_Chr_1_nlr_3	complete	953438	956981	+	non-TNL	17,16,1,6,4,5,10,3,12,2,8,7,9,9,19,11,11,11,11,11,11,11,11,11,11
NC_039898.1_Chr_1c	NC_039898.1_Chr_1c_nlr_4	complete	2401284	2403567	+	non-TNL	16,1,6,4,5,10,3,12,2,8,7,11		chr1	chr1_nlr_4	complete	624765	627777	+	non-TNL	1,6,4,3,12,2,8,7,9,9,19,11,11,11,11,11,11,11,11		NC_040035.1_Chr_1	NC_040035.1_Chr_1_nlr_4	complete	997244	1000808	+	non-TNL	17,16,1,6,4,5,3,12,2,8,7,9,9,11,11,11,11,11,11,11,11,11,11,11
NC_039898.1_Chr_1c	NC_039898.1_Chr_1c_nlr_5	complete (pseudogene)	3174048	3177622	+		17,16,1,6,4,5,3,12,2,8,7,9,9,11,11,11,11,11,11,11,11,11,11,11,11		chr1	chr1_nlr_5	complete (pseudogene)	693188	695191	+		17,16,1,6,4,5,3,12,2,8,7,9,9,20		NC_040035.1_Chr_1	NC_040035.1_Chr_1_nlr_5	complete	2434119	2436981	+	non-TNL	17,16,1,6,4,5,3,12,2,8,7,9,19,11,11,11,11,11
NC_039898.1_Chr_1c	NC_039898.1_Chr_1c_nlr_6	complete (pseudogene)	3562580	3565823	+		17,15,1,4,5,10,3,12,2,8,7,9,9,11,11,11,11,11,9,11,11,19,11,11		chr1	chr1_nlr_6	complete	714422	717355	+	non-TNL	1,6,4,5,3,12,2,8,7,9,9,11,11,11,11,11,11,11,11		NC_040035.1_Chr_1	NC_040035.1_Chr_1_nlr_6	complete	2468514	2471539	+	non-TNL	17,16,1,6,4,5,3,12,2,8,7,9,9,9,11,11,11,11,11
NC_039898.1_Chr_1c	NC_039898.1_Chr_1c_nlr_7	complete (pseudogene)	3598998	3604992	+		17,15,1,6,4,5,10,3,12,2,8,7,9,9,11,11,11,11,11,11,11,11,11,11,11,11,11,11,11,11,11,11,11		chr1	chr1_nlr_7	complete	764987	768881	+	non-TNL	17,16,1,6,4,5,3,12,2,8,7,9,9,19,11,11,11,11,11,11,11,11,11,11		NC_040035.1_Chr_1	NC_040035.1_Chr_1_nlr_7	complete	2479481	2482409	+	non-TNL	17,16,1,6,4,5,10,3,12,2,8,7,9,9,9,11,11,11,11,11
NC_039898.1_Chr_1c	NC_039898.1_Chr_1c_nlr_8	complete (pseudogene)	3623595	3627661	+		17,1,4,5,10,3,12,2,8,7,9,9,11,11,11,11,11,11,11,11,11,11,20		chr1	chr1_nlr_8	complete	785561	788588	+	non-TNL	1,6,4,5,3,12,2,8,7,9,9,19,11,11,11,11,11,11,11,11		NC_040035.1_Chr_1	NC_040035.1_Chr_1_nlr_8	complete	2701303	2703586	+	non-TNL	16,1,6,4,5,10,3,12,2,8,7,11
NC_039898.1_Chr_1c	NC_039898.1_Chr_1c_nlr_9	complete (pseudogene)	3736532	3739661	+		17,15,1,6,4,5,3,12,2,8,7,9,11,11,11,11,11,11		chr1	chr1_nlr_9	complete (pseudogene)	836269	841056	+		17,16,1,6,4,5,3,12,2,8,7,9,9,11,11,11,11,11,11,11,11,11,19		NC_040035.1_Chr_1	NC_040035.1_Chr_1_nlr_9	partial (pseudogene)	3424638	3426772	+		17,6,4,5,10
NC_039898.1_Chr_1c	NC_039898.1_Chr_1c_nlr_10	complete	3753176	3756499	+	non-TNL	17,15,1,4,5,10,3,12,2,8,7,9,9,11,11,11,11,11,11,11,11,11,11,11		chr1	chr1_nlr_10	complete	966299	968081	+	non-TNL	17,16,1,6,4,5,3,12,2,8,7,9,9		NC_040035.1_Chr_1	NC_040035.1_Chr_1_nlr_10	partial	3987934	3990597	+		17,15,12,2,8,7,9,9,11,11,11,11,11,11,11,11
NC_039898.1_Chr_1c	NC_039898.1_Chr_1c_nlr_11	complete	4041700	4044643	+	non-TNL	17,16,1,6,4,5,10,3,12,2,8,7,9,9,11,11,11,11		chr1	chr1_nlr_11	complete	984559	988080	+	non-TNL	17,1,6,4,5,3,12,2,8,7,9,9,11,11,11,11,11,11,11,11,11		NC_040035.1_Chr_1	NC_040035.1_Chr_1_nlr_11	complete	4050249	4053541	+	non-TNL	17,15,1,6,4,5,10,3,12,2,8,7,9,9,11,11,11,11,11,11,11,11,11
NC_039898.1_Chr_1c	NC_039898.1_Chr_1c_nlr_12	complete	4195436	4199036	+	non-TNL	17,16,1,6,4,5,10,3,12,2,8,7,9,9,11,11,11,11,11,11,11,11,11,19,11		chr1	chr1_nlr_12	complete	1768347	1770630	+	non-TNL	16,1,6,4,5,10,3,12,2,8,7,11		NC_040035.1_Chr_1	NC_040035.1_Chr_1_nlr_12	partial	5722988	5723633	+		1,4,5,3
NC_039898.1_Chr_1c	NC_039898.1_Chr_1c_nlr_13	complete (pseudogene)	4845108	4848472	+		17,16,1,6,4,5,10,3,12,2,8,7,9,19,11,11,11,11,11,11,11,11		chr1	chr1_nlr_13	complete (pseudogene)	2667485	2671013	+		1,4,5,10,3,12,2,8,7,9,9,11,11,11,11,11,11,11,11,11,11,11,11,20		NC_040035.1_Chr_1	NC_040035.1_Chr_1_nlr_13	complete	5999886	6002610	+	non-TNL	1,6,4,5,3,12,2,8,7,9,9,11,11,11,11,11,11,11,11,11,11
NC_039898.1_Chr_1c	NC_039898.1_Chr_1c_nlr_14	complete	4937903	4941477	+	non-TNL	17,16,1,6,4,3,12,2,8,7,9,9,9,11,11,11,11,11,11,11,11,11		chr1	chr1_nlr_14	complete (pseudogene)	2836297	2838068	+		17,15,1,4,5,10,3,12,2,8,7,9,9		NC_040035.1_Chr_1	NC_040035.1_Chr_1_nlr_14	complete	6265461	6269076	+	non-TNL	17,16,1,6,4,5,10,3,12,2,8,7,9,9,11,11,11,11,11,11,11,11,11,11,11
NC_039898.1_Chr_1c	NC_039898.1_Chr_1c_nlr_15	complete	4959130	4963389	+	non-TNL	18,1,6,4,5,3,12,2,8,7,9,9,11,11,11,11,11,11,11,11,11,11		chr1	chr1_nlr_15	partial (pseudogene)	2901480	2904521	+		17,15,4,5,10,3,12,2,8,7,9,9,11,11,11,11,11,11,11		NC_040035.1_Chr_1	NC_040035.1_Chr_1_nlr_15	complete	7793604	7796184	+	non-TNL	1,6,4,5,10,3,12,2,8,7,9,9,19,11,11,11,11,11,11,11
NC_039898.1_Chr_1c	NC_039898.1_Chr_1c_nlr_16	complete	5207970	5211492	+	non-TNL	17,16,1,6,3,12,2,8,7,9,9,11,11,11,11,11,11,11,11,11		chr1	chr1_nlr_16	partial (pseudogene)	2977446	2978698	+		1,6,4,2		NC_040035.1_Chr_1	NC_040035.1_Chr_1_nlr_16	complete	32275278	32277224	+	non-TNL	1,6,4,3,12,8,7,11
NC_039898.1_Chr_1c	NC_039898.1_Chr_1c_nlr_17	complete	5221027	5224554	+	non-TNL	17,16,1,6,4,5,3,12,2,8,7,9,9,11,11,11,11,11,11,11,11,11		chr1	chr1_nlr_17	complete	2986356	2989698	+	non-TNL	17,15,1,6,4,5,10,3,2,8,7,9,9,11,11,11,11,11,11,11,11,11		NC_040035.1_Chr_1	NC_040035.1_Chr_1_nlr_17	complete	38513017	38515468	+	non-TNL	17,16,1,6,4,5,10,3,12,2,8,7,11,11
NC_039898.1_Chr_1c	NC_039898.1_Chr_1c_nlr_18	partial	19262333	19263592	+		2,8,7,9,9,11		chr1	chr1_nlr_18	complete	3191117	3194026	+	non-TNL	17,16,1,6,4,5,10,3,12,2,8,7,9,9,9,11,11,11,11,11		NC_040035.1_Chr_1	NC_040035.1_Chr_1_nlr_18	complete	38909470	38911390	+	non-TNL	1,6,4,5,10,3,12,2,8,7,11
NC_039898.1_Chr_1c	NC_039898.1_Chr_1c_nlr_19	complete	33431056	33433783	+	non-TNL	17,16,1,6,4,5,10,3,12,2,8,7,11		chr1	chr1_nlr_19	complete	3293506	3296461	+	non-TNL	17,16,1,6,4,5,10,3,12,2,8,7,9,9,9,11,11,11,11,11		NC_040035.1_Chr_1	NC_040035.1_Chr_1_nlr_19	complete (pseudogene)	38918347	38922136	+		17,16,1,6,4,5,10,3,12,2,8,7,11,20
NC_039898.1_Chr_1c	NC_039898.1_Chr_1c_nlr_20	complete	33494520	33497638	+	non-TNL	17,16,1,6,4,5,10,3,12,2,8,7,11		chr1	chr1_nlr_20	partial (pseudogene)	3320653	3323861	+		5,3,12,2,8,7,11,9		NC_040035.1_Chr_1	NC_040035.1_Chr_1_nlr_20	complete	39005013	39007416	+	non-TNL	17,1,6,4,5,10,3,12,2,8,7,11
NC_039898.1_Chr_1c	NC_039898.1_Chr_1c_nlr_21	partial (pseudogene)	37812992	37814223	+		17,16,1,6,4,5,10,3,2		chr1	chr1_nlr_21	complete	3724581	3728115	+	non-TNL	17,16,1,4,5,3,12,2,8,7,9,9,11,11,11,11,11,11,11,11,11		NC_040035.1_Chr_1	NC_040035.1_Chr_1_nlr_21	complete	39015727	39017476	+	non-TNL	17,1,6,4,5,10,12,2,8,7,9
NC_039898.1_Chr_1c	NC_039898.1_Chr_1c_nlr_22	partial (pseudogene)	39108709	39110175	+		18,1,6,4,5,10		chr1	chr1_nlr_22	complete	4133444	4136678	+	non-TNL	17,16,1,6,4,5,3,12,2,8,7,9,9,11,11,11,11,11,11,11		NC_040035.1_Chr_1	NC_040035.1_Chr_1_nlr_22	complete	39038600	39041474	+	non-TNL	16,1,6,4,5,10,3,12,2,8,7,11
NC_039898.1_Chr_1c	NC_039898.1_Chr_1c_nlr_23	complete (pseudogene)	39857801	39860939	+		17,16,1,6,4,5,10,3,12,2,8,7,11		chr1	chr1_nlr_23	complete	4153393	4156788	+	non-TNL	16,1,6,4,5,3,12,2,8,7,9,9,19,11,11,11,11,11,11,11,11		NC_040035.1_Chr_1	NC_040035.1_Chr_1_nlr_23	complete	39044891	39047341	+	non-TNL	17,1,6,4,5,10,3,12,2,8,7,11
NC_039898.1_Chr_1c	NC_039898.1_Chr_1c_nlr_24	complete	39876796	39880499	+	non-TNL	17,1,6,4,5,10,3,12,2,8,7,11,19		chr1	chr1_nlr_24	complete (pseudogene)	4270239	4273739	+		1,6,4,5,10,3,12,2,8,7,9,9,11,11,11,11,11,11,11,11,11,20		NC_040035.1_Chr_1	NC_040035.1_Chr_1_nlr_24	complete (pseudogene)	39336533	39340570	+		18,16,1,6,4,5,10,3,12,2,8,7,11
NC_039898.1_Chr_1c	NC_039898.1_Chr_1c_nlr_25	complete (pseudogene)	39883638	39886021	+		17,1,6,4,5,10,3,12,8,7,9,11		chr1	chr1_nlr_25	complete	4353250	4356547	+	non-TNL	17,15,1,6,4,5,10,3,12,2,8,7,9,9,11,11,11,11,11,11		NC_040035.1_Chr_1	NC_040035.1_Chr_1_nlr_25	complete	39353582	39355910	+	non-TNL	16,1,6,4,5,10,3,12,2,8,7,11
NC_039898.1_Chr_1c	NC_039898.1_Chr_1c_nlr_26	complete	39903105	39905908	+	non-TNL	17,1,6,4,5,10,3,12,2,8,7,11		chr1	chr1_nlr_26	complete	5482089	5484813	+	non-TNL	1,6,4,5,3,12,2,8,7,9,9,11,11,11,11,11,11,11,11,11,11		NC_040035.1_Chr_1	NC_040035.1_Chr_1_nlr_26	complete	39380418	39382778	+	non-TNL	16,1,6,4,5,10,3,12,2,8,7,11
NC_039898.1_Chr_1c	NC_039898.1_Chr_1c_nlr_27	complete	39914179	39916781	+	non-TNL	16,1,6,4,5,10,3,12,2,8,7,11		chr1	chr1_nlr_27	partial (pseudogene)	17964615	17965457	+		17,16,1,6,4		NC_040035.1_Chr_1	NC_040035.1_Chr_1_nlr_27	complete (pseudogene)	39403599	39407636	+		18,16,1,6,4,5,10,3,12,2,8,7,11
NC_039898.1_Chr_1c	NC_039898.1_Chr_1c_nlr_28	complete (pseudogene)	39941524	39944672	+		17,16,1,6,4,5,10,3,2,8,7,11		chr1	chr1_nlr_28	complete (pseudogene)	20684376	20689145	+		1,6,4,5,3,12,2,8,7,9		NC_040035.1_Chr_1	NC_040035.1_Chr_1_nlr_28	complete	39421464	39423792	+	non-TNL	16,1,6,4,5,10,3,12,2,8,7,11
NC_039898.1_Chr_1c	NC_039898.1_Chr_1c_nlr_29	partial	46964889	46965279	+		6,4,5,10		chr1	chr1_nlr_29	complete (pseudogene)	20912844	20916267	+		16,1,6,4,10,3,12,2,8,7,11		NC_040035.1_Chr_1	NC_040035.1_Chr_1_nlr_29	complete	39437808	39440159	+	non-TNL	16,1,6,4,5,10,3,12,2,8,7,11
NC_039898.1_Chr_1c	NC_039898.1_Chr_1c_nlr_30	complete	39792215	39795638	-	non-TNL	16,1,6,4,5,10,3,12,2,8,7,11		chr1	chr1_nlr_30	complete (pseudogene)	24263806	24266806	+		1,6,4,5,3,12,2,7,9,11,11,9,9,11,11,11,11,19		NC_040035.1_Chr_1	NC_040035.1_Chr_1_nlr_30	complete	39509273	39512737	+	non-TNL	16,1,6,4,5,10,3,12,2,8,7,9,11
NC_039898.1_Chr_1c	NC_039898.1_Chr_1c_nlr_31	partial (pseudogene)	39773486	39776096	-		6,4,5,10,3,12,2,8,7,19,11,11		chr1	chr1_nlr_31	complete (pseudogene)	24758954	24761295	+		17,16,1,6,4,5,10,3,12,2,8,9,11		NC_040035.1_Chr_1	NC_040035.1_Chr_1_nlr_31	complete	43372294	43374877	+	non-TNL	17,16,1,6,4,5,10,3,12,2,8,7,9,9,9,11,11,11
NC_039898.1_Chr_1c	NC_039898.1_Chr_1c_nlr_32	complete	39765962	39768314	-	non-TNL	16,1,6,4,5,10,3,12,2,8,7,11		chr1	chr1_nlr_32	complete	26321672	26325103	+	non-TNL	16,1,6,4,5,10,3,12,2,8,7,11		NC_040035.1_Chr_1	NC_040035.1_Chr_1_nlr_32	complete	50072379	50075994	-	non-TNL	17,16,1,6,4,5,10,3,12,2,8,7,9,9,11,11,11,11,11,11,11,11,11,11,9,11
NC_039898.1_Chr_1c	NC_039898.1_Chr_1c_nlr_33	complete	39739699	39741630	-	non-TNL	1,6,4,5,10,3,12,2,8,7,11		chr1	chr1_nlr_33	complete	26341063	26343421	+	non-TNL	16,1,6,4,5,10,3,12,2,8,7,11		NC_040035.1_Chr_1	NC_040035.1_Chr_1_nlr_33	complete	47128042	47131307	-	non-TNL	17,16,1,6,4,5,10,3,12,2,8,7,9,9,11,11,11,11,11,11,11,11,11,11,11,11,11
NC_039898.1_Chr_1c	NC_039898.1_Chr_1c_nlr_34	complete	39721369	39723724	-	non-TNL	16,1,6,4,5,10,3,12,2,8,7,11		chr1	chr1_nlr_34	complete	26419255	26421220	+	non-TNL	1,6,4,5,10,3,12,2,8,7,11		NC_040035.1_Chr_1	NC_040035.1_Chr_1_nlr_34	complete	39239528	39241907	-	non-TNL	17,1,6,4,5,10,3,12,2,8,7,11
NC_039898.1_Chr_1c	NC_039898.1_Chr_1c_nlr_35	complete	39711466	39713826	-	non-TNL	16,1,6,4,5,10,3,12,2,8,7,11		chr1	chr1_nlr_35	complete	26450543	26452895	+	non-TNL	16,1,6,4,5,10,3,12,2,8,7,11		NC_040035.1_Chr_1	NC_040035.1_Chr_1_nlr_35	partial	39218298	39219681	-		17,1,6,4,5,10,2,8,7
NC_039898.1_Chr_1c	NC_039898.1_Chr_1c_nlr_36	complete	39680935	39684713	-	non-TNL	16,1,6,4,5,10,3,12,2,8,7,11,11,11		chr1	chr1_nlr_36	complete (pseudogene)	26495019	26497683	+		1,6,4,5,10,3,12,2,8,7,11,20		NC_040035.1_Chr_1	NC_040035.1_Chr_1_nlr_36	complete	39213236	39215612	-	non-TNL	17,1,6,4,5,10,3,12,2,8,7,11
NC_039898.1_Chr_1c	NC_039898.1_Chr_1c_nlr_37	partial	39671886	39674687	-		16,1,6,4,5,10,3,12,2,8,7		chr1	chr1_nlr_37	complete	26510789	26513307	+	non-TNL	17,16,1,6,4,5,10,3,12,2,8,7,11		NC_040035.1_Chr_1	NC_040035.1_Chr_1_nlr_37	complete	39190115	39192509	-	non-TNL	17,1,6,4,5,10,3,12,2,8,7,11
NC_039898.1_Chr_1c	NC_039898.1_Chr_1c_nlr_38	complete	39647414	39649773	-	non-TNL	16,1,6,4,5,10,3,12,2,8,7,11		chr1	chr1_nlr_38	partial	33369452	33369842	+		6,4,5,10		NC_040035.1_Chr_1	NC_040035.1_Chr_1_nlr_38	complete	39164353	39166747	-	non-TNL	17,1,6,4,5,10,3,12,2,8,7,11
NC_039898.1_Chr_1c	NC_039898.1_Chr_1c_nlr_39	complete	33918981	33921666	-	non-TNL	17,16,1,6,4,5,10,3,12,2,8,7,9,9,11,11,11		chr1	chr1_nlr_39	complete	26238861	26241234	-	non-TNL	17,1,6,4,5,10,3,12,2,8,7,11		NC_040035.1_Chr_1	NC_040035.1_Chr_1_nlr_39	partial (pseudogene)	39160591	39162759	-		17,4,5,10,3,12,2,8,7,11
NC_039898.1_Chr_1c	NC_039898.1_Chr_1c_nlr_40	partial	32778284	32779348	-		6,4,5,10,12		chr1	chr1_nlr_40	partial	26228677	26230056	-		17,1,6,4,5,10,2,8,7		NC_040035.1_Chr_1	NC_040035.1_Chr_1_nlr_40	complete (pseudogene)	39156428	39158865	-		17,1,6,4,5,10,3,12,2,8,7,11
NC_039898.1_Chr_1c	NC_039898.1_Chr_1c_nlr_41	partial (pseudogene)	32740564	32742465	-		1,6,4,5,12,2,8,7		chr1	chr1_nlr_41	complete	26222311	26225979	-	non-TNL	17,1,6,4,5,10,3,12,2,8,7,11,19		NC_040035.1_Chr_1	NC_040035.1_Chr_1_nlr_41	complete	39140406	39142809	-	non-TNL	17,1,6,4,5,10,3,12,2,8,7,11
NC_039898.1_Chr_1c	NC_039898.1_Chr_1c_nlr_42	complete	32617672	32619618	-		1,6,4,3,12,8,7,11		chr1	chr1_nlr_42	complete	26211148	26215153	-	non-TNL	17,1,6,4,5,10,3,12,2,8,7,11,20		NC_040035.1_Chr_1	NC_040035.1_Chr_1_nlr_42	complete	39125187	39127788	-	non-TNL	16,1,6,4,5,10,3,12,2,8,7,11
NC_039898.1_Chr_1c	NC_039898.1_Chr_1c_nlr_43	complete	19283154	19285554	-	non-TNL	17,1,6,4,5,10,3,12,2,8,7,11		chr1	chr1_nlr_43	complete	26208783	26211155	-	non-TNL	17,1,6,4,10,3,12,2,8,7,11		NC_040035.1_Chr_1	NC_040035.1_Chr_1_nlr_43	complete	39119428	39122158	-	non-TNL	17,16,1,6,4,5,10,3,12,2,8,7,11
NC_039898.1_Chr_1c	NC_039898.1_Chr_1c_nlr_44	complete (pseudogene)	19263358	19266605	-		17,1,6,4,3,19		chr1	chr1_nlr_44	complete (pseudogene)	26204618	26206507	-		1,6,4,5,10,3,12,2,8,7,11		NC_040035.1_Chr_1	NC_040035.1_Chr_1_nlr_44	complete (pseudogene)	37477087	37480086	-		1,6,4,5,3,12,2,7,9,11,11,9,9,11,11,11,11,19
NC_039898.1_Chr_1c	NC_039898.1_Chr_1c_nlr_45	complete (pseudogene)	19246115	19248752	-		17,1,6,4,5,10,3,12,2,8,7,11,11,20		chr1	chr1_nlr_45	complete	26195171	26197772	-	non-TNL	16,1,6,4,5,10,3,12,2,8,7,11		NC_040035.1_Chr_1	NC_040035.1_Chr_1_nlr_45	complete (pseudogene)	36817497	36819850	-		17,16,1,6,4,5,10,3,12,2,8,9,11
NC_039898.1_Chr_1c	NC_039898.1_Chr_1c_nlr_46	complete (pseudogene)	12044729	12048619	-		17,1,6,4,5,10,3,12,2,8,7,11,11,9		chr1	chr1_nlr_46	complete	26188927	26191393	-	non-TNL	17,1,6,4,5,10,3,12,2,8,7,11		NC_040035.1_Chr_1	NC_040035.1_Chr_1_nlr_46	complete (pseudogene)	28240635	28244224	-		1,6,4,5,12,2,8,7,9
NC_039898.1_Chr_1c	NC_039898.1_Chr_1c_nlr_47	complete (pseudogene)	12029597	12032281	-		18,16,1,6,4,5,10,3,12,2,8,7,11		chr1	chr1_nlr_47	complete (pseudogene)	26179090	26181515	-		16,1,6,4,5,10,3,12,2,8,7,11		NC_040035.1_Chr_1	NC_040035.1_Chr_1_nlr_47	complete	6032793	6035695	-	non-TNL	17,15,1,4,5,10,3,12,2,8,7,9,9,11,11,11,11,11,11
NC_039898.1_Chr_1c	NC_039898.1_Chr_1c_nlr_48	complete	8154083	8157599	-	non-TNL	17,16,1,6,4,5,3,12,2,8,7,9,9,19,11,11,11,11,11,11,11		chr1	chr1_nlr_48	complete	25445465	25447916	-	non-TNL	17,16,1,6,4,5,10,3,12,2,8,7,11,11		NC_040035.1_Chr_1	NC_040035.1_Chr_1_nlr_48	complete (pseudogene)	6014735	6018940	-		17,1,6,4,5,10,3,12,2,8,7,9,9,11,11,11,11,11,11,11,11,11
NC_039898.1_Chr_1c	NC_039898.1_Chr_1c_nlr_49	complete	6450384	6453999	-	non-TNL	17,16,1,6,4,5,10,3,12,2,8,7,9,9,11,11,11,11,11,11,11,11,11,11		chr1	chr1_nlr_49	complete	21641118	21643878	-	non-TNL	17,16,1,6,4,5,10,3,12,2,8,7,9,9,11,11,11,11		NC_040035.1_Chr_1	NC_040035.1_Chr_1_nlr_49	complete (pseudogene)	5846417	5849486	-		17,16,1,6,4,5,10,3,12,2,8,7,9,11,11,11,11,11,11
NC_039898.1_Chr_1c	NC_039898.1_Chr_1c_nlr_50	complete (pseudogene)	5008094	5017500	-		17,15,1,4,5,10,3,12,2,8,7,9,9,11,11,11,11,11,11,11,11,11,11,20		chr1	chr1_nlr_50	complete	19945074	19948590	-	non-TNL	17,16,1,6,4,5,3,12,2,8,7,9,9,11,11,11,11,11,11,11,11,11,11		NC_040035.1_Chr_1	NC_040035.1_Chr_1_nlr_50	complete	4799039	4801948	-	non-TNL	17,16,1,6,4,5,10,3,12,2,8,7,9,11,11,11,11,11,11
NC_039898.1_Chr_1c	NC_039898.1_Chr_1c_nlr_51	complete (pseudogene)	4975523	4979728	-		17,1,6,4,5,10,3,12,2,8,7,9,9,11,11,11,11,11,11,11,11,11		chr1	chr1_nlr_51	complete	19914927	19918420	-	non-TNL	17,1,6,4,5,3,12,2,8,7,9,9,19,11,11,11,11,11,11,11,11		NC_040035.1_Chr_1	NC_040035.1_Chr_1_nlr_51	complete (pseudogene)	4600218	4603590	-		17,1,4,5,10,3,12,2,8,7,9,9,11,11,11,11,11,11,11,11,11,11
NC_039898.1_Chr_1c	NC_039898.1_Chr_1c_nlr_52	complete	4448890	4451782	-	non-TNL	17,16,1,6,4,5,10,3,12,2,8,7,9,9,11,11,11,11,11		chr1	chr1_nlr_52	complete	19871237	19874657	-	non-TNL	17,16,1,6,4,5,3,12,2,8,7,9,9,19,11,11,11,11,11,11,11,11,11		NC_040035.1_Chr_1	NC_040035.1_Chr_1_nlr_52	complete (pseudogene)	4561048	4565201	-		17,16,1,4,5,10,3,12,2,8,7,9,9,11,11,11,11,11,11,11,11,11,20
NC_039898.1_Chr_1c	NC_039898.1_Chr_1c_nlr_53	complete	4276081	4279681	-	non-TNL	17,16,1,6,4,5,10,3,12,2,8,7,9,9,11,11,11,11,11,11,11,11,11,19,11		chr1	chr1_nlr_53	complete	19809606	19813092	-	non-TNL	17,1,6,4,5,3,12,2,8,7,9,9,19,11,11,11,11,11,11,11,11,11		NC_040035.1_Chr_1	NC_040035.1_Chr_1_nlr_53	complete (pseudogene)	4518423	4527919	-		17,1,6,4,5,10,3,12,2,8,7,9,11,11,11,11,11,11,11,11,11
NC_039898.1_Chr_1c	NC_039898.1_Chr_1c_nlr_54	complete (pseudogene)	4244318	4250949	-		17,16,1,6,4,5,10,3,12,2,8,7,9,9,11,11,11,11,11,11,11,11,11,11,19,11		chr1	chr1_nlr_54	complete	19738137	19740849	-	non-TNL	17,16,1,6,4,5,3,12,2,8,7,9,9,11,11,11,20		NC_040035.1_Chr_1	NC_040035.1_Chr_1_nlr_54	complete	4504805	4509011	-	non-TNL	17,16,1,6,4,5,10,3,2,8,7,9,9,11,11,11,11,11,11,11,11,11,19,11
NC_039898.1_Chr_1c	NC_039898.1_Chr_1c_nlr_55	complete	4236069	4239588	-	non-TNL	17,16,1,6,4,5,3,12,2,8,7,9,9,9,19,11,11,11,11,11,11,11,11,9,11,11		chr1	chr1_nlr_55	complete	7064075	7067126	-	non-TNL	1,6,4,5,3,12,2,8,7,9,9,11,11,11,11,11,11,11,11,11,11		NC_040035.1_Chr_1	NC_040035.1_Chr_1_nlr_55	complete (pseudogene)	4449798	4456495	-		17,16,1,6,4,5,10,3,12,2,8,7,9,9,11,11,11,11,11,11,11,11,11,11,19,11
NC_039898.1_Chr_1c	NC_039898.1_Chr_1c_nlr_56	complete	4089404	4092853	-	non-TNL	17,16,1,6,4,5,10,3,12,2,8,7,9,9,11,11,11,11,11,11,11,11		chr1	chr1_nlr_56	complete	6987082	6994519	-	non-TNL	17,16,1,6,4,5,10,3,12,2,8,7,9,9,11,11,11,11,11,11,11,11,11,11		NC_040035.1_Chr_1	NC_040035.1_Chr_1_nlr_56	complete	4442353	4445872	-	non-TNL	17,16,1,6,4,5,3,12,2,8,7,9,9,11,11,11,11,11,11,11,11,9,11,11
NC_039898.1_Chr_1c	NC_039898.1_Chr_1c_nlr_57	complete	4065914	4069827	-	non-TNL	17,1,6,4,5,3,12,2,8,7,9,9,9,19,11,11,11,11,11,11,9,11,11		chr1	chr1_nlr_57	complete	6161463	6164300	-	non-TNL	17,1,6,4,5,3,12,2,8,7,11,11,9,11,11,11,11		NC_040035.1_Chr_1	NC_040035.1_Chr_1_nlr_57	complete	4435228	4438753	-	non-TNL	17,16,1,6,4,5,10,3,12,2,8,7,9,9,11,9,11,11,19,11,11,11,11,11,9,11
NC_039898.1_Chr_1c	NC_039898.1_Chr_1c_nlr_58	complete	4053839	4057770	-	non-TNL	17,1,6,4,5,3,12,2,8,7,9,9,9,19,11,11,11,11,11,11,11,11,9,11,11		chr1	chr1_nlr_58	complete	6149927	6153355	-	non-TNL	1,6,4,5,3,12,2,8,7,11,9,11,9,11,11,11,11,11,11,11,11,11,11		NC_040035.1_Chr_1	NC_040035.1_Chr_1_nlr_58	complete	2220446	2223338	-	non-TNL	17,16,1,6,4,5,10,3,12,2,8,7,9,9,11,11,11,11,11
NC_039898.1_Chr_1c	NC_039898.1_Chr_1c_nlr_59	complete	4012261	4015740	-	non-TNL	17,1,6,4,5,10,3,12,2,8,7,9,9,11,11,11,11,11,11,11,11,9,11		chr1	chr1_nlr_59	complete	5556221	5559583	-	non-TNL	17,15,1,4,5,10,3,12,2,8,7,9,9,11,11,11,11,11,11,11,11,11		NC_040035.1_Chr_1	NC_040035.1_Chr_1_nlr_59	complete	2212349	2215271	-	non-TNL	17,16,1,6,4,5,10,3,12,2,8,7,9,9,9,11,11,11,11
NC_039898.1_Chr_1c	NC_039898.1_Chr_1c_nlr_60	complete	3456318	3459587	-	non-TNL	17,1,6,4,5,3,12,2,8,7,9,9,19,11,11,11,11,11,11,11		chr1	chr1_nlr_60	complete	4861323	4864229	-	non-TNL	17,16,1,6,4,5,10,3,12,2,8,7,9,9,11,11,11,11,11,11		NC_040035.1_Chr_1	NC_040035.1_Chr_1_nlr_60	complete	2201870	2204798	-	non-TNL	17,16,1,6,4,5,10,3,12,2,8,7,9,9,9,11,11,11,11,11
NC_039898.1_Chr_1c	NC_039898.1_Chr_1c_nlr_61	complete	2770787	2774414	-	non-TNL	17,1,6,4,5,3,12,2,8,7,9,9,19,11,11,11,11,11,11,11,11		chr1	chr1_nlr_61	complete	4699798	4703661	-	non-TNL	17,16,1,6,4,5,10,3,12,2,8,7,9,9,11,11,11,11,11,11,11,11,11,19		NC_040035.1_Chr_1	NC_040035.1_Chr_1_nlr_61	complete	2174958	2177886	-	non-TNL	17,16,1,6,4,5,3,12,2,8,7,9,9,9,19,11,11,11
NC_039898.1_Chr_1c	NC_039898.1_Chr_1c_nlr_62	partial (pseudogene)	2658559	2658946	-		6,4,5,10		chr1	chr1_nlr_62	complete	4644645	4648169	-	non-TNL	17,16,1,6,4,5,10,3,12,2,8,7,9,9,11,9,11,11,11,11,11,11,11,11,9,11		NC_040035.1_Chr_1	NC_040035.1_Chr_1_nlr_62	complete	2160290	2163164	-	non-TNL	17,16,1,6,4,5,10,3,12,2,8,7,9,9,9,11,11,11,11
NC_039898.1_Chr_1c	NC_039898.1_Chr_1c_nlr_63	complete	2193285	2195195	-	non-TNL	17,16,1,6,4,5,3,12,2,8,7,9,9,9,9		chr1	chr1_nlr_63	partial (pseudogene)	4237528	4239805	-		10,3,12,2,8,7,9,9,11,11,11,11,11,9,11,11,19,11,11		NC_040035.1_Chr_1	NC_040035.1_Chr_1_nlr_63	complete	2145959	2148941	-	non-TNL	17,16,1,6,4,5,10,3,12,2,8,7,9,9,9,11,11,11,11,11
NC_039898.1_Chr_1c	NC_039898.1_Chr_1c_nlr_64	complete	2142837	2145800	-	non-TNL	17,16,1,6,4,5,10,3,12,2,8,7,9,9,9,11,11,11,11		chr1	chr1_nlr_64	complete	3126192	3130369	-	non-TNL	17,16,1,6,4,5,10,3,12,2,8,7,9,9,11,11,11,11,11,11,11,11,11,11,11		NC_040035.1_Chr_1	NC_040035.1_Chr_1_nlr_64	complete	2124137	2127065	-	non-TNL	17,16,1,6,4,5,10,3,12,2,8,7,9,9,9,11,11,11,11
NC_039898.1_Chr_1c	NC_039898.1_Chr_1c_nlr_65	partial	2126367	2127845	-		17,16,1,6,4,5,10,3,12,2,8,7		chr1	chr1_nlr_65	complete	3097428	3100780	-	non-TNL	17,15,1,4,5,10,3,12,2,8,7,9,9,11,11,11,11,11,11,11,11,11		NC_040035.1_Chr_1	NC_040035.1_Chr_1_nlr_65	complete	2071519	2074471	-	non-TNL	17,16,1,6,4,5,10,3,12,2,8,7,9,9,9,11,11,11,11,11
NC_039898.1_Chr_1c	NC_039898.1_Chr_1c_nlr_66	complete	2118856	2121678	-	non-TNL	17,16,1,6,4,5,3,12,2,8,7,9,9,9,11,11,11		chr1	chr1_nlr_66	complete	2521380	2525019	-	non-TNL	17,1,6,4,5,3,12,2,8,7,9,9,19,11,11,11,11,11,11,11,11		NC_040035.1_Chr_1	NC_040035.1_Chr_1_nlr_66	complete	2047464	2050278	-	non-TNL	17,16,1,6,4,5,10,3,12,2,8,7,9,9,9,11,11,11
NC_039898.1_Chr_1c	NC_039898.1_Chr_1c_nlr_67	complete (pseudogene)	2090194	2095232	-		17,16,1,6,4,5,10,3,12,2,8,9,9,11,11,11,11,9,9,11,11,11,11		chr1	chr1_nlr_67	partial (pseudogene)	2093489	2093879	-		6,4,5,10		NC_040035.1_Chr_1	NC_040035.1_Chr_1_nlr_67	complete	1999105	2002057	-	non-TNL	17,16,1,6,4,5,3,12,2,8,7,9,9,9,11,11,11
NC_039898.1_Chr_1c	NC_039898.1_Chr_1c_nlr_68	complete	2090194	2095232	-	non-TNL	17,16,1,6,4,5,10,3,12,2,8,7,9,9,11,11,11,11		chr1	chr1_nlr_68	complete	1529846	1532771	-	non-TNL	17,16,1,6,4,5,10,3,12,2,8,7,9,9,9,11,11,11,11,11		NC_040035.1_Chr_1	NC_040035.1_Chr_1_nlr_68	complete (pseudogene)	1977855	1981892	-		17,1,6,4,5,3,12,2,8,7,11,9
NC_039898.1_Chr_1c	NC_039898.1_Chr_1c_nlr_69	complete (pseudogene)	2023326	2026223	-		17,16,1,6,4,5,3,12,2,8,7,9,9,9,11,11,11,11		chr1	chr1_nlr_69	partial	1499419	1501084	-		2,8,7,9,9,9,11,11,11,11		NC_040035.1_Chr_1	NC_040035.1_Chr_1_nlr_69	complete	1680923	1684307	-	non-TNL	16,1,6,4,5,3,12,2,8,7,9,9,19,11,11,11,11,11,11,11,11,11
NC_039898.1_Chr_1c	NC_039898.1_Chr_1c_nlr_70	complete (pseudogene)	2004146	2007635	-		1,6,4,5,3,2,8,7,11,9		chr1	chr1_nlr_70	complete	1430588	1433486	-	non-TNL	17,16,1,6,4,5,10,3,12,2,8,7,9,9,9,11,11,11,11,11		NC_040035.1_Chr_1	NC_040035.1_Chr_1_nlr_70	complete	1656447	1660047	-	non-TNL	17,16,1,6,4,5,3,12,2,8,7,9,9,19,11,11,11,11,11,11,11,11
NC_039898.1_Chr_1c	NC_039898.1_Chr_1c_nlr_71	complete	1631040	1634446	-	non-TNL	16,1,6,4,5,3,12,2,8,7,9,9,11,11,11,11,11,11,11,11,11,11,11		chr1	chr1_nlr_71	complete (pseudogene)	1411869	1414327	-		17,16,1,6,4,5,10,3,12,2,8,7,11		NC_040035.1_Chr_1	NC_040035.1_Chr_1_nlr_71	complete	1356777	1360302	-	non-TNL	17,16,1,6,4,5,3,12,2,8,7,9,9,19,11,11,11,11,11,11,11,11
NC_039898.1_Chr_1c	NC_039898.1_Chr_1c_nlr_72	complete	1618854	1623298	-	non-TNL	17,16,1,4,5,3,12,2,7,9,9,19,11,11,11,11,11		chr1	chr1_nlr_72	complete (pseudogene)	1399963	1404403	-		16,1,6,4,5,10,3,2,8,7,11,11,20		NC_040035.1_Chr_1	NC_040035.1_Chr_1_nlr_72	complete	432549	436063	-	non-TNL	17,16,1,6,4,5,3,12,2,8,7,9,9,19,11,11,11,11,11,11,11
NC_039898.1_Chr_1c	NC_039898.1_Chr_1c_nlr_73	complete (pseudogene)	1602067	1605617	-		17,16,1,5,3,12,2,7,9,9,19,11,11,11,11,11,11,11		chr1	chr1_nlr_73	complete	14	1787	-	non-TNL	17,16,1,6,4,5,3,12,2,8,7,9,9		NC_040035.1_Chr_1	NC_040035.1_Chr_1_nlr_73	complete	400516	403936	-	non-TNL	17,16,1,6,4,5,3,12,2,8,7,9,9,19,11,11,11,11,11,11,11,11,11,11
NC_039898.1_Chr_1c	NC_039898.1_Chr_1c_nlr_74	complete (pseudogene)	1534746	1538259	-		17,16,1,6,4,5,3,12,2,7,9,9,19,11,11,11,11,11,11,11,11		chr2	chr2_nlr_1	partial	5619834	5620059	+		4,5,10		NC_040035.1_Chr_1	NC_040035.1_Chr_1_nlr_74	complete	380002	383226	-	non-TNL	17,1,6,4,5,3,12,2,8,7,9,9,11,11,11,11,11,11,11,11,11
NC_039899.1_Chr_1e	NC_039899.1_Chr_1e_nlr_1	complete	649275	653028	+	non-TNL	17,1,6,4,5,3,12,2,7,9,9,11,11,11,11,11,11,11,11,11,11		chr2	chr2_nlr_2	complete	13023638	13026022	+	non-TNL	16,1,6,4,5,10,3,12,2,8,7,9,11		NC_040035.1_Chr_1	NC_040035.1_Chr_1_nlr_75	complete	266111	269237	-	non-TNL	17,16,1,6,4,5,10,3,12,2,8,7,9,9,19,11,11,11,11,11,11,11
NC_039899.1_Chr_1e	NC_039899.1_Chr_1e_nlr_2	complete (pseudogene)	1725258	1728591	+		17,15,1,4,5,10,3,12,2,8,7,9,9,11,11,11,11,11,11,11,11		chr2	chr2_nlr_3	partial	20888013	20888403	+		6,4,5,10		NC_040036.1_Chr_2	NC_040036.1_Chr_2_nlr_1	complete (pseudogene)	14671511	14674671	+		16,1,6,4,5,10,3,12,2,8,7,9,11,9
NC_039899.1_Chr_1e	NC_039899.1_Chr_1e_nlr_3	complete	1737948	1740687	+	non-TNL	17,15,1,6,4,5,10,3,12,2,8,7,9,9,11,11,11,11,11,11		chr2	chr2_nlr_4	complete (pseudogene)	26347014	26353013	+		17,16,1,6,4,5,10,3,12,2,8,7,9,9,11,11,9,11,11,11,11,19,19		NC_040036.1_Chr_2	NC_040036.1_Chr_2_nlr_2	complete	17115713	17118176	+	non-TNL	17,1,6,4,5,10,3,12,2,8,7,11
NC_039899.1_Chr_1e	NC_039899.1_Chr_1e_nlr_4	complete (pseudogene)	1747060	1750435	+		17,15,1,4,5,10,3,12,2,8,7,9,9,11,11,11,11,11,11,11,11,11,11		chr2	chr2_nlr_5	complete (pseudogene)	32676262	32681920	+		16,1,6,4,5,10,3,12,8,7,11,9,11,9,19,11,11,11,11,11,11,11,11,11		NC_040036.1_Chr_2	NC_040036.1_Chr_2_nlr_3	partial (pseudogene)	21740922	21741879	+		1,6,4,5,10,3,12,2,8,7
NC_039899.1_Chr_1e	NC_039899.1_Chr_1e_nlr_5	complete (pseudogene)	1782862	1786191	+		17,1,6,4,5,10,3,12,2,8,7,9,9,11,11,11,11,11,11,11,11,11,11		chr2	chr2_nlr_6	partial	32904190	32906673	+		16,1,6,4,5,10,3,12,2,7		NC_040036.1_Chr_2	NC_040036.1_Chr_2_nlr_4	complete	31803628	31805815	+	non-TNL	16,1,6,4,5,10,3,12,2,8,7,9,11
NC_039899.1_Chr_1e	NC_039899.1_Chr_1e_nlr_6	complete	1801171	1804576	+	non-TNL	17,15,1,4,5,10,3,12,2,8,7,9,9,11,11,11,11,11,11,11		chr2	chr2_nlr_7	complete (pseudogene)	33204314	33210335	+		16,1,6,4,5,10,3,12,2,8,7,9,11,9,19,11,11,11,11,11,11,11,11,11,11,11,11		NC_040036.1_Chr_2	NC_040036.1_Chr_2_nlr_5	complete	32418796	32421472	+	non-TNL	17,16,1,6,4,5,10,3,12,2,8,7,9,9,11,11,9,11,11,11,11
NC_039899.1_Chr_1e	NC_039899.1_Chr_1e_nlr_7	complete (pseudogene)	1828968	1833050	+		17,15,1,4,5,10,3,12,2,8,7,9,9,11,11,11,11,11,9,20		chr2	chr2_nlr_8	complete	33322765	33326137	+	non-TNL	16,1,6,4,5,10,3,12,2,8,7,9,9,11,9,19,11,11,11,11,11,11		NC_040036.1_Chr_2	NC_040036.1_Chr_2_nlr_6	complete (pseudogene)	36049221	36051384	+		16,1,6,4,5,10,3,12,2,8,7,9,9,11,9,19
NC_039899.1_Chr_1e	NC_039899.1_Chr_1e_nlr_8	complete	1861527	1864870	+	non-TNL	17,15,1,6,4,5,10,3,12,2,8,7,9,9,11,11,11,11,11,11,11		chr2	chr2_nlr_9	complete	33364571	33368383	+	non-TNL	16,1,6,4,5,10,3,12,2,7,9,9,11,9,19,11,11,11,11,11,11,11,11,11,11		NC_040036.1_Chr_2	NC_040036.1_Chr_2_nlr_7	complete (pseudogene)	37350293	37354070	+		16,1,6,4,5,10,3,12,2,8,7,9,9,11,9,19,11,11,11,11,11,11,11,19,11
NC_039899.1_Chr_1e	NC_039899.1_Chr_1e_nlr_9	complete	1896369	1899180	+	non-TNL	17,15,1,4,5,10,3,12,2,8,7,9,9,11,11,11,11,11,11		chr2	chr2_nlr_10	complete (pseudogene)	33487419	33490500	+		16,1,6,4,5,10,3,12,2,8,7,9,9,11,9,19,11,11,11,11,11,11,11		NC_040036.1_Chr_2	NC_040036.1_Chr_2_nlr_8	complete (pseudogene)	37389505	37393282	+		16,1,6,4,5,10,3,12,2,8,7,9,9,11,9,19,11,11,11,11,11,11,11,19,11
NC_039899.1_Chr_1e	NC_039899.1_Chr_1e_nlr_10	complete	1914552	1917819	+	non-TNL	17,15,1,4,5,3,12,2,8,7,9,9,11,11,11,11,11,11,11		chr2	chr2_nlr_11	complete	33529364	33532781	+	non-TNL	16,1,6,4,5,10,3,12,2,8,7,9,9,11,9,19,11,11,11,11,11,11,11,11,11		NC_040036.1_Chr_2	NC_040036.1_Chr_2_nlr_9	complete (pseudogene)	37424072	37426374	+		16,1,6,4,5,10,3,12,2,8,7,11,9,11,9,19,20
NC_039899.1_Chr_1e	NC_039899.1_Chr_1e_nlr_11	complete	1957064	1960397	+	non-TNL	17,15,1,6,4,5,10,3,12,2,8,7,9,9,11,11,11,11,11,11,11,11		chr2	chr2_nlr_12	complete (pseudogene)	33569213	33572443	+		16,1,6,4,5,10,3,12,2,8,7,11,9,19,11,11,11,11,11,11,11,11,11		NC_040036.1_Chr_2	NC_040036.1_Chr_2_nlr_10	complete	37533939	37537380	+	non-TNL	16,1,6,4,5,10,3,12,2,8,7,11,9,11,9,19,11,11,11,11,11,11,11,11
NC_039899.1_Chr_1e	NC_039899.1_Chr_1e_nlr_12	complete	3107065	3110422	+	non-TNL	17,16,1,6,4,5,10,3,12,2,8,7,9,19,11,11,11,11,11,11,11,11,11		chr2	chr2_nlr_13	complete	33647611	33650983	+	non-TNL	16,1,6,4,5,10,3,12,2,8,7,9,9,11,9,19,11,11,11,11,11,11		NC_040036.1_Chr_2	NC_040036.1_Chr_2_nlr_11	complete	37606225	37609600	+	non-TNL	16,1,6,4,5,10,3,12,2,8,7,9,9,11,9,19,11,11,11,11,11,11
NC_039899.1_Chr_1e	NC_039899.1_Chr_1e_nlr_13	complete	3180736	3183460	+	non-TNL	1,6,4,5,3,12,2,8,7,9,9,11,11,11,11,11,11,11,11,11,11		chr2	chr2_nlr_14	complete	33691081	33694276	+	non-TNL	1,6,4,5,10,3,12,2,8,7,9,9,11,9,19,11,11,11,11,11,11,11,11,11,11		NC_040036.1_Chr_2	NC_040036.1_Chr_2_nlr_12	complete	38502144	38505396	+	non-TNL	16,1,6,4,5,10,3,12,2,8,7,9,9,11,9,19,11,11,11,11,11,11,11
NC_039899.1_Chr_1e	NC_039899.1_Chr_1e_nlr_14	complete	3247464	3251031	+	non-TNL	17,16,1,6,4,5,3,12,2,8,7,9,9,19,11,11,11,11,11,11,11,11,11		chr2	chr2_nlr_15	complete	33760556	33763949	+	non-TNL	16,1,6,4,5,10,3,12,2,8,7,9,11,9,19,11,11,11,11,11,11,11,11,11		NC_040036.1_Chr_2	NC_040036.1_Chr_2_nlr_13	complete (pseudogene)	38519171	38523815	+		16,1,6,4,5,10,3,12,2,8,7,9,9,11,9,19,11,11,11,11,11,11,11,11,11,11,19
NC_039899.1_Chr_1e	NC_039899.1_Chr_1e_nlr_15	partial	3504417	3505062	+		1,4,5,3		chr2	chr2_nlr_16	partial (pseudogene)	44759480	44759924	+		1,6,4,5,10		NC_040036.1_Chr_2	NC_040036.1_Chr_2_nlr_14	partial	39718334	39719864	+		16,1,6,4,5,10,3,12,2,8,7
NC_039899.1_Chr_1e	NC_039899.1_Chr_1e_nlr_16	complete	6263139	6265422	+	non-TNL	16,1,6,4,5,10,3,12,2,8,7,11		chr2	chr2_nlr_17	partial (pseudogene)	44769891	44771355	+		17,1,6,4,5,10,3,12,2,8,7		NC_040036.1_Chr_2	NC_040036.1_Chr_2_nlr_15	complete (pseudogene)	39759682	39763097	+		16,1,6,4,5,10,3,12,2,8,7,9,9,11,9,19,11,11,11,11,11,11,11
NC_039899.1_Chr_1e	NC_039899.1_Chr_1e_nlr_17	complete	31170690	31172889	+	non-TNL	16,1,6,4,5,10,3,12,2,8,7,9,11		chr2	chr2_nlr_18	complete	44841779	44844242	+	non-TNL	17,1,6,4,5,10,3,12,2,8,7,11		NC_040036.1_Chr_2	NC_040036.1_Chr_2_nlr_16	complete	39788721	39792096	+	non-TNL	16,1,6,4,5,10,3,12,2,8,7,9,9,11,9,19,11,11,11,11,11,11
NC_039899.1_Chr_1e	NC_039899.1_Chr_1e_nlr_18	complete	34009787	34012142	+	non-TNL	1,6,4,5,3,12,2,7,9,11,11,9,9,11,11,11,11		chr2	chr2_nlr_19	partial	44968224	44969730	+		17,1,6,4,5,10,3,12,2,8,7		NC_040036.1_Chr_2	NC_040036.1_Chr_2_nlr_17	complete	39816383	39820178	+	non-TNL	16,1,6,4,5,10,3,12,2,8,9,9,11,9,19,11,11,11,11,11,11,11,11
NC_039899.1_Chr_1e	NC_039899.1_Chr_1e_nlr_19	complete	34882272	34884723	+	non-TNL	17,16,1,6,4,5,10,3,12,2,8,7,11,11		chr2	chr2_nlr_20	complete (pseudogene)	45295437	45299869	+		17,16,1,6,4,5,10,3,12,2,8,7,9,9,9,11,11,11		NC_040036.1_Chr_2	NC_040036.1_Chr_2_nlr_18	complete	39858040	39861517	+	non-TNL	16,1,6,4,5,10,3,12,2,8,7,9,11,9,19,11,11,11,11,11,11,11,11,11,11
NC_039899.1_Chr_1e	NC_039899.1_Chr_1e_nlr_20	complete	36234342	36238295	+	non-TNL	18,16,1,6,4,5,10,3,12,2,8,7,11		chr2	chr2_nlr_21	complete	50403405	50406015	+	non-TNL	17,16,1,6,4,5,10,3,12,2,8,7,9,9,11,11,11,11		NC_040036.1_Chr_2	NC_040036.1_Chr_2_nlr_19	complete	40071498	40074894	+	non-TNL	16,1,6,4,5,10,3,12,2,8,7,11,9,11,9,19,11,11,11,11,11,11,11,11,11
NC_039899.1_Chr_1e	NC_039899.1_Chr_1e_nlr_21	complete	36249990	36252342	+	non-TNL	16,1,6,4,5,10,3,12,2,8,7,11		chr2	chr2_nlr_22	complete (pseudogene)	50437304	50441612	+		17,1,6,4,5,10,3,12,2,8,7,9,11,11,11,11,9		NC_040036.1_Chr_2	NC_040036.1_Chr_2_nlr_20	complete	40121884	40125361	+	non-TNL	16,1,6,4,5,10,3,12,2,8,7,9,11,9,19,11,11,11,11,11,11,11,11,11,11
NC_039899.1_Chr_1e	NC_039899.1_Chr_1e_nlr_22	complete	36275774	36277739	+	non-TNL	1,6,4,5,10,3,12,2,8,7,11		chr2	chr2_nlr_23	complete (pseudogene)	50496279	50498871	+		17,1,6,4,5,10,3,12,2,8,7,9,11,11,11,11		NC_040036.1_Chr_2	NC_040036.1_Chr_2_nlr_21	partial	42592997	42597522	+		17,16,1,6,4,5,10,3
NC_039899.1_Chr_1e	NC_039899.1_Chr_1e_nlr_23	complete	36303777	36306138	+	non-TNL	16,1,6,4,5,10,3,12,2,8,7,11		chr2	chr2_nlr_24	complete (pseudogene)	50788355	50794340	+		17,16,1,6,4,5,10,3,12,2,8,7,9,9,11,11		NC_040036.1_Chr_2	NC_040036.1_Chr_2_nlr_22	complete (pseudogene)	52028098	52031015	+		17,16,1,6,4,5,10,3,12,2,8,7,9,11,11,11,11,11,9,11,9,11
NC_039899.1_Chr_1e	NC_039899.1_Chr_1e_nlr_24	complete (pseudogene)	36323744	36327671	+		15,1,6,4,5,10,3,12,2,8,7,11,20		chr2	chr2_nlr_25	complete	50296688	50299367	-	non-TNL	17,16,1,6,4,5,10,3,12,2,8,7,9,9,11,11,11,11,11,11,11		NC_040036.1_Chr_2	NC_040036.1_Chr_2_nlr_23	complete	69160920	69163359	+	non-TNL	17,1,6,4,5,3,12,2,8,7,9,11
NC_039899.1_Chr_1e	NC_039899.1_Chr_1e_nlr_25	complete	36351651	36354010	+	non-TNL	16,1,6,4,5,10,3,12,2,8,7,11		chr2	chr2_nlr_26	complete	47204964	47208507	-	non-TNL	17,16,1,6,4,5,10,3,12,2,8,7,9,11,11		NC_040036.1_Chr_2	NC_040036.1_Chr_2_nlr_24	complete (pseudogene)	69185308	69189713	+		17,1,6,4,5,3,12,2,8,7,9,11,11,19
NC_039899.1_Chr_1e	NC_039899.1_Chr_1e_nlr_26	complete	36438364	36440768	+	non-TNL	17,1,6,4,5,10,3,12,2,8,7,11		chr2	chr2_nlr_27	complete	43744969	43748491	-	non-TNL	17,16,1,6,4,5,10,3,12,2,8,7,9,9,11,11,11,11,11,11,11,11,11,11,11,11		NC_040036.1_Chr_2	NC_040036.1_Chr_2_nlr_25	complete (pseudogene)	69260578	69263337	+		17,1,6,4,5,10,3,12,2,8,7,11,11
NC_039899.1_Chr_1e	NC_039899.1_Chr_1e_nlr_27	complete	36449121	36450866	+	non-TNL	17,1,6,4,5,10,12,2,8,7,9		chr2	chr2_nlr_28	partial	39140618	39142009	-		2,8,7,11		NC_040036.1_Chr_2	NC_040036.1_Chr_2_nlr_26	partial	69595995	69597471	+		17,1,6,4,5,10,3,12,2,8,7
NC_039899.1_Chr_1e	NC_039899.1_Chr_1e_nlr_28	complete	36466986	36469864	+	non-TNL	16,1,6,4,5,10,3,12,2,8,7,11		chr2	chr2_nlr_29	partial	30417313	30419842	-		3,12,2,8,7,9,9,11,9,19,11,11,11,11,11,11,11,11		NC_040036.1_Chr_2	NC_040036.1_Chr_2_nlr_27	complete	70121956	70124416	+	non-TNL	17,1,6,4,5,10,3,12,2,8,7,11
NC_039899.1_Chr_1e	NC_039899.1_Chr_1e_nlr_29	complete	36473291	36475741	+	non-TNL	17,1,6,4,5,10,3,12,2,8,7,11		chr2	chr2_nlr_30	complete	27715599	27718239	-	non-TNL	17,16,1,6,4,5,10,3,12,2,8,7,9,9,11,11,19,11,11		NC_040036.1_Chr_2	NC_040036.1_Chr_2_nlr_28	partial	70149708	70151184	+		17,1,6,4,5,10,3,12,2,8,7
NC_039899.1_Chr_1e	NC_039899.1_Chr_1e_nlr_30	complete	36482079	36484806	+	non-TNL	17,16,1,6,4,5,10,3,12,2,8,7,11		chr2	chr2_nlr_31	complete	27662606	27667587	-	non-TNL	17,16,1,6,4,5,10,3,12,2,8,7,9,9,11,11,19,11,11,11,9,9,11,11,19,11,11,11,11,11,11,11,11,11,11,11		NC_040036.1_Chr_2	NC_040036.1_Chr_2_nlr_29	complete (pseudogene)	70588541	70590473	+		17,16,1,6,4,5,10,3,12,2,8,7,9,9,9
NC_039899.1_Chr_1e	NC_039899.1_Chr_1e_nlr_31	complete	36138357	36140736	-	non-TNL	17,1,6,4,5,10,3,12,2,8,7,11		chr2	chr2_nlr_32	complete	27646364	27649907	-	non-TNL	16,1,6,4,5,10,3,12,2,8,7,9,9,11,19,11,11,11,11,11,11,11,11,11		NC_040036.1_Chr_2	NC_040036.1_Chr_2_nlr_30	partial	70958564	70958954	+		6,4,5,10
NC_039899.1_Chr_1e	NC_039899.1_Chr_1e_nlr_32	partial	36129794	36131177	-		17,1,6,4,5,10,2,8,7		chr2	chr2_nlr_33	complete	27461939	27465665	-	non-TNL	17,16,1,6,4,5,10,3,12,2,8,7,9,9,11,19,11,11,11,11,11,11,11,11,11,11		NC_040036.1_Chr_2	NC_040036.1_Chr_2_nlr_31	complete	71842239	71843683	+	non-TNL	1,6,4,5,10,3,2,7,9,9
NC_039899.1_Chr_1e	NC_039899.1_Chr_1e_nlr_33	complete	36124818	36127194	-	non-TNL	17,1,6,4,5,10,3,12,2,8,7,11		chr2	chr2_nlr_34	partial	27433821	27435145	-		17,16,1,6,4,5,10,3,12,2		NC_040036.1_Chr_2	NC_040036.1_Chr_2_nlr_32	partial (pseudogene)	73503542	73509095	+		15,12,2,8,7,11,11,11
NC_039899.1_Chr_1e	NC_039899.1_Chr_1e_nlr_34	complete	36116776	36119169	-	non-TNL	17,1,6,4,5,10,3,12,2,8,7,11		chr2	chr2_nlr_35	complete	27273828	27277677	-	non-TNL	17,16,1,6,4,5,10,3,12,2,8,7,9,9,11,11,19,11,9,11,11,11,11,11,11,11,11,11		NC_040036.1_Chr_2	NC_040036.1_Chr_2_nlr_33	complete	76359389	76362185	+	non-TNL	1,6,4,5,10,3,12,2,7,11,9,11,9,11,11,11,11,11
NC_039899.1_Chr_1e	NC_039899.1_Chr_1e_nlr_35	partial (pseudogene)	36113018	36115156	-		17,4,5,10,3,12,2,8,7,11		chr2	chr2_nlr_36	complete	24117189	24120432	-	non-TNL	17,16,1,6,4,5,10,3,12,2,8,7,9,9,11,11,11,11,11,11,19,11,11,11		NC_040036.1_Chr_2	NC_040036.1_Chr_2_nlr_34	complete	71922361	71925883	-	non-TNL	17,16,1,6,4,5,10,3,12,2,8,7,9,9,11,11,11,11,11,11,11,11,11,11,11,11
NC_039899.1_Chr_1e	NC_039899.1_Chr_1e_nlr_36	partial	36109860	36111330	-		17,1,6,4,5,10,3,12,2,8,7		chr2	chr2_nlr_37	complete	24096829	24100072	-	non-TNL	17,16,1,6,4,5,10,3,12,2,8,7,9,9,11,9,19,11,11,11,19,11,11,11,11,11,11		NC_040036.1_Chr_2	NC_040036.1_Chr_2_nlr_35	partial	69727371	69728535	-		17,1,6,4,5,10,3,12
NC_039899.1_Chr_1e	NC_039899.1_Chr_1e_nlr_37	complete (pseudogene)	35754289	35756642	-		17,16,1,6,4,5,10,3,12,2,8,9,11		chr3	chr3_nlr_1	complete	3531722	3534652	+	non-TNL	17,16,1,6,4,5,10,3,12,2,8,7,9,11,11,11		NC_040036.1_Chr_2	NC_040036.1_Chr_2_nlr_36	partial	69714946	69716221	-		2,8,7,11
NC_039899.1_Chr_1e	NC_039899.1_Chr_1e_nlr_38	complete	29022563	29024509	-		1,6,4,3,12,8,7,11		chr3	chr3_nlr_2	complete (pseudogene)	4752127	4756998	+		17,16,1,6,4,5,10,3,12,2,8,7,9,9,11		NC_040036.1_Chr_2	NC_040036.1_Chr_2_nlr_37	complete	69674200	69676708	-	non-TNL	17,1,6,4,5,10,3,12,2,8,7,11
NC_039899.1_Chr_1e	NC_039899.1_Chr_1e_nlr_39	complete	28959534	28961480	-		1,6,4,3,12,8,7,11		chr3	chr3_nlr_3	complete (pseudogene)	4765282	4768772	+		17,16,1,4,5,10,3,12,2,8,7,11,9,11,11		NC_040036.1_Chr_2	NC_040036.1_Chr_2_nlr_38	partial (pseudogene)	69642901	69643858	-		1,6,4,5,10,3,12,2,8,7
NC_039899.1_Chr_1e	NC_039899.1_Chr_1e_nlr_40	complete (pseudogene)	28894761	28898362	-		1,6,4,5,12,2,8,7,9		chr3	chr3_nlr_4	complete	4889806	4896175	+	non-TNL	17,16,1,6,4,5,10,3,12,2,8,7,9,9,11,11,9,9,11		NC_040036.1_Chr_2	NC_040036.1_Chr_2_nlr_39	complete	69473279	69475736	-	non-TNL	17,1,6,4,5,10,3,12,2,8,7,11
NC_039899.1_Chr_1e	NC_039899.1_Chr_1e_nlr_41	complete (pseudogene)	5976927	5979999	-		17,16,1,6,4,5,10,3,12,2,8,7,9,9,9,11,11,11,11,11,9		chr3	chr3_nlr_5	partial	4894657	4896175	+		3,12,2,7,9,9,11		NC_040036.1_Chr_2	NC_040036.1_Chr_2_nlr_40	partial	69422222	69423695	-		17,1,6,4,5,10,3,12,2,8,7
NC_039899.1_Chr_1e	NC_039899.1_Chr_1e_nlr_42	complete (pseudogene)	5801317	5804551	-		17,16,1,6,4,5,10,3,2,9,9,9,11,11,11,11,11,11,11,11,11,11		chr3	chr3_nlr_6	complete (pseudogene)	5121173	5125472	+		16,1,6,4,5,10,3,12,2,8,7,9,11,11,11,11		NC_040036.1_Chr_2	NC_040036.1_Chr_2_nlr_41	complete	69399176	69401507	-	non-TNL	1,6,4,5,10,3,2,7,11,11,9,11,11,11
NC_039899.1_Chr_1e	NC_039899.1_Chr_1e_nlr_43	complete	5760495	5763393	-	non-TNL	17,16,1,6,4,5,10,3,12,2,8,7,9,9,9,11,11,11,11,11		chr3	chr3_nlr_7	complete	5216439	5219308	+	non-TNL	1,6,4,5,10,3,2,8,7,9,11,11		NC_040036.1_Chr_2	NC_040036.1_Chr_2_nlr_42	complete	69312386	69314850	-	non-TNL	17,1,6,4,5,10,3,12,2,8,7,11
NC_039899.1_Chr_1e	NC_039899.1_Chr_1e_nlr_44	complete	5727868	5739072	-	non-TNL	17,16,1,6,4,5,10,3,2,8,7,11,20		chr3	chr3_nlr_8	complete	5234593	5237430	+	non-TNL	1,6,4,5,3,2,8,7,9,11,11		NC_040036.1_Chr_2	NC_040036.1_Chr_2_nlr_43	complete	64811375	64814990	-	non-TNL	1,6,4,10,3,2,7,11,11,11,11,11,11
NC_039899.1_Chr_1e	NC_039899.1_Chr_1e_nlr_45	complete	5699722	5702650	-	non-TNL	17,16,1,6,4,5,10,3,12,2,8,7,9,9,9,11,11,11,11,11		chr3	chr3_nlr_9	complete	5241929	5244797	+	non-TNL	17,16,1,6,4,5,10,3,2,8,7,9,11,11		NC_040036.1_Chr_2	NC_040036.1_Chr_2_nlr_44	complete (pseudogene)	64061426	64065512	-		17,16,1,6,5,10,3,2,8,7,11,11
NC_039899.1_Chr_1e	NC_039899.1_Chr_1e_nlr_46	complete	5679278	5682191	-	non-TNL	17,16,1,6,4,5,10,3,12,2,8,7,9,9,11,11,11,11,11		chr3	chr3_nlr_10	complete	5307653	5310660	+	non-TNL	17,16,1,6,4,5,10,3,12,2,8,7,9,11		NC_040036.1_Chr_2	NC_040036.1_Chr_2_nlr_45	complete	59379985	59383063	-	non-TNL	16,1,6,4,5,10,3,12,2,8,7,9,9,19,11,11,11,11,11,11,11
NC_039899.1_Chr_1e	NC_039899.1_Chr_1e_nlr_47	complete	5653305	5656281	-	non-TNL	17,16,1,6,4,5,3,12,2,8,7,9,9,9,19,11,11,11		chr3	chr3_nlr_11	complete	5334124	5337374	+	non-TNL	17,16,1,6,4,5,10,3,12,2,8,7,9,9,11,11,11		NC_040036.1_Chr_2	NC_040036.1_Chr_2_nlr_46	complete	54813810	54817596	-	non-TNL	17,16,1,6,4,5,10,3,12,2,8,7,11
NC_039899.1_Chr_1e	NC_039899.1_Chr_1e_nlr_48	complete	5637836	5640272	-	non-TNL	17,16,1,6,4,5,10,3,12,2,8,7,9,9,9,11,11,11		chr3	chr3_nlr_12	complete (pseudogene)	11774974	11777440	+		17,1,6,4,5,10,3,12,2,8,7,9,11		NC_040036.1_Chr_2	NC_040036.1_Chr_2_nlr_47	complete (pseudogene)	45784772	45787468	-		17,16,1,6,4,10,3,12,2,8,7,9,9,11,11,19
NC_039899.1_Chr_1e	NC_039899.1_Chr_1e_nlr_49	complete	5620071	5622978	-	non-TNL	17,16,1,6,4,5,3,12,2,8,7,9,9,9,11,11,11,11,11		chr3	chr3_nlr_13	complete	12251567	12254027	+	non-TNL	17,1,6,4,5,10,3,12,2,8,7,9,9,9,11		NC_040036.1_Chr_2	NC_040036.1_Chr_2_nlr_48	complete (pseudogene)	34886699	34891567	-		17,16,1,6,4,5,10,3,12,2,8,7,9,9,11,19,11,11,11,11,11,11,11,11,11,11,11,11
NC_039899.1_Chr_1e	NC_039899.1_Chr_1e_nlr_50	complete	5600472	5603292	-	non-TNL	17,16,1,6,4,5,10,3,12,2,8,7,9,9,9,11,11,11		chr3	chr3_nlr_14	complete	12279904	12282340	+	non-TNL	17,1,6,4,5,10,3,12,2,8,7,9,9,11		NC_040036.1_Chr_2	NC_040036.1_Chr_2_nlr_49	complete	34858006	34861702	-	non-TNL	17,16,1,6,4,5,10,3,12,2,8,7,9,9,11,19,11,11,11,11,11,11,11,11,11,11
NC_039899.1_Chr_1e	NC_039899.1_Chr_1e_nlr_51	complete (pseudogene)	5581395	5585389	-		17,16,1,6,4,5,10,3,12,2,8,7,11,9		chr3	chr3_nlr_15	complete (pseudogene)	12306364	12310669	+		17,1,6,4,5,10,3,12,2,8,7,9,9,11,19		NC_040036.1_Chr_2	NC_040036.1_Chr_2_nlr_50	complete	34781424	34785153	-	non-TNL	17,16,1,6,4,5,10,3,12,2,8,7,9,9,11,11,19,11,11,11,11,11,11,11,11,11,11
NC_039899.1_Chr_1e	NC_039899.1_Chr_1e_nlr_52	complete	5285905	5289373	-	non-TNL	17,16,1,6,4,5,3,12,2,8,7,9,9,19,11,11,11,11,11,11,11,11		chr3	chr3_nlr_16	complete	12767117	12769136	+	non-TNL	1,6,4,5,10,3,12,2,8,7,9,11,11,11		NC_040036.1_Chr_2	NC_040036.1_Chr_2_nlr_51	complete (pseudogene)	34759901	34764871	-		17,16,1,6,4,5,10,3,12,2,8,7,9,9,11,11,19,11,11,11,11,11,11,11,11,11,11,11,11,11
NC_039899.1_Chr_1e	NC_039899.1_Chr_1e_nlr_53	complete	5259862	5263438	-	non-TNL	17,16,1,6,4,5,3,12,2,8,7,9,9,19,11,11,11,11,11,11,11,11		chr3	chr3_nlr_17	complete (pseudogene)	12822836	12826243	+		1,6,4,5,10,3,12,2,8,7,9,19,11		NC_040036.1_Chr_2	NC_040036.1_Chr_2_nlr_52	complete (pseudogene)	34627518	34632487	-		17,16,1,6,4,5,10,3,12,2,8,7,9,9,11,11,19,11,11,11,11,11,11,11,11,11,11,11,11
NC_039899.1_Chr_1e	NC_039899.1_Chr_1e_nlr_54	complete	5105852	5109110	-	non-TNL	17,16,1,6,4,5,3,12,2,8,7,9,9,11,11,11,11,11,11,11,11		chr3	chr3_nlr_18	complete	13026875	13028789	+	non-TNL	17,1,6,4,5,10,9,9,11		NC_040036.1_Chr_2	NC_040036.1_Chr_2_nlr_53	complete	34541447	34545296	-	non-TNL	17,16,1,6,4,5,10,3,12,2,8,7,9,9,11,11,19,11,9,11,11,11,11,11,11,11,11,11
NC_039899.1_Chr_1e	NC_039899.1_Chr_1e_nlr_55	complete	3776514	3778224	-	non-TNL	17,16,1,6,4,5,10,3,12,2,8,7,9		chr3	chr3_nlr_19	complete (pseudogene)	13052331	13054355	+		17,1,6,5,10,3,12,2,8,7,11		NC_040036.1_Chr_2	NC_040036.1_Chr_2_nlr_54	complete	33469701	33473378	-	non-TNL	17,16,1,6,4,5,10,3,12,2,8,7,9,9,11,11,11,11,11,11,11,11,11,11,11,11
NC_039899.1_Chr_1e	NC_039899.1_Chr_1e_nlr_56	complete	3460046	3463661	-	non-TNL	17,16,1,6,4,5,10,3,12,2,8,7,9,9,11,11,11,11,11,11,11,11,11,11		chr3	chr3_nlr_20	complete (pseudogene)	13176186	13179098	+		17,1,6,4,5,10,3,12,2,8,7,9,9,11		NC_040036.1_Chr_2	NC_040036.1_Chr_2_nlr_55	complete	33262219	33266180	-	non-TNL	16,1,6,4,5,10,3,12,2,8,7,9,9,11,9,19,11,11,11,11,11,11,11,11,11,11,11,11,11,11,11,11,11,11,11
NC_039899.1_Chr_1e	NC_039899.1_Chr_1e_nlr_57	partial	3418708	3419098	-		6,4,5,10		chr3	chr3_nlr_21	partial	13206357	13208061	+		4,5,10,3,12,2,8,7,9,9,11		NC_040036.1_Chr_2	NC_040036.1_Chr_2_nlr_56	complete (pseudogene)	31718008	31719934	-		1,6,4,5,10,3,2,8,7,11,11
NC_039899.1_Chr_1e	NC_039899.1_Chr_1e_nlr_58	complete (pseudogene)	3267648	3270548	-		17,15,1,4,5,10,3,12,2,8,7,9,9,11,11,11,11,11,11		chr3	chr3_nlr_22	partial (pseudogene)	13229539	13230994	+		17,1,6,4,5,10,3,12,2,8,7		NC_040036.1_Chr_2	NC_040036.1_Chr_2_nlr_57	partial	30138378	30140043	-		4,5,10,3,12,2,8,7,9,11
NC_039899.1_Chr_1e	NC_039899.1_Chr_1e_nlr_59	partial (pseudogene)	3252296	3253782	-		17,1,6,4,5,3,12,2,8,7		chr3	chr3_nlr_23	complete	13240698	13243155	+	non-TNL	17,1,6,4,5,10,3,12,2,8,7,9,9,11		NC_040036.1_Chr_2	NC_040036.1_Chr_2_nlr_58	complete	29509437	29512725	-	non-TNL	17,16,1,6,4,5,10,3,12,2,8,7,9,9,11,11,11,11,11,11,11,11,11
NC_039899.1_Chr_1e	NC_039899.1_Chr_1e_nlr_60	complete	2597119	2599994	-	non-TNL	17,16,1,6,4,5,10,3,12,2,8,7,9,9,11,11,11,11,11,11,11		chr3	chr3_nlr_24	complete	13458387	13460838	+	non-TNL	17,1,6,4,5,10,3,12,2,8,7,9,9,11		NC_040036.1_Chr_2	NC_040036.1_Chr_2_nlr_59	complete	29495311	29498551	-	non-TNL	17,16,1,6,4,5,10,3,12,2,8,7,9,9,11,9,19,11,11,11,19,11,11,11,11,11,11
NC_039899.1_Chr_1e	NC_039899.1_Chr_1e_nlr_61	complete (pseudogene)	2310874	2321178	-		17,1,6,4,5,10,3,12,2,8,7,9,11,11,11,11,11,11,11,11		chr3	chr3_nlr_25	complete	13470426	13472880	+	non-TNL	17,1,6,4,5,10,3,12,2,8,7,9,9,11,11		NC_040036.1_Chr_2	NC_040036.1_Chr_2_nlr_60	partial	11791683	11792346	-		1,4,5,3
NC_039899.1_Chr_1e	NC_039899.1_Chr_1e_nlr_62	complete	2297836	2301432	-	non-TNL	17,16,1,6,4,5,10,3,12,2,8,7,9,9,11,11,11,11,11,11,11,11,11,19,11		chr3	chr3_nlr_26	complete (pseudogene)	13485135	13488796	+		17,1,6,4,5,10,3,12,2,8,7,9,9,11,19		NC_040037.1_Chr_3	NC_040037.1_Chr_3_nlr_1	complete	4207199	4209856	+	non-TNL	17,16,1,6,4,5,10,12,2,8,7,9,9,11
NC_039899.1_Chr_1e	NC_039899.1_Chr_1e_nlr_63	complete (pseudogene)	2273392	2280059	-		17,16,1,6,4,5,10,3,12,2,8,7,9,9,11,11,11,11,11,11,11,11,11,19,19,11		chr3	chr3_nlr_27	complete (pseudogene)	13557718	13561588	+		17,1,6,4,5,10,3,12,2,8,7,9,9,11,20		NC_040037.1_Chr_3	NC_040037.1_Chr_3_nlr_2	complete (pseudogene)	5468323	5471675	+		16,1,6,4,5,10,3,12,2,8,7,9,9,11
NC_039899.1_Chr_1e	NC_039899.1_Chr_1e_nlr_64	complete	2266744	2270263	-	non-TNL	17,16,1,6,4,5,3,12,2,8,7,9,9,11,11,11,11,11,11,11,11,9,11,11		chr3	chr3_nlr_28	complete	13728180	13731789	+	non-TNL	17,16,1,6,4,5,10,3,12,2,8,7,9,9,11,9,19,11,11,11,11,11,11,11,11,11		NC_040037.1_Chr_3	NC_040037.1_Chr_3_nlr_3	complete (pseudogene)	5480195	5483687	+		17,16,1,6,4,5,10,3,12,2,8,7,11,9,9,11,11
NC_039899.1_Chr_1e	NC_039899.1_Chr_1e_nlr_65	complete	2257191	2262555	-	non-TNL	17,16,1,6,4,5,10,3,12,2,8,7,9,9,11,11,11,11,11,11,11,11,11,9,11,11		chr3	chr3_nlr_29	complete	22565424	22568961	+	non-TNL	17,16,1,4,5,10,3,12,2,8,7,9,9,11,11,11,11,11,11,11,11,11,11,9,11		NC_040037.1_Chr_3	NC_040037.1_Chr_3_nlr_4	complete	5601666	5605151	+	non-TNL	17,16,1,6,4,5,10,3,12,2,8,7,9,9,11,11
NC_039899.1_Chr_1e	NC_039899.1_Chr_1e_nlr_66	complete	1584812	1588438	-	non-TNL	17,1,6,4,5,3,12,2,8,7,9,9,19,11,11,11,11,11,11,11,11		chr3	chr3_nlr_30	complete	22628688	22632624	+	non-TNL	17,16,1,6,4,5,10,3,12,2,8,7,9,9,11,11,11,11,11,11,11,11,11,9,11,11		NC_040037.1_Chr_3	NC_040037.1_Chr_3_nlr_5	partial	5606382	5606811	+		3,12,2,7
NC_039899.1_Chr_1e	NC_039899.1_Chr_1e_nlr_67	complete	1017418	1020943	-	non-TNL	17,16,1,6,4,5,3,12,2,8,7,9,9,19,11,11,11,11,11,11,11,11		chr3	chr3_nlr_31	complete	22674704	22678436	+	non-TNL	17,16,1,6,4,5,10,3,12,2,8,7,9,9,11,11,11,11,11,11,11,11,9,11,11		NC_040037.1_Chr_3	NC_040037.1_Chr_3_nlr_6	complete	5972148	5975308	+	non-TNL	16,1,6,4,5,10,3,12,2,8,7,9,11,11,11
NC_039900.1_Chr_2c	NC_039900.1_Chr_2c_nlr_1	partial	9343340	9343730	+		6,4,5,10		chr3	chr3_nlr_32	complete	22744068	22747812	+	non-TNL	17,16,1,6,4,5,10,3,12,2,8,7,9,9,11,11,11,11,11,11,11,11,11,11,11,9,11,11		NC_040037.1_Chr_3	NC_040037.1_Chr_3_nlr_7	complete	6042690	6045642	+	non-TNL	1,6,4,5,10,3,2,8,7,9,11,11
NC_039900.1_Chr_2c	NC_039900.1_Chr_2c_nlr_2	complete	13028654	13030994	+	non-TNL	16,1,6,4,5,10,3,12,2,8,7,9,11		chr3	chr3_nlr_33	complete	22828048	22831753	+	non-TNL	17,16,1,6,4,5,10,3,12,2,8,7,9,9,11,11,11,11,11,11,11,11,11,11,11,11		NC_040037.1_Chr_3	NC_040037.1_Chr_3_nlr_8	complete	6062492	6065277	+	non-TNL	1,6,4,5,3,2,8,7,9,11,11
NC_039900.1_Chr_2c	NC_039900.1_Chr_2c_nlr_3	complete	21967332	21970626	+	non-TNL	17,16,1,4,5,10,3,12,2,8,9,9,11,11,11,11,11,11,11,11,11		chr3	chr3_nlr_34	complete	27334486	27337231	+	non-TNL	1,6,4,5,10,3,12,2,8,7,9,9,19,11,11,11,11,11,11		NC_040037.1_Chr_3	NC_040037.1_Chr_3_nlr_9	complete	6069171	6072034	+	non-TNL	17,16,1,6,4,5,10,3,2,8,7,9,11,11
NC_039900.1_Chr_2c	NC_039900.1_Chr_2c_nlr_4	complete	21995283	21998577	+	non-TNL	17,16,1,4,5,10,3,12,2,8,9,9,11,11,11,11,11,11,11,11,11		chr3	chr3_nlr_35	complete (pseudogene)	27402189	27405646	+		17,16,1,6,4,5,3,12,2,8,7,9,9,11,11,11,11,11,11		NC_040037.1_Chr_3	NC_040037.1_Chr_3_nlr_10	complete	6139251	6142274	+	non-TNL	17,16,1,6,4,5,10,3,12,2,8,7,9,11
NC_039900.1_Chr_2c	NC_039900.1_Chr_2c_nlr_5	complete (pseudogene)	27422272	27424049	+		16,1,6,4,5,10,3,12,2,8,7,9,9,11,9		chr3	chr3_nlr_36	partial	27477698	27479517	+		4,5,10,3,12,2,8,7,9,9,11,11,11,11,11		NC_040037.1_Chr_3	NC_040037.1_Chr_3_nlr_11	complete	6205655	6208914	+	non-TNL	17,16,1,6,4,5,10,3,12,2,8,7,9,9,11,11,11
NC_039900.1_Chr_2c	NC_039900.1_Chr_2c_nlr_6	partial (pseudogene)	28162578	28165916	+		16,6,4,5,10,3,12,2,8,7,9,9,11,9,19,11,11,11,11,11,11,11,11		chr3	chr3_nlr_37	complete (pseudogene)	27687176	27689600	+		1,6,4,5,10,3,2,7,11,9,11,9,11,11,11		NC_040037.1_Chr_3	NC_040037.1_Chr_3_nlr_12	partial (pseudogene)	9061049	9062864	+		17,6,4,5,10,12
NC_039900.1_Chr_2c	NC_039900.1_Chr_2c_nlr_7	complete	28190136	28193490	+	non-TNL	16,1,6,4,5,10,3,12,2,8,7,11,9,11,9,19,11,11,11,11,11,11,11,11,11		chr3	chr3_nlr_38	complete (pseudogene)	27791933	27794357	+		1,6,4,5,10,3,12,2,7,11,9,11,9,11,11,11		NC_040037.1_Chr_3	NC_040037.1_Chr_3_nlr_13	complete (pseudogene)	9729513	9733245	+		17,16,1,6,4,5,10,3,12,2,8,7,9,19,11,11,11,11,11
NC_039900.1_Chr_2c	NC_039900.1_Chr_2c_nlr_8	complete	28256714	28260155	+	non-TNL	16,1,6,4,5,10,3,12,2,8,7,11,9,11,9,19,11,11,11,11,11,11,11,11		chr3	chr3_nlr_39	complete	28961802	28965330	+	non-TNL	17,16,1,6,4,5,10,3,12,2,8,7,9,9,11,11,11,11,11,11,11,11,11,11,11,11		NC_040037.1_Chr_3	NC_040037.1_Chr_3_nlr_14	complete	11752991	11756408	+	non-TNL	16,1,6,4,5,10,3,12,2,8,7,9,9,11,11,11,11,11,11,11,11,11,11,11
NC_039900.1_Chr_2c	NC_039900.1_Chr_2c_nlr_9	complete	28312534	28315909	+	non-TNL	16,1,6,4,5,10,3,12,2,8,7,9,9,11,9,19,11,11,11,11,11,11		chr3	chr3_nlr_40	complete	29331487	29333971	+	non-TNL	17,16,1,6,4,5,10,3,12,2,8,7,9,11,11		NC_040037.1_Chr_3	NC_040037.1_Chr_3_nlr_15	complete	11760032	11764012	+	non-TNL	17,16,1,6,4,5,10,3,12,2,7,9,9,11,11,11,11,11,11,11,11,11,11,11
NC_039900.1_Chr_2c	NC_039900.1_Chr_2c_nlr_10	complete	28340826	28344970	+	non-TNL	16,1,6,4,5,10,3,12,2,8,7,11,9,11,9,19,11,11,11,11,11,11,11,11,11,11		chr3	chr3_nlr_41	complete	29342518	29344807	+	non-TNL	16,1,6,4,5,10,3,12,2,8,7,9,11		NC_040037.1_Chr_3	NC_040037.1_Chr_3_nlr_16	complete	11807056	11810473	+	non-TNL	16,1,6,4,5,10,3,12,2,8,7,9,9,11,11,11,11,11,11,11,11,11,11,11
NC_039900.1_Chr_2c	NC_039900.1_Chr_2c_nlr_11	complete	28545261	28548504	+	non-TNL	16,1,6,4,5,10,3,12,2,8,7,11,9,11,9,19,11,11,11,11,11,11,11,11		chr3	chr3_nlr_42	partial	29418055	29418700	+		1,4,5,3		NC_040037.1_Chr_3	NC_040037.1_Chr_3_nlr_17	complete	11814496	11818094	+	non-TNL	17,16,1,6,4,5,10,3,12,2,8,7,9,9,11,11,11,11,11,11,11,11,11,11,11,11
NC_039900.1_Chr_2c	NC_039900.1_Chr_2c_nlr_12	complete (pseudogene)	31914407	31916849	+		17,16,1,6,4,10,3,12,2,8,7,9,9,11,11		chr3	chr3_nlr_43	complete	29427227	29430182	+	non-TNL	17,16,1,6,4,5,10,3,12,2,8,7,11		NC_040037.1_Chr_3	NC_040037.1_Chr_3_nlr_18	complete (pseudogene)	12057494	12060537	+		17,16,1,6,4,5,10,3,12,2,8,7,9,11,11,19
NC_039900.1_Chr_2c	NC_039900.1_Chr_2c_nlr_13	complete (pseudogene)	34867107	34870761	+		17,16,1,6,4,5,10,3,2,8,7,11,11,11,11		chr3	chr3_nlr_44	complete	29470468	29473929	+	non-TNL	17,16,1,6,4,5,10,3,12,2,8,7,11		NC_040037.1_Chr_3	NC_040037.1_Chr_3_nlr_19	complete	14204545	14207005	+	non-TNL	17,1,6,4,5,10,3,12,2,8,7,9,9,11
NC_039900.1_Chr_2c	NC_039900.1_Chr_2c_nlr_14	complete (pseudogene)	35061404	35065064	+		17,16,1,6,4,5,10,3,2,8,7,11,11,11,11		chr3	chr3_nlr_45	partial	29493521	29494448	+		17,16,1,6,4,5,10		NC_040037.1_Chr_3	NC_040037.1_Chr_3_nlr_20	complete	14288963	14291420	+	non-TNL	17,1,6,4,5,10,3,12,2,8,7,11,9,11
NC_039900.1_Chr_2c	NC_039900.1_Chr_2c_nlr_15	complete	45350322	45354106	+	non-TNL	17,16,1,6,4,5,10,3,12,2,8,7,11		chr3	chr3_nlr_46	complete	29510378	29512505	+	non-TNL	1,6,4,5,3,12,2,7,9,11		NC_040037.1_Chr_3	NC_040037.1_Chr_3_nlr_21	complete	14296260	14298720	+	non-TNL	17,1,6,4,5,10,3,12,2,8,7,9,11
NC_039900.1_Chr_2c	NC_039900.1_Chr_2c_nlr_16	complete	45536493	45540280	+	non-TNL	17,16,1,6,4,5,10,3,12,2,8,7,11		chr3	chr3_nlr_47	partial (pseudogene)	29569502	29571970	+		3,12,2,8,7,9,11,11,11		NC_040037.1_Chr_3	NC_040037.1_Chr_3_nlr_22	complete	14441085	14443698	+	non-TNL	17,1,6,4,5,10,3,12,2,8,7,9,9,11
NC_039900.1_Chr_2c	NC_039900.1_Chr_2c_nlr_17	partial	59661427	59662864	+		12,2,8,7,11		chr3	chr3_nlr_48	complete	29601370	29603836	+	non-TNL	17,16,1,6,4,5,10,3,12,2,8,7,9,11		NC_040037.1_Chr_3	NC_040037.1_Chr_3_nlr_23	complete	14455208	14457647	+	non-TNL	17,1,6,4,5,10,3,12,2,8,7,9,9,11
NC_039900.1_Chr_2c	NC_039900.1_Chr_2c_nlr_18	complete	58119680	58123202	-	non-TNL	17,16,1,6,4,5,10,3,12,2,8,7,9,9,11,11,11,11,11,11,11,11,11,11,11,11		chr3	chr3_nlr_49	complete (pseudogene)	29641951	29651272	+		17,16,1,6,5,10,3,12,2,8,7,9,11,11,11		NC_040037.1_Chr_3	NC_040037.1_Chr_3_nlr_24	complete	14497060	14499513	+	non-TNL	17,1,6,4,5,10,3,12,2,8,7,9,9,11
NC_039900.1_Chr_2c	NC_039900.1_Chr_2c_nlr_19	partial (pseudogene)	57323920	57324802	-		6,4,5,10,3,12,2,8,7		chr3	chr3_nlr_50	partial (pseudogene)	29816651	29819704	+		17,16,10,3,12,2,8,7,9,9,11,11,11,19,11,11,11		NC_040037.1_Chr_3	NC_040037.1_Chr_3_nlr_25	complete	14529498	14531952	+	non-TNL	17,1,6,4,5,10,3,12,2,8,7,9,9,11
NC_039900.1_Chr_2c	NC_039900.1_Chr_2c_nlr_20	complete	57257883	57260349	-	non-TNL	17,1,6,4,5,10,3,12,2,8,7,11		chr3	chr3_nlr_51	partial	29912732	29916485	+		17,16,3,12,2,8,7,9,9,11,11,9,9,11,11,11,11,11		NC_040037.1_Chr_3	NC_040037.1_Chr_3_nlr_26	complete	14548771	14551240	+	non-TNL	17,1,6,4,5,10,3,12,2,8,7,9,9,11
NC_039900.1_Chr_2c	NC_039900.1_Chr_2c_nlr_21	partial	57224288	57225764	-		17,1,6,4,5,10,3,12,2,8,7		chr3	chr3_nlr_52	partial (pseudogene)	30758693	30761580	+		17,6,4,5,10,3,2,8,7,9,11		NC_040037.1_Chr_3	NC_040037.1_Chr_3_nlr_27	complete	14588150	14590097	+	non-TNL	1,6,4,5,10,3,12,2,8,7,9,9,11
NC_039900.1_Chr_2c	NC_039900.1_Chr_2c_nlr_22	complete	57017193	57019806	-	non-TNL	17,16,1,6,4,5,10,3,12,2,8,7,9,9,9,11		chr3	chr3_nlr_53	complete (pseudogene)	31583091	31586887	+		17,16,1,6,4,5,10,3,12,2,8,7,9,9,11,11,11,11,11,11,11,11,11,11,9,11,11		NC_040037.1_Chr_3	NC_040037.1_Chr_3_nlr_28	complete	14628601	14631061	+	non-TNL	17,1,6,4,5,10,3,12,2,8,7,9,9,11
NC_039900.1_Chr_2c	NC_039900.1_Chr_2c_nlr_23	complete	29175455	29177867	-	non-TNL	17,1,6,4,5,10,3,12,2,8,7,9,11		chr3	chr3_nlr_54	partial (pseudogene)	31112988	31114287	-		1,6,4,5,10,3,12,8,7		NC_040037.1_Chr_3	NC_040037.1_Chr_3_nlr_29	complete (pseudogene)	14636087	14641004	+		17,1,6,4,5,10,3,12,2,8,7,9,9,11,20
NC_039900.1_Chr_2c	NC_039900.1_Chr_2c_nlr_24	complete (pseudogene)	29163848	29167237	-		16,1,6,4,5,10,3,12,2,8,7,9,9,11,9,19,11,11,11,11,11,11,11,11,11		chr3	chr3_nlr_55	partial (pseudogene)	31102882	31106771	-		6,5,10,3,2,8,7,9,9,11		NC_040037.1_Chr_3	NC_040037.1_Chr_3_nlr_30	complete (pseudogene)	14651110	14654086	+		17,1,6,4,5,10,3,12,2,8,7,9,9,11,9
NC_039900.1_Chr_2c	NC_039900.1_Chr_2c_nlr_25	complete (pseudogene)	26145048	26151003	-		17,16,1,6,4,5,10,3,12,2,8,7,9,9,11,11,19,11,11,11,11,11,11,11,11,11,11,11,11		chr3	chr3_nlr_56	complete	31102882	31105153	-	non-TNL	17,16,1,6,4,5,10,3,12,2,8,7,9,9,11		NC_040037.1_Chr_3	NC_040037.1_Chr_3_nlr_31	partial	15007672	15008967	+		12,2,8,7,9,9,11
NC_039900.1_Chr_2c	NC_039900.1_Chr_2c_nlr_26	complete	26095895	26099615	-	non-TNL	17,16,1,6,4,5,10,3,12,2,8,7,9,9,11,11,19,11,11,11,11,11,11,11,11,11,11,11		chr3	chr3_nlr_57	partial	31069609	31070571	-		1,6,4,5,10,3,12,2,7		NC_040037.1_Chr_3	NC_040037.1_Chr_3_nlr_32	complete	15269202	15271662	+	non-TNL	17,1,6,4,5,10,3,12,2,8,7,9,11
NC_039900.1_Chr_2c	NC_039900.1_Chr_2c_nlr_27	complete (pseudogene)	26069947	26074914	-		17,16,1,6,4,5,10,3,12,2,8,7,9,9,11,11,19,11,11,11,11,11,11,11,11,11,11,11,11		chr3	chr3_nlr_58	partial (pseudogene)	31053156	31057852	-		5,10,3,8,7,9,9,11,11,11,11,11,11,11,11,11		NC_040037.1_Chr_3	NC_040037.1_Chr_3_nlr_33	complete	15289030	15291643	+	non-TNL	17,1,6,4,5,10,3,12,2,8,7,9,9,11
NC_039900.1_Chr_2c	NC_039900.1_Chr_2c_nlr_28	complete	25967509	25971358	-	non-TNL	17,16,1,6,4,5,10,3,12,2,8,7,9,9,11,11,19,11,9,11,11,11,11,11,11,11,11,11		chr3	chr3_nlr_59	complete	31053156	31056468	-	non-TNL	17,16,1,6,4,5,10,3,12,2,8,7,9,9,11,11,11,11,11,11,11,11,11		NC_040037.1_Chr_3	NC_040037.1_Chr_3_nlr_34	complete	15303021	15305469	+	non-TNL	17,1,6,4,5,10,3,12,2,8,7,9,9,11
NC_039900.1_Chr_2c	NC_039900.1_Chr_2c_nlr_29	complete	25065056	25069020	-	non-TNL	16,1,6,4,5,10,3,12,2,8,7,9,9,11,9,19,11,11,11,11,11,11,11,11,11,11,11,11,11,11,11,11,11,11		chr3	chr3_nlr_60	partial	31029257	31030221	-		1,6,4,5,10,3,12,2,8,7		NC_040037.1_Chr_3	NC_040037.1_Chr_3_nlr_35	complete	15311253	15313716	+	non-TNL	17,1,6,4,5,10,3,12,2,8,7,11,9,11
NC_039900.1_Chr_2c	NC_039900.1_Chr_2c_nlr_30	partial	10104687	10105350	-		1,4,5,3		chr3	chr3_nlr_61	complete	30973406	30976721	-	non-TNL	17,16,1,6,4,5,10,3,12,2,8,7,9,9,11,11,11,11,11,11,11,11		NC_040037.1_Chr_3	NC_040037.1_Chr_3_nlr_36	complete	15319558	15322015	+	non-TNL	17,1,6,4,5,10,3,12,2,8,7,11,11
NC_039901.1_Chr_2e	NC_039901.1_Chr_2e_nlr_1	partial	9342278	9342668	+		6,4,5,10		chr3	chr3_nlr_62	partial (pseudogene)	30962769	30965367	-		17,5,10,3,8		NC_040037.1_Chr_3	NC_040037.1_Chr_3_nlr_37	partial (pseudogene)	15328266	15329409	+		17,1,6,4,5,10
NC_039901.1_Chr_2e	NC_039901.1_Chr_2e_nlr_2	complete (pseudogene)	12503539	12506270	+		1,6,4,5,10,3,12,2,8,7,9,11,9		chr3	chr3_nlr_63	complete	30954803	30958118	-	non-TNL	17,16,1,6,4,5,10,3,12,2,8,7,9,9,11,11,11,11,11,11,11,11		NC_040037.1_Chr_3	NC_040037.1_Chr_3_nlr_38	partial	15348503	15350051	+		10,3,12,2,8,7,9,9,11
NC_039901.1_Chr_2e	NC_039901.1_Chr_2e_nlr_3	complete (pseudogene)	29836695	29838858	+		16,1,6,4,5,10,3,12,2,8,7,9,9,11,9,19		chr3	chr3_nlr_64	complete (pseudogene)	30937455	30943977	-		17,1,6,4,5,10,3,8,7,9,11,11,11,11,11,11,11,11		NC_040037.1_Chr_3	NC_040037.1_Chr_3_nlr_39	complete	15381009	15383460	+	non-TNL	17,1,6,4,5,10,3,12,2,8,7,9,11
NC_039901.1_Chr_2e	NC_039901.1_Chr_2e_nlr_4	complete (pseudogene)	30568859	30572637	+		16,1,6,4,5,10,3,12,2,8,7,9,9,11,9,19,11,11,11,11,11,11,11,19,11		chr3	chr3_nlr_65	complete	30937455	30940704	-	non-TNL	17,16,1,6,4,5,10,3,12,2,8,7,9,11,11,11,11,11,11,11,11		NC_040037.1_Chr_3	NC_040037.1_Chr_3_nlr_40	complete	15409313	15411776	+	non-TNL	17,1,6,4,5,10,3,12,2,8,7,9,9,11
NC_039901.1_Chr_2e	NC_039901.1_Chr_2e_nlr_5	complete	30652711	30656229	+	non-TNL	16,1,6,4,5,10,3,12,2,8,7,11,9,11,9,19,11,11,11,11,11,11,11,11,11,11		chr3	chr3_nlr_66	partial	29659351	29662408	-		17,16,3,12,2,8,7,9,9,11,11,11,19,11,11,11,11,11,11		NC_040037.1_Chr_3	NC_040037.1_Chr_3_nlr_41	complete	15467025	15469476	+	non-TNL	17,1,6,4,5,10,3,12,2,8,7,9,11
NC_039901.1_Chr_2e	NC_039901.1_Chr_2e_nlr_6	complete	30667544	30670919	+	non-TNL	16,1,6,4,5,10,3,12,2,8,7,9,9,11,9,19,11,11,11,11,11,11,11		chr3	chr3_nlr_67	complete	29383285	29386875	-	non-TNL	17,16,1,6,4,5,10,3,12,2,8,9,9,11,11,11,11,11,11,11,11,11,11		NC_040037.1_Chr_3	NC_040037.1_Chr_3_nlr_42	complete (pseudogene)	15973827	15976548	+		1,6,4,5,10,3,12,2,8,7,9,9,11,11,19
NC_039901.1_Chr_2e	NC_039901.1_Chr_2e_nlr_7	complete	30711859	30715237	+	non-TNL	16,1,6,4,5,10,3,12,2,8,7,9,11,9,19,11,11,11,11,11,11,11,11		chr3	chr3_nlr_68	complete	29129047	29131516	-	non-TNL	17,16,1,6,4,5,10,3,12,2,8,7,11		NC_040037.1_Chr_3	NC_040037.1_Chr_3_nlr_43	complete	17289312	17291775	+	non-TNL	17,1,6,4,5,10,3,12,2,8,7,9,9,11
NC_039901.1_Chr_2e	NC_039901.1_Chr_2e_nlr_8	complete	30781794	30785205	+	non-TNL	16,1,6,4,5,10,3,12,2,8,7,9,9,11,9,19,11,11,11,11,11,11,11,11		chr3	chr3_nlr_69	complete (pseudogene)	29105649	29110274	-		17,16,1,6,4,5,10,3,12,2,8,7,11,11,9		NC_040037.1_Chr_3	NC_040037.1_Chr_3_nlr_44	complete	23427776	23430356	+	non-TNL	17,16,1,6,4,5,10,3,12,2,8,7,9,9,9,11,11
NC_039901.1_Chr_2e	NC_039901.1_Chr_2e_nlr_9	complete (pseudogene)	30803720	30805538	+		16,1,6,4,5,10,3,12,2,8,7,11,9,11,9		chr3	chr3_nlr_70	complete	29091630	29093916	-	non-TNL	16,1,6,4,5,10,3,12,2,8,7,11		NC_040037.1_Chr_3	NC_040037.1_Chr_3_nlr_45	complete	31663575	31666035	+	non-TNL	17,1,6,4,5,10,3,12,2,8,7,9,11
NC_039901.1_Chr_2e	NC_039901.1_Chr_2e_nlr_10	complete	30945749	30949282	+	non-TNL	16,1,6,4,5,10,3,12,2,8,7,9,11,9,19,11,11,11,11,11,11,11,11,11,11		chr3	chr3_nlr_71	complete	29080318	29084510	-	non-TNL	17,16,1,6,4,5,10,3,12,2,8,7,11,11		NC_040037.1_Chr_3	NC_040037.1_Chr_3_nlr_46	complete	35675576	35679293	+	non-TNL	17,16,1,6,4,5,10,3,12,2,8,7,9,9,11,11,11,11,11,11,11,11,11,11,9,11,11
NC_039901.1_Chr_2e	NC_039901.1_Chr_2e_nlr_11	complete (pseudogene)	35188257	35190953	+		17,16,1,6,4,10,3,12,2,8,7,9,9,11,11,19		chr3	chr3_nlr_72	complete	29080318	29084510	-	non-TNL	17,16,1,6,4,5,10,3,12,2,8,7,11		NC_040037.1_Chr_3	NC_040037.1_Chr_3_nlr_47	complete	35822524	35826190	+	non-TNL	17,16,1,6,4,5,10,3,12,2,8,7,9,9,11,11,11,11,11,11,11,11,11,11,11,9,11
NC_039901.1_Chr_2e	NC_039901.1_Chr_2e_nlr_12	complete (pseudogene)	38129031	38133125	+		17,16,1,6,5,10,3,2,8,7,11,11		chr3	chr3_nlr_73	complete	28983046	28986562	-	non-TNL	17,16,1,6,4,5,10,3,12,2,7,11,9,9,11,11,11,11,11,11,11,11,11,11,11,11,11		NC_040037.1_Chr_3	NC_040037.1_Chr_3_nlr_48	complete	35906598	35909921	+	non-TNL	17,16,1,4,5,10,3,12,2,8,7,9,9,11,11,11,11,11,19,11,11,11,11
NC_039901.1_Chr_2e	NC_039901.1_Chr_2e_nlr_13	complete	51068385	51072171	+	non-TNL	17,16,1,6,4,5,10,3,12,2,8,7,11		chr3	chr3_nlr_74	partial	28973659	28974826	-		2,8,7,11,11,11,19		NC_040037.1_Chr_3	NC_040037.1_Chr_3_nlr_49	complete (pseudogene)	36192981	36196619	+		17,16,1,6,4,5,10,3,12,2,11,11,11,11,11,11,11,11,11,11,9,11
NC_039901.1_Chr_2e	NC_039901.1_Chr_2e_nlr_14	partial (pseudogene)	65584638	65587587	+		12,2,8,7,11,11		chr3	chr3_nlr_75	partial	28930279	28930930	-		1,4,5,3		NC_040037.1_Chr_3	NC_040037.1_Chr_3_nlr_50	complete (pseudogene)	36248244	36251953	+		17,16,1,4,5,10,3,12,2,8,7,9,9,11,11,11,11,11,11,11,11,11,11,11,11,11
NC_039901.1_Chr_2e	NC_039901.1_Chr_2e_nlr_15	partial	64914441	64914831	-		6,4,5,10		chr3	chr3_nlr_76	complete	27623148	27626091	-	non-TNL	16,1,6,4,5,10,3,12,2,8,7,9,9,11,11,19,11,11,11,11,11,11		NC_040037.1_Chr_3	NC_040037.1_Chr_3_nlr_51	complete	36309780	36312819	+	non-TNL	17,16,1,6,4,5,10,3,12,2,8,7,9,9,11,11,11,11,11,11,11
NC_039901.1_Chr_2e	NC_039901.1_Chr_2e_nlr_16	complete	63985632	63989154	-	non-TNL	17,16,1,6,4,5,10,3,12,2,8,7,9,9,11,11,11,11,11,11,11,11,11,11,11,11		chr3	chr3_nlr_77	complete	27562419	27565194	-	non-TNL	17,1,10,3,12,2,11,9,11,9,11,11,11		NC_040037.1_Chr_3	NC_040037.1_Chr_3_nlr_52	complete (pseudogene)	36582218	36585908	+		17,16,1,4,5,10,3,12,2,8,7,9,9,11,11,11,11,11,11,11,11,11,11,11,11,11,11
NC_039901.1_Chr_2e	NC_039901.1_Chr_2e_nlr_17	complete	63166721	63169160	-	non-TNL	17,1,6,4,5,10,3,12,2,8,7,11		chr3	chr3_nlr_78	complete	22871783	22875341	-	non-TNL	17,16,1,6,4,5,10,3,12,2,8,7,9,9,11,11,11,11,11,11,9,11,11,11,11,9,11		NC_040037.1_Chr_3	NC_040037.1_Chr_3_nlr_53	complete	37398702	37401991	+	non-TNL	17,16,1,6,4,5,10,3,12,2,8,7,9,9,11,11,11,11,11,11,19,11,11,11,11
NC_039901.1_Chr_2e	NC_039901.1_Chr_2e_nlr_18	partial	63135184	63136663	-		17,1,6,4,5,10,3,12,2,8,7		chr3	chr3_nlr_79	complete	22859260	22862950	-	non-TNL	17,16,1,4,5,10,3,12,2,8,7,9,9,11,11,11,11,11,11,11,11,11,11,11,11,9,11,11		NC_040037.1_Chr_3	NC_040037.1_Chr_3_nlr_54	complete	37408925	37412225	+	non-TNL	17,16,1,6,4,5,10,3,12,2,8,7,9,9,11,11,11,11,11,11,11
NC_039901.1_Chr_2e	NC_039901.1_Chr_2e_nlr_19	complete	62716057	62718671	-	non-TNL	17,16,1,6,4,5,10,3,12,2,8,7,9,9,9,11		chr3	chr3_nlr_80	complete	22296465	22300155	-	non-TNL	17,16,1,6,4,5,10,3,12,2,8,7,9,9,11,11,11,11,11,11,9,11,11,11,11,9,11,11		NC_040037.1_Chr_3	NC_040037.1_Chr_3_nlr_55	complete	37850114	37853312	+	non-TNL	17,1,4,5,3,12,2,7,9,11,11,11,11,11,11,11,11
NC_039901.1_Chr_2e	NC_039901.1_Chr_2e_nlr_20	partial	62334786	62335176	-		6,4,5,10		chr3	chr3_nlr_81	complete (pseudogene)	22221795	22226050	-		17,16,1,6,4,5,10,3,12,2,8,7,9,9,11,11,11,11,11,11,11,11,11,11,11,9,11,11,19		NC_040037.1_Chr_3	NC_040037.1_Chr_3_nlr_56	complete	38500729	38504029	+	non-TNL	17,16,1,6,4,5,10,3,12,2,8,7,9,9,11,11,11,11,11,9,11,11,11,11,11,11
NC_039901.1_Chr_2e	NC_039901.1_Chr_2e_nlr_21	partial	32443748	32445589	-		6,4,5,10,2		chr3	chr3_nlr_82	complete	22179539	22183259	-	non-TNL	17,16,1,4,5,10,3,12,2,8,7,9,9,11,11,11,11,11,11,11,11,11,11,11,11,11		NC_040037.1_Chr_3	NC_040037.1_Chr_3_nlr_57	complete (pseudogene)	38624492	38627878	+		17,16,1,6,4,5,10,3,12,2,8,7,9,9,11,11,11,11,11,11,11,11,11,9,11
NC_039901.1_Chr_2e	NC_039901.1_Chr_2e_nlr_22	complete	31924165	31927417	-	non-TNL	16,1,6,4,5,10,3,12,2,8,7,9,9,11,9,19,11,11,11,11,11,11,11,11,11		chr3	chr3_nlr_83	complete	22114288	22121021	-	non-TNL	17,16,1,6,4,5,10,3,12,2,8,7,9,9,11,11,11,11,11,11,11,11,11,11,11,11		NC_040037.1_Chr_3	NC_040037.1_Chr_3_nlr_58	complete (pseudogene)	38674445	38678252	+		17,16,1,6,4,5,10,3,12,2,8,7,9,9,11,11,11,11,11,9,11,11,11,11,11
NC_039901.1_Chr_2e	NC_039901.1_Chr_2e_nlr_23	complete	31909316	31912688	-	non-TNL	16,1,6,4,5,10,3,12,2,8,7,9,9,11,9,19,11,11,11,11,11,11,11,11,11,11		chr3	chr3_nlr_84	complete	22046678	22052566	-	non-TNL	17,16,1,4,5,10,3,12,2,8,7,9,9,11,11,11,11,11,11,11,11,11,11,11,11,9		NC_040037.1_Chr_3	NC_040037.1_Chr_3_nlr_59	complete	38693684	38696306	+	non-TNL	17,16,1,6,4,5,10,3,12,2,8,7,9,9,11,11,11,11,11,9,11
NC_039901.1_Chr_2e	NC_039901.1_Chr_2e_nlr_24	complete (pseudogene)	28803662	28809877	-		17,16,1,6,4,5,10,3,12,2,8,7,9,9,11,11,19,11,11,11,11,11,11,11,11,11,11,11,11		chr3	chr3_nlr_85	complete	21937654	21941368	-	non-TNL	17,16,1,6,4,5,10,3,12,2,8,7,9,9,11,11,11,11,11,11,11,11,11,11,11,9,11,11		NC_040037.1_Chr_3	NC_040037.1_Chr_3_nlr_60	complete (pseudogene)	38787630	38791358	+		17,16,1,6,4,5,10,3,12,2,8,7,9,9,11,11,11,11,11,11,11,11,11,11,11,11,11
NC_039901.1_Chr_2e	NC_039901.1_Chr_2e_nlr_25	complete (pseudogene)	28734978	28741189	-		17,16,1,6,4,5,10,3,12,2,8,7,9,9,11,19,11,11,11,11,11,11,11,11,11,11		chr3	chr3_nlr_86	complete	17452684	17456403	-	non-TNL	17,16,1,4,5,10,3,12,2,8,7,9,9,11,11,11,11,11,11,11,11,11,11,11,11		NC_040037.1_Chr_3	NC_040037.1_Chr_3_nlr_61	complete (pseudogene)	38802789	38806507	+		17,16,1,6,4,5,10,3,12,2,8,7,9,9,11,11,11,11,11,11,11,11,11,11,11,11
NC_039901.1_Chr_2e	NC_039901.1_Chr_2e_nlr_26	complete	28398240	28404461	-	non-TNL	17,16,1,6,4,5,10,3,12,2,8,7,9,9,11,11,19,11,11,11,11,11,11,11,11,11,11,11,11,11		chr3	chr3_nlr_87	complete	17391427	17395138	-	non-TNL	17,16,1,4,5,10,3,12,2,8,7,9,9,11,11,11,11,11,11,11,11,11,11,11,11		NC_040037.1_Chr_3	NC_040037.1_Chr_3_nlr_62	partial	39913111	39916159	+		17,16,3,12,2,8,7,9,9,11,11,11,11,11,11,11,11,11
NC_039901.1_Chr_2e	NC_039901.1_Chr_2e_nlr_27	complete	28340235	28343961	-	non-TNL	17,16,1,6,4,5,10,3,12,2,8,7,9,9,11,11,19,11,11,11,11,11,11,11,11,11,11,11,11		chr3	chr3_nlr_88	complete	17293438	17297164	-	non-TNL	17,16,1,4,5,10,3,12,2,8,7,9,9,11,11,11,11,11,9,11,11,11,11,11,9,11,11		NC_040037.1_Chr_3	NC_040037.1_Chr_3_nlr_63	complete (pseudogene)	40314787	40318450	+		17,16,1,6,4,5,10,3,12,2,8,7,9,9,11,11,11,11,11,11,11,11,11,11,9,11,11
NC_039901.1_Chr_2e	NC_039901.1_Chr_2e_nlr_28	complete	28302092	28305809	-	non-TNL	17,16,1,6,4,5,10,3,12,2,8,7,9,9,11,19,11,11,11,11,11,11,11,11,11,11,11		chr3	chr3_nlr_89	complete	17127969	17131730	-	non-TNL	17,16,1,6,4,5,10,3,12,2,8,7,9,9,11,11,11,11,11,11,9,11,11,11,11,9,11,11		NC_040037.1_Chr_3	NC_040037.1_Chr_3_nlr_64	complete	40368698	40371167	+	non-TNL	17,16,1,6,4,5,10,3,12,2,8,7,11
NC_039901.1_Chr_2e	NC_039901.1_Chr_2e_nlr_29	complete	28291070	28294727	-	non-TNL	17,16,1,6,4,5,10,3,12,2,8,7,9,9,11,11,19,11,11,11,11,11,11,11,11		chr3	chr3_nlr_90	complete	17026370	17030006	-	non-TNL	17,16,1,6,4,5,10,3,12,2,8,7,9,9,11,11,11,11,11,11,11,11,11,11,9,11		NC_040037.1_Chr_3	NC_040037.1_Chr_3_nlr_65	complete	40378536	40380992	+	non-TNL	17,16,1,6,4,5,10,3,12,2,8,7,11
NC_039901.1_Chr_2e	NC_039901.1_Chr_2e_nlr_30	complete	28264961	28268657	-	non-TNL	17,16,1,6,4,5,10,3,12,2,8,7,9,9,11,19,11,11,11,11,11,11,11,11,11,11		chr3	chr3_nlr_91	complete (pseudogene)	16936881	16940585	-		17,16,1,4,5,10,3,12,2,8,7,9,9,11,11,11,11,11,11,9,11,11,11,9,11,11		NC_040037.1_Chr_3	NC_040037.1_Chr_3_nlr_66	complete	40391829	40394322	+	non-TNL	17,16,1,6,4,5,10,3,12,2,8,7,11
NC_039901.1_Chr_2e	NC_039901.1_Chr_2e_nlr_31	complete	28189305	28193094	-	non-TNL	17,16,1,6,4,5,10,3,12,2,8,7,9,9,11,11,19,11,11,11,11,11,11,11,11,11,11,11,11		chr3	chr3_nlr_92	partial (pseudogene)	15731739	15734749	-		18,1,6,4,5,10,3,12,8,7		NC_040037.1_Chr_3	NC_040037.1_Chr_3_nlr_67	complete	40402773	40405236	+	non-TNL	17,16,1,6,4,5,10,3,12,2,8,7,11
NC_039901.1_Chr_2e	NC_039901.1_Chr_2e_nlr_32	complete	28165135	28168847	-	non-TNL	17,16,1,6,5,3,12,2,8,7,9,9,11,11,19,11,11,11,11,11,11,11,11,11,11		chr3	chr3_nlr_93	complete	14283013	14286688	-	non-TNL	14,1,6,4,5,10,3,12,2,7,11,9,11,9,11,11,11,11,11		NC_040037.1_Chr_3	NC_040037.1_Chr_3_nlr_68	complete	40427607	40431804	+	non-TNL	17,16,1,6,4,5,10,3,12,2,8,7,11,11
NC_039901.1_Chr_2e	NC_039901.1_Chr_2e_nlr_33	complete	28034624	28038473	-	non-TNL	17,16,1,6,4,5,10,3,12,2,8,7,9,9,11,11,19,11,9,11,11,11,11,11,11,11,11,11		chr3	chr3_nlr_94	complete	14252541	14255337	-	non-TNL	1,6,4,5,10,3,12,2,7,11,9,11,11,11,11,11,11		NC_040037.1_Chr_3	NC_040037.1_Chr_3_nlr_69	complete	40427607	40431804	+	non-TNL	17,16,1,6,4,5,10,3,12,2,8,7,11
NC_039901.1_Chr_2e	NC_039901.1_Chr_2e_nlr_34	complete	26697611	26701574	-	non-TNL	16,1,6,4,5,10,3,12,2,8,7,9,9,11,9,19,11,11,11,11,11,11,11,11,11,11,11,11,11,11,11,11,11,11,11		chr3	chr3_nlr_95	complete	11845320	11847783	-	non-TNL	17,1,6,4,5,10,3,12,2,8,7,11,9,11		NC_040037.1_Chr_3	NC_040037.1_Chr_3_nlr_70	complete	40529391	40532752	+	non-TNL	17,16,1,6,4,5,10,3,12,2,8,7,11,9,9,11,11,11,11,11,11,11,11,11,11,11
NC_039901.1_Chr_2e	NC_039901.1_Chr_2e_nlr_35	complete	23684178	23687460	-	non-TNL	17,16,1,6,4,5,10,3,12,2,8,7,9,9,11,11,11,11,11,11,11,11		chr3	chr3_nlr_96	complete	11819338	11821786	-	non-TNL	17,1,6,4,5,10,3,12,2,8,7,9,9,11		NC_040037.1_Chr_3	NC_040037.1_Chr_3_nlr_71	partial (pseudogene)	40641858	40645756	+		18,6,4,5,3,2,7,9,11,11,11,11,11,11,11,11,11
NC_039901.1_Chr_2e	NC_039901.1_Chr_2e_nlr_36	complete	23670572	23673812	-	non-TNL	17,16,1,6,4,5,10,3,12,2,8,7,9,9,11,9,19,11,11,11,19,11,11,11,11,11,11		chr3	chr3_nlr_97	complete	10876172	10879589	-	non-TNL	16,1,6,4,5,10,3,12,2,8,7,9,9,11,11,11,11,11,11,11,11,11,11,11		NC_040037.1_Chr_3	NC_040037.1_Chr_3_nlr_72	complete	40727274	40730705	+	non-TNL	17,16,1,6,4,5,10,3,12,2,8,7,9,9,9,11
NC_039901.1_Chr_2e	NC_039901.1_Chr_2e_nlr_37	partial (pseudogene)	23442242	23442515	-		1,6,4		chr3	chr3_nlr_98	complete	10868840	10872407	-	non-TNL	17,16,1,6,4,5,10,3,12,2,8,7,9,9,11,11,11,11,11,11,11,11,11,11,11		NC_040037.1_Chr_3	NC_040037.1_Chr_3_nlr_73	partial	40753457	40754108	+		1,4,5,3
NC_039901.1_Chr_2e	NC_039901.1_Chr_2e_nlr_38	partial (pseudogene)	23437724	23437994	-		1,6,4		chr3	chr3_nlr_99	complete (pseudogene)	10578374	10581418	-		17,16,1,6,4,5,10,3,12,2,8,7,9,11,11,19		NC_040037.1_Chr_3	NC_040037.1_Chr_3_nlr_74	partial	40878745	40880782	+		2,8,7,11,11,11,11,11,11,19
NC_039901.1_Chr_2e	NC_039901.1_Chr_2e_nlr_39	partial	9978065	9978728	-		1,4,5,3		chr3	chr3_nlr_100	complete	8714591	8717579	-	non-TNL	16,1,6,4,5,10,3,12,2,8,7,9,19,11,11,11,11,11		NC_040037.1_Chr_3	NC_040037.1_Chr_3_nlr_75	partial	40892251	40893025	+		2,8,7,11,11,11
NC_039902.1_Chr_3c	NC_039902.1_Chr_3c_nlr_1	complete	3644752	3647600	+	non-TNL	17,16,1,6,4,5,10,3,12,2,8,7,9,11,9,11,11		chr3	chr3_nlr_101	complete	8645209	8647717	-	non-TNL	1,6,4,5,10,3,12,2,8,7,9,11,11,11,11,11,11,11		NC_040037.1_Chr_3	NC_040037.1_Chr_3_nlr_76	partial	40944973	40945747	+		2,8,7,11,11,11,11
NC_039902.1_Chr_3c	NC_039902.1_Chr_3c_nlr_2	complete	3655748	3658646	+	non-TNL	17,16,1,6,4,5,10,3,12,2,8,7,9,11		chr3	chr3_nlr_102	complete (pseudogene)	8628784	8631791	-		17,16,1,6,4,5,10,3,12,2,8,7,9,19,11,11,11,11,11,11		NC_040037.1_Chr_3	NC_040037.1_Chr_3_nlr_77	partial	40991210	40991855	+		1,4,5,3
NC_039902.1_Chr_3c	NC_039902.1_Chr_3c_nlr_3	complete (pseudogene)	4701342	4706208	+		17,16,1,6,4,5,10,3,12,2,8,7,9,9,11		chr3	chr3_nlr_103	complete (pseudogene)	8599799	8603269	-		17,16,1,6,4,5,10,3,12,2,8,7,11,11,20		NC_040037.1_Chr_3	NC_040037.1_Chr_3_nlr_78	complete (pseudogene)	43302426	43304850	+		1,6,4,5,10,3,2,7,11,9,11,9,11,11,11,11
NC_039902.1_Chr_3c	NC_039902.1_Chr_3c_nlr_4	complete (pseudogene)	4714489	4717976	+		17,16,1,6,4,5,10,3,12,2,8,7,11,9,11,11		chr3	chr3_nlr_104	complete	8145431	8147906	-	non-TNL	17,16,1,6,4,5,10,3,12,2,8,7,11		NC_040037.1_Chr_3	NC_040037.1_Chr_3_nlr_79	complete	43554799	43557742	+	non-TNL	16,1,6,4,5,10,3,12,2,8,7,9,9,11,11,19,11,11,11,11,11,11
NC_039902.1_Chr_3c	NC_039902.1_Chr_3c_nlr_5	complete	4843285	4849453	+	non-TNL	17,16,1,6,4,5,10,3,12,2,8,7,9,9,11,11,9,11		chr3	chr3_nlr_105	complete	8101586	8104056	-	non-TNL	17,16,1,6,4,5,10,3,12,2,8,7,11,11,11		NC_040037.1_Chr_3	NC_040037.1_Chr_3_nlr_80	complete	48239726	48242374	+	non-TNL	17,16,1,6,4,5,10,3,12,2,8,7,11,9,9,11
NC_039902.1_Chr_3c	NC_039902.1_Chr_3c_nlr_6	partial	4847936	4849453	+		3,12,2,7,9,11		chr3	chr3_nlr_106	complete	8089482	8091948	-	non-TNL	17,16,1,6,4,5,10,3,12,2,8,7,11,11		NC_040037.1_Chr_3	NC_040037.1_Chr_3_nlr_81	complete (pseudogene)	43493917	43496341	-		1,6,4,5,10,3,2,7,11,9,11,9,11,11,11
NC_039902.1_Chr_3c	NC_039902.1_Chr_3c_nlr_7	complete	5096368	5099526	+	non-TNL	16,1,6,4,5,10,3,12,2,8,7,9,11,11		chr3	chr3_nlr_107	partial (pseudogene)	8016803	8019913	-		6,4,5,10,3,12,2,8,7,11		NC_040037.1_Chr_3	NC_040037.1_Chr_3_nlr_82	complete	43377838	43380640	-	non-TNL	17,1,5,10,3,12,2,9,11,9,11,11,11
NC_039902.1_Chr_3c	NC_039902.1_Chr_3c_nlr_8	complete	5196768	5199627	+	non-TNL	1,6,4,5,10,3,2,8,7,9,11,11		chr3	chr3_nlr_108	complete	7996259	7998716	-	non-TNL	17,16,1,6,4,5,10,3,12,2,8,7,11		NC_040037.1_Chr_3	NC_040037.1_Chr_3_nlr_83	complete	43366576	43368895	-	non-TNL	1,10,3,12,2,9,11,9,11,11,11
NC_039902.1_Chr_3c	NC_039902.1_Chr_3c_nlr_9	complete (pseudogene)	5223337	5227686	+		1,6,4,5,3,2,8,7,9,11,11,19		chr3	chr3_nlr_109	complete	7986687	7988967	-	non-TNL	16,1,6,4,5,10,3,12,2,8,7,11,11		NC_040037.1_Chr_3	NC_040037.1_Chr_3_nlr_84	complete	43196365	43199413	-	non-TNL	16,1,6,4,5,10,3,12,2,8,7,9,9,11,11,11,11,11,11,11,11
NC_039902.1_Chr_3c	NC_039902.1_Chr_3c_nlr_10	complete	5230699	5233563	+	non-TNL	17,16,1,6,4,5,10,3,2,8,7,9,11,11		chr3	chr3_nlr_110	complete (pseudogene)	6449774	6452844	-		17,1,6,4,5,10,3,12,2,8,7,9,11,11		NC_040037.1_Chr_3	NC_040037.1_Chr_3_nlr_85	complete (pseudogene)	43146557	43157720	-		17,16,1,6,4,5,10,3,12,2,8,7,9,9,11,11,11,11,11,11
NC_039902.1_Chr_3c	NC_039902.1_Chr_3c_nlr_11	complete	5308008	5311015	+	non-TNL	17,16,1,6,4,5,10,3,12,2,8,7,9,11		chr3	chr3_nlr_111	partial (pseudogene)	5509694	5511868	-		15,4,5,10,3,12,2,8,7,9,11		NC_040037.1_Chr_3	NC_040037.1_Chr_3_nlr_86	partial (pseudogene)	43122008	43123827	-		4,5,3,12,2,8,7,9,9,11,11,11,11,11
NC_039902.1_Chr_3c	NC_039902.1_Chr_3c_nlr_12	complete	5333411	5336660	+	non-TNL	17,16,1,6,4,5,10,3,12,2,8,7,9,9,11,11,11		chr3	chr3_nlr_112	partial (pseudogene)	5504804	5506838	-		4,3,12,2,8,7,9,11		NC_040037.1_Chr_3	NC_040037.1_Chr_3_nlr_87	complete	42996882	42999189	-	non-TNL	1,10,3,12,2,9,11,9,11,11
NC_039902.1_Chr_3c	NC_039902.1_Chr_3c_nlr_13	complete	9338124	9341530	+	non-TNL	16,1,6,4,5,10,3,12,2,8,7,9,9,11,11,11,11,11,11,11,11,11,11,11		chr3	chr3_nlr_113	complete (pseudogene)	5498842	5501387	-		1,4,5,10,3,12,2,8,7,9,11,11		NC_040037.1_Chr_3	NC_040037.1_Chr_3_nlr_88	complete	42902710	42904873	-	non-TNL	16,1,6,4,5,10,3,12,2,8,7,9,9,11,11,19
NC_039902.1_Chr_3c	NC_039902.1_Chr_3c_nlr_14	complete (pseudogene)	9345384	9348972	+		17,16,1,6,4,5,10,3,12,2,8,7,9,9,11,11,11,11,11,11,11,11,11,11,11		chr3	chr3_nlr_114	complete	5141696	5144879	-	non-TNL	16,1,6,4,5,10,3,12,2,8,7,9,11,11		NC_040037.1_Chr_3	NC_040037.1_Chr_3_nlr_89	complete	42873205	42876007	-	non-TNL	17,1,10,3,12,2,9,11,9,11,11,11,11
NC_039902.1_Chr_3c	NC_039902.1_Chr_3c_nlr_15	complete	10321297	10323763	+	non-TNL	17,1,6,4,5,10,3,12,2,8,7,9,11		chr3	chr3_nlr_115	complete	5078826	5082624	-	non-TNL	1,6,4,5,3,2,8,7,9,11		NC_040037.1_Chr_3	NC_040037.1_Chr_3_nlr_90	complete (pseudogene)	42747159	42748586	-		1,6,4,5,3,2,7,11,9,11,9
NC_039902.1_Chr_3c	NC_039902.1_Chr_3c_nlr_16	complete	11587158	11589177	+	non-TNL	1,6,4,5,10,3,12,2,8,7,9,11,11,11		chr3	chr3_nlr_116	partial (pseudogene)	4878718	4881919	-		17,16,1,6,4,5,10,3,12,2,8,7		NC_040037.1_Chr_3	NC_040037.1_Chr_3_nlr_91	complete	42688336	42690601	-	non-TNL	1,6,4,5,10,3,2,7,11,9,11,9,11,11
NC_039902.1_Chr_3c	NC_039902.1_Chr_3c_nlr_17	complete (pseudogene)	11662305	11664700	+		1,6,4,5,3,12,2,8,7,9,19		chr3	chr3_nlr_117	complete	4529681	4532465	-	non-TNL	17,16,1,6,4,3,12,2,8,7,9,11,11		NC_040037.1_Chr_3	NC_040037.1_Chr_3_nlr_92	complete (pseudogene)	40920311	40923019	-		1,6,4,5,10,3,2,8,7,9,9,11
NC_039902.1_Chr_3c	NC_039902.1_Chr_3c_nlr_18	partial	11903748	11905377	+		17,1,6,4,5,10,3,12,2,8,7		chr3	chr3_nlr_118	partial	4296994	4298414	-		3,12,2,8,7,11,9,11,11		NC_040037.1_Chr_3	NC_040037.1_Chr_3_nlr_93	complete	40550370	40553844	-	non-TNL	17,1,6,4,5,10,3,12,2,8,7,9,9,11,11,11,11,11,11,11,11,11,11,11
NC_039902.1_Chr_3c	NC_039902.1_Chr_3c_nlr_19	complete	11910413	11913033	+	non-TNL	17,1,6,4,5,10,3,12,2,8,7,9,9,11		chr3	chr3_nlr_119	complete (pseudogene)	3794799	3799772	-		17,16,1,6,4,5,10,3,12,2,8,7,9,11,11,20		NC_040037.1_Chr_3	NC_040037.1_Chr_3_nlr_94	complete	40137981	40140832	-	non-TNL	17,16,1,6,4,5,10,3,12,2,8,7,9,11,11
NC_039902.1_Chr_3c	NC_039902.1_Chr_3c_nlr_20	complete	12502262	12504720	+	non-TNL	17,1,6,4,5,10,3,12,2,8,7,11,9,9,11		chr3	chr3_nlr_120	complete	3782136	3785075	-	non-TNL	17,16,1,6,4,5,10,3,12,2,8,7,9,11		NC_040037.1_Chr_3	NC_040037.1_Chr_3_nlr_95	complete	40092841	40095736	-	non-TNL	17,16,1,6,4,5,10,3,12,2,8,7,11
NC_039902.1_Chr_3c	NC_039902.1_Chr_3c_nlr_21	complete	12565626	12568086	+	non-TNL	17,1,6,4,5,10,3,12,2,8,7,9,9,9,11		chr3	chr3_nlr_121	complete	3762435	3765354	-	non-TNL	17,16,1,6,4,5,10,3,12,2,8,7,9,11,11		NC_040037.1_Chr_3	NC_040037.1_Chr_3_nlr_96	complete	40048370	40050836	-	non-TNL	17,16,1,6,4,5,10,3,12,2,8,7,9,11
NC_039902.1_Chr_3c	NC_039902.1_Chr_3c_nlr_22	complete (pseudogene)	12589416	12593724	+		17,1,6,4,5,10,3,12,2,8,7,9,9,11,19		chr4	chr4_nlr_1	complete	885597	888294	+	non-TNL	17,16,1,6,4,5,10,3,12,2,8,7,9,9,11,11,11,11		NC_040037.1_Chr_3	NC_040037.1_Chr_3_nlr_97	complete	39932470	39934912	-	non-TNL	17,16,1,6,4,5,10,3,12,2,8,7,9,11
NC_039902.1_Chr_3c	NC_039902.1_Chr_3c_nlr_23	complete (pseudogene)	12997019	12998948	+		1,6,4,5,10,3,12,8,7,9,11		chr4	chr4_nlr_2	partial	3072426	3074947	+		1,4,5,3,8		NC_040037.1_Chr_3	NC_040037.1_Chr_3_nlr_98	partial	39851456	39854513	-		17,16,3,12,2,8,7,9,9,11,11,11,11,11,11,11,11,11,11
NC_039902.1_Chr_3c	NC_039902.1_Chr_3c_nlr_24	complete	13051978	13054636	+	non-TNL	17,1,6,4,5,10,3,12,2,8,7,9,9,11		chr4	chr4_nlr_3	complete	6166755	6169317	+	non-TNL	17,16,1,6,4,5,10,3,12,2,8,7,9,9,9,11,11		NC_040037.1_Chr_3	NC_040037.1_Chr_3_nlr_99	complete (pseudogene)	38637251	38644955	-		17,16,1,6,4,5,10,3,12,2,7,11,9,9,11,11,11,11,11,11,11,11,11,11,11,11,11,11,11
NC_039902.1_Chr_3c	NC_039902.1_Chr_3c_nlr_25	complete	13064407	13067060	+	non-TNL	17,1,6,4,5,10,3,12,2,8,7,9,9,11		chr4	chr4_nlr_4	complete	12308274	12310812	+	non-TNL	17,16,1,6,4,5,10,3,12,2,8,7,9,11		NC_040037.1_Chr_3	NC_040037.1_Chr_3_nlr_100	partial	38637251	38638037	-		2,8,7,11,11,11
NC_039902.1_Chr_3c	NC_039902.1_Chr_3c_nlr_26	complete	13089386	13092035	+	non-TNL	17,1,6,4,5,10,3,12,2,8,7,9,9,11		chr4	chr4_nlr_5	complete	12714950	12717112	+	non-TNL	16,1,6,4,5,10,3,2,8,7,9,9,11,11		NC_040037.1_Chr_3	NC_040037.1_Chr_3_nlr_101	partial	37969682	37971155	-		17,1,6,4,5,10,3,12,2,8,7
NC_039902.1_Chr_3c	NC_039902.1_Chr_3c_nlr_27	complete (pseudogene)	13143620	13149702	+		17,16,1,6,4,5,10,3,12,2,8,7,9,9,11,9,19,11,11,11,11,11,11,11,11,11,19		chr4	chr4_nlr_6	complete (pseudogene)	12824477	12828461	+		18,16,1,6,4,5,10,3,12,2,8,7,9,9,11		NC_040037.1_Chr_3	NC_040037.1_Chr_3_nlr_102	complete (pseudogene)	37603698	37614250	-		17,16,1,6,4,5,3,12,2,9,11
NC_039902.1_Chr_3c	NC_039902.1_Chr_3c_nlr_28	complete	13555271	13557734	+	non-TNL	17,1,6,4,5,10,3,12,2,8,7,9,9,11		chr4	chr4_nlr_7	complete	19760602	19763802	+	non-TNL	17,16,1,6,4,5,10,3,12,2,8,7,9,11,11		NC_040037.1_Chr_3	NC_040037.1_Chr_3_nlr_103	complete	36657215	36659563	-	non-TNL	17,16,1,6,4,5,10,3,12,2,8,7,9,9,11,11
NC_039902.1_Chr_3c	NC_039902.1_Chr_3c_nlr_29	complete	36358981	36362119	+	non-TNL	16,1,6,4,5,10,3,12,2,8,7,9,9,9,19,11,11,11,11,11,11,11,11		chr4	chr4_nlr_8	complete	21096272	21103861	+	non-TNL	17,16,1,6,4,5,10,3,12,2,8,7,9,9,11,11,11,11,11,11,11,11,9,11		NC_040037.1_Chr_3	NC_040037.1_Chr_3_nlr_104	complete (pseudogene)	36388850	36392471	-		17,16,1,4,5,10,3,12,2,8,7,9,9,11,11,11,11,11,11,11,11,9,11
NC_039902.1_Chr_3c	NC_039902.1_Chr_3c_nlr_30	complete (pseudogene)	36388203	36391660	+		17,16,1,6,4,5,10,3,12,2,8,7,9,9,11,11,11,11,11,11		chr4	chr4_nlr_9	complete (pseudogene)	22429641	22433376	+		16,1,6,4,5,10,3,12,2,8,7,9,9,11,9,19,11,11,11,11,11,11,11,11,11		NC_040037.1_Chr_3	NC_040037.1_Chr_3_nlr_105	complete	36100215	36103821	-	non-TNL	17,16,1,6,4,5,10,3,12,2,8,7,9,9,11,11,11,11,11,11,11,11,11,11,11,9,11
NC_039902.1_Chr_3c	NC_039902.1_Chr_3c_nlr_31	partial	36422235	36424054	+		4,5,10,3,12,2,8,7,9,9,11,11,11,11,11		chr4	chr4_nlr_10	complete	22459115	22462469	+	non-TNL	16,1,6,4,5,10,3,12,2,8,7,11,9,11,9,19,11,11,11,11,11,11,11,11,11		NC_040037.1_Chr_3	NC_040037.1_Chr_3_nlr_106	complete (pseudogene)	36024188	36027873	-		17,16,1,6,4,5,10,3,12,2,8,7,9,9,11,11,11,11,11,11,11,11,11,11,11,11
NC_039902.1_Chr_3c	NC_039902.1_Chr_3c_nlr_32	complete (pseudogene)	36627052	36630807	+		1,6,4,5,10,3,2,7,11,9,11,9,11,11,11,9		chr4	chr4_nlr_11	complete	22501967	22504634	+	non-TNL	16,1,6,4,5,10,3,12,2,8,7,11,9,11,9,19,11,11,11		NC_040037.1_Chr_3	NC_040037.1_Chr_3_nlr_107	complete	35944758	35948445	-	non-TNL	17,16,1,6,4,5,10,3,12,2,8,7,9,9,11,11,11,11,11,11,11,11,11,11,11
NC_039902.1_Chr_3c	NC_039902.1_Chr_3c_nlr_33	complete	37045960	37048423	+	non-TNL	17,16,1,6,4,5,10,3,12,2,8,7,11		chr4	chr4_nlr_12	partial	22642019	22644434	+		12,2,8,7,9,9,11,9,19,11,11,11,11,11		NC_040037.1_Chr_3	NC_040037.1_Chr_3_nlr_108	complete	34898568	34902315	-	non-TNL	17,16,1,6,4,5,10,3,12,2,8,7,9,9,11,11,11,11,11,11,11,11,11,11,11,11
NC_039902.1_Chr_3c	NC_039902.1_Chr_3c_nlr_34	complete	38065276	38068147	+	non-TNL	17,16,1,6,4,5,10,3,12,2,8,7,9,9,11,11,11,11		chr4	chr4_nlr_13	partial (pseudogene)	27379693	27380332	+		2,8,7,9,9,11		NC_040037.1_Chr_3	NC_040037.1_Chr_3_nlr_109	complete	34832102	34835717	-	non-TNL	17,16,1,6,4,5,10,3,12,2,8,7,9,9,11,11,11,11,11,11,11,11,11,11,9,11
NC_039902.1_Chr_3c	NC_039902.1_Chr_3c_nlr_35	complete	38080882	38083396	+	non-TNL	17,16,1,6,4,5,10,3,12,2,8,7,9,9,9,11		chr4	chr4_nlr_14	complete (pseudogene)	20622538	20626176	-		17,16,1,6,4,5,10,3,12,2,8,7,11,9,19,11		NC_040037.1_Chr_3	NC_040037.1_Chr_3_nlr_110	complete (pseudogene)	28314625	28320118	-		17,16,1,6,4,5,10,3,12,2,8,7,9,9,11,11,11,11,11,11,11,11,11,9,11
NC_039902.1_Chr_3c	NC_039902.1_Chr_3c_nlr_36	complete (pseudogene)	38467240	38470699	+		17,16,1,6,4,5,10,3,12,2,8,7,9,9,11,11,11,11,11,11,11,11,11,9,11		chr4	chr4_nlr_15	complete	20516799	20519307	-	non-TNL	17,16,1,6,4,5,10,3,12,2,8,7,9,9,9,9,11,11		NC_040037.1_Chr_3	NC_040037.1_Chr_3_nlr_111	complete (pseudogene)	20499621	20501466	-		17,1,6,4,5,10,3,12,2,8,7,11,11,9
NC_039902.1_Chr_3c	NC_039902.1_Chr_3c_nlr_37	complete	38656204	38659680	+	non-TNL	17,16,1,6,4,5,10,3,12,2,8,7,9,9,11,11,11,11,11,11,11,11,11,11,11,11		chr4	chr4_nlr_16	complete	20502455	20504966	-	non-TNL	17,16,1,6,4,5,10,3,12,2,8,7,9,11,11		NC_040037.1_Chr_3	NC_040037.1_Chr_3_nlr_112	partial (pseudogene)	20339998	20340909	-		1,6,4,5,10,3,12,8,7
NC_039902.1_Chr_3c	NC_039902.1_Chr_3c_nlr_38	complete	38741130	38743794	+	non-TNL	16,1,6,4,5,10,3,12,2,8,7,9,9,9,9,11,11,11		chr4	chr4_nlr_17	complete	20020898	20023456	-	non-TNL	17,16,1,6,4,5,10,3,12,2,8,7,11,9,9,9,11		NC_040037.1_Chr_3	NC_040037.1_Chr_3_nlr_113	complete	18540206	18543005	-	non-TNL	1,6,4,5,10,3,12,2,7,11,9,11,9,11,11,11,11
NC_039902.1_Chr_3c	NC_039902.1_Chr_3c_nlr_39	complete	39158793	39161277	+	non-TNL	17,16,1,6,4,5,10,3,12,2,8,7,9,11,11		chr4	chr4_nlr_18	complete (pseudogene)	19958023	19960525	-		17,16,1,6,4,5,10,3,12,2,8,7,19,9,9,9,11		NC_040037.1_Chr_3	NC_040037.1_Chr_3_nlr_114	complete	18452667	18455462	-	non-TNL	1,6,4,5,10,3,12,2,7,11,9,11,9,11,11,11,11,11
NC_039902.1_Chr_3c	NC_039902.1_Chr_3c_nlr_40	complete	39169352	39171818	+	non-TNL	17,16,1,6,4,5,10,3,12,2,8,7,9,11		chr4	chr4_nlr_19	partial	19923290	19925008	-		17,10,3,12,2,8,7,11,9,9,9,11		NC_040037.1_Chr_3	NC_040037.1_Chr_3_nlr_115	complete	18033762	18036558	-	non-TNL	1,6,4,5,10,3,12,2,7,11,9,11,9,11,11,11,11,11
NC_039902.1_Chr_3c	NC_039902.1_Chr_3c_nlr_41	complete	39186641	39189102	+	non-TNL	17,16,1,6,4,5,10,3,2,8,7,9,11		chr4	chr4_nlr_20	complete	19879793	19882301	-	non-TNL	17,16,1,6,4,5,10,3,12,2,7,9,9,11,11		NC_040037.1_Chr_3	NC_040037.1_Chr_3_nlr_116	complete	17749080	17751754	-	non-TNL	17,1,6,4,5,10,12,2,8,7,9,11
NC_039902.1_Chr_3c	NC_039902.1_Chr_3c_nlr_42	partial (pseudogene)	39209457	39212738	+		17,16,3,12,2,8,7,9,9,11,11,11,11,11,11,11,11,11,11,9		chr4	chr4_nlr_21	complete (pseudogene)	19381795	19384670	-		17,16,1,6,4,5,3,12,2,8,7,9,11		NC_040037.1_Chr_3	NC_040037.1_Chr_3_nlr_117	complete	17732474	17735117	-	non-TNL	17,1,6,4,5,10,3,12,2,8,7,9,9,11
NC_039902.1_Chr_3c	NC_039902.1_Chr_3c_nlr_43	partial	39241746	39244795	+		17,16,3,12,2,8,7,9,9,11,11,11,11,11,11,11,11,11,11		chr4	chr4_nlr_22	complete	17829600	17837053	-	non-TNL	1,6,4,5,10,3,2,8,7,11		NC_040037.1_Chr_3	NC_040037.1_Chr_3_nlr_118	partial	17722492	17724349	-		6,4,5,10,3,12,2,8,7,9,9,11
NC_039902.1_Chr_3c	NC_039902.1_Chr_3c_nlr_44	complete (pseudogene)	40211714	40223923	+		17,16,1,6,4,5,10,3,2,8,7,9,11		chr4	chr4_nlr_23	complete	14900532	14903427	-	non-TNL	1,6,4,5,10,3,12,2,8,7,9,9,11,11,11,11,11,11,11,11,11,19		NC_040037.1_Chr_3	NC_040037.1_Chr_3_nlr_119	partial (pseudogene)	17702085	17704857	-		6,4,5,10,2
NC_039902.1_Chr_3c	NC_039902.1_Chr_3c_nlr_45	complete	41377262	41379586	-	non-TNL	16,1,6,4,5,10,3,12,2,8,7,11,11,9,11		chr4	chr4_nlr_24	complete	13954070	13956725	-	non-TNL	17,16,1,6,4,5,10,3,12,2,8,7,11,9,9,11		NC_040037.1_Chr_3	NC_040037.1_Chr_3_nlr_120	complete	17677518	17681127	-	non-TNL	17,16,1,6,4,5,10,3,12,2,8,7,9,9,11,9,19,11,11,11,11,11,11,11,11,11
NC_039902.1_Chr_3c	NC_039902.1_Chr_3c_nlr_46	complete (pseudogene)	41369587	41372082	-		17,16,1,6,4,5,10,3,12,2,8,7,11,11,11,9,11		chr4	chr4_nlr_25	complete	13915229	13917102	-	non-TNL	17,16,1,6,4,5,10,3,12,2,8,7,11,9,9		NC_040037.1_Chr_3	NC_040037.1_Chr_3_nlr_121	complete	16547989	16550567	-	non-TNL	17,1,6,4,5,10,3,12,2,8,7,9,9,11
NC_039902.1_Chr_3c	NC_039902.1_Chr_3c_nlr_47	complete	41110095	41113296	-	non-TNL	17,16,1,6,4,5,10,3,12,2,8,7,9,9,11,11,11,11,11,11,11,11,11,9,11		chr4	chr4_nlr_26	complete	13903572	13905381	-	non-TNL	17,16,1,6,4,5,10,3,12,2,8,7,9		NC_040037.1_Chr_3	NC_040037.1_Chr_3_nlr_122	complete	16536436	16539147	-	non-TNL	17,1,6,4,5,10,3,12,2,8,7,9,11
NC_039902.1_Chr_3c	NC_039902.1_Chr_3c_nlr_48	complete	40912496	40915694	-	non-TNL	17,16,1,6,4,5,10,3,12,2,8,7,9,9,11,11,11,11,11,11,11,11,11,9,11		chr4	chr4_nlr_27	complete	13092949	13095562	-	non-TNL	17,16,1,6,4,5,10,3,12,2,8,7,11,9,9,11,9		NC_040037.1_Chr_3	NC_040037.1_Chr_3_nlr_123	complete	16485289	16487932	-	non-TNL	17,1,6,4,5,10,3,12,2,8,7,9,9,11
NC_039902.1_Chr_3c	NC_039902.1_Chr_3c_nlr_49	complete (pseudogene)	40450029	40452764	-		1,6,4,5,10,3,12,2,8,7,9,11,11,11,11,11,11,11		chr4	chr4_nlr_28	complete	13064273	13066826	-	non-TNL	17,16,1,6,4,5,10,3,12,2,8,7,9,11		NC_040037.1_Chr_3	NC_040037.1_Chr_3_nlr_124	complete	16472118	16474737	-	non-TNL	17,1,6,4,5,10,3,12,2,8,7,9,9,11
NC_039902.1_Chr_3c	NC_039902.1_Chr_3c_nlr_50	partial (pseudogene)	40430901	40435601	-		5,10,3,8,7,9,9,11,11,11,11,11,11,11,11,11		chr4	chr4_nlr_29	complete	13054548	13057887	-	non-TNL	18,16,1,6,4,5,10,3,12,2,8,7,9,9,11,11,11		NC_040037.1_Chr_3	NC_040037.1_Chr_3_nlr_125	complete	16460207	16462133	-	non-TNL	1,6,4,5,10,3,12,2,8,7,9,9,11
NC_039902.1_Chr_3c	NC_039902.1_Chr_3c_nlr_51	complete	40430901	40434215	-	non-TNL	17,16,1,6,4,5,10,3,12,2,8,7,9,9,11,11,11,11,11,11,11,11,11		chr4	chr4_nlr_30	complete (pseudogene)	12975152	12979794	-		17,16,1,6,4,5,10,3,12,2,8,7,9,9,11,11,11,9		NC_040037.1_Chr_3	NC_040037.1_Chr_3_nlr_126	complete (pseudogene)	16441507	16446329	-		17,1,6,4,5,10,3,12,2,8,7,9,9,11,9
NC_039902.1_Chr_3c	NC_039902.1_Chr_3c_nlr_52	complete	40410240	40413540	-	non-TNL	17,16,1,6,4,5,10,3,12,2,8,7,9,9,11,11,11,11,11,11,11		chr4	chr4_nlr_31	complete	12697494	12699999	-	non-TNL	17,16,1,6,4,5,10,3,12,2,8,7,9,11,11		NC_040037.1_Chr_3	NC_040037.1_Chr_3_nlr_127	complete	16420827	16423514	-	non-TNL	17,1,6,4,5,10,3,12,2,9,9,11
NC_039902.1_Chr_3c	NC_039902.1_Chr_3c_nlr_53	partial	39198860	39201917	-		17,16,3,12,2,8,7,9,9,11,11,11,11,11,11,11,11,11,11		chr4	chr4_nlr_32	complete (pseudogene)	12046661	12048947	-		16,1,6,4,5,10,3,12,2,8,7,11		NC_040037.1_Chr_3	NC_040037.1_Chr_3_nlr_128	partial (pseudogene)	15892136	15894037	-		17,1,6,4,5,10,3,8
NC_039902.1_Chr_3c	NC_039902.1_Chr_3c_nlr_54	complete	38942362	38944839	-	non-TNL	17,16,1,6,4,5,10,3,12,2,8,7,11		chr4	chr4_nlr_33	complete	7043586	7046121	-	non-TNL	17,1,6,4,5,10,3,12,2,8,7,9,11		NC_040037.1_Chr_3	NC_040037.1_Chr_3_nlr_129	complete (pseudogene)	15249969	15252586	-		17,1,6,4,5,10,3,12,2,8,7,9,9,19
NC_039902.1_Chr_3c	NC_039902.1_Chr_3c_nlr_55	complete	38928650	38931113	-	non-TNL	17,16,1,6,4,5,10,3,12,2,8,7,11		chr4	chr4_nlr_34	complete	7026370	7028905	-	non-TNL	17,16,1,6,4,5,10,3,12,2,8,7,9,9,11,11		NC_040037.1_Chr_3	NC_040037.1_Chr_3_nlr_130	complete	15202352	15204812	-	non-TNL	17,1,6,4,5,10,3,12,2,8,7,11,9,11
NC_039902.1_Chr_3c	NC_039902.1_Chr_3c_nlr_56	complete	38910874	38913337	-	non-TNL	17,16,1,6,4,5,10,3,12,2,8,7,11		chr5	chr5_nlr_1	complete (pseudogene)	477394	479016	+		16,1,6,4,5,10,3,12,2,8,7,11		NC_040037.1_Chr_3	NC_040037.1_Chr_3_nlr_131	complete	15190436	15192887	-	non-TNL	17,1,6,4,5,10,3,12,2,8,7,9,11
NC_039902.1_Chr_3c	NC_039902.1_Chr_3c_nlr_57	complete	38867879	38871344	-	non-TNL	17,16,1,6,4,5,10,3,12,2,8,7,11,11		chr5	chr5_nlr_2	complete	1867405	1869580	+	non-TNL	1,6,4,5,10,3,12,2,8,7,9,9,11,11,11,11		NC_040037.1_Chr_3	NC_040037.1_Chr_3_nlr_132	complete	15151872	15154332	-	non-TNL	17,1,6,4,5,10,3,12,2,8,7,9,9,11,11
NC_039902.1_Chr_3c	NC_039902.1_Chr_3c_nlr_58	complete	38857960	38860255	-	non-TNL	16,1,6,4,5,10,3,12,2,8,7,11		chr5	chr5_nlr_3	complete	1939949	1942019	+	non-TNL	1,6,4,5,10,3,12,2,8,7,9,9,11,11,11		NC_040037.1_Chr_3	NC_040037.1_Chr_3_nlr_133	complete	15129840	15132300	-	non-TNL	17,1,6,4,5,10,3,12,2,8,7,9,11
NC_039902.1_Chr_3c	NC_039902.1_Chr_3c_nlr_59	complete	38842164	38846356	-	non-TNL	17,16,1,6,4,5,10,3,12,2,8,7,11,11		chr5	chr5_nlr_4	complete (pseudogene)	2000451	2003473	+		17,16,1,6,4,5,10,3,12,2,8,7,9,9,11,11,11,11,19		NC_040037.1_Chr_3	NC_040037.1_Chr_3_nlr_134	complete	15102656	15105302	-	non-TNL	17,1,6,4,5,10,3,12,2,8,7,9,9,11
NC_039902.1_Chr_3c	NC_039902.1_Chr_3c_nlr_60	complete	38842164	38846356	-	non-TNL	17,16,1,6,4,5,10,3,12,2,8,7,11		chr5	chr5_nlr_5	complete	2033040	2035791	+	non-TNL	17,16,1,6,4,5,10,3,12,2,8,7,9,9,11,11,11,11		NC_040037.1_Chr_3	NC_040037.1_Chr_3_nlr_135	complete (pseudogene)	15075821	15078246	-		17,1,6,4,5,10,3,12,2,7,9,9,11
NC_039902.1_Chr_3c	NC_039902.1_Chr_3c_nlr_61	complete	38691250	38694768	-	non-TNL	17,16,1,6,4,5,10,3,12,2,7,11,9,9,11,11,11,11,11,11,11,11,11		chr5	chr5_nlr_6	complete	2799997	2802778	+	non-TNL	17,16,1,6,4,5,10,3,12,2,8,7,9,9,11,11,11,11		NC_040037.1_Chr_3	NC_040037.1_Chr_3_nlr_136	complete (pseudogene)	14691518	14693984	-		17,1,6,4,5,10,3,12,2,8,7,9,11
NC_039902.1_Chr_3c	NC_039902.1_Chr_3c_nlr_62	partial (pseudogene)	38680842	38681615	-		2,8,7,11,11,11		chr5	chr5_nlr_7	partial	3035470	3036160	+		12,2,8,7,9,9,11		NC_040037.1_Chr_3	NC_040037.1_Chr_3_nlr_137	complete	13702053	13703913	-	non-TNL	17,1,6,4,5,10,3,12,2,8,7,11,9,9
NC_039902.1_Chr_3c	NC_039902.1_Chr_3c_nlr_63	partial	38546542	38547560	-		1,4,5,3,2		chr5	chr5_nlr_8	complete	5895062	5897812	+	non-TNL	17,1,4,5,10,3,12,2,8,7,9,9,11,11		NC_040037.1_Chr_3	NC_040037.1_Chr_3_nlr_138	complete	13661638	13663501	-	non-TNL	17,1,6,4,5,10,3,12,2,8,7,9,9
NC_039902.1_Chr_3c	NC_039902.1_Chr_3c_nlr_64	partial	38493308	38495343	-		2,8,7,11,11,11,11,11,11,19		chr5	chr5_nlr_9	partial (pseudogene)	10043848	10044784	+		1,6,4,5,10,3,2,8,7		NC_040037.1_Chr_3	NC_040037.1_Chr_3_nlr_139	complete	13627412	13629863	-	non-TNL	17,1,6,4,5,10,3,12,2,8,7,9,9,11
NC_039902.1_Chr_3c	NC_039902.1_Chr_3c_nlr_65	partial	38479999	38480784	-		2,8,7,11,11		chr5	chr5_nlr_10	complete	10137910	10140883	+	non-TNL	17,1,6,4,5,10,3,12,2,8,7,11,11,9,11,9,11,11,11		NC_040037.1_Chr_3	NC_040037.1_Chr_3_nlr_140	complete	13591012	13593711	-	non-TNL	17,1,6,4,5,10,3,12,2,8,7,9,9,19,11
NC_039902.1_Chr_3c	NC_039902.1_Chr_3c_nlr_66	partial	38366142	38366793	-		1,4,5,3		chr5	chr5_nlr_11	complete (pseudogene)	10170083	10172708	+		17,1,6,4,5,10,3,12,2,8,7,11,9,11,11,11		NC_040037.1_Chr_3	NC_040037.1_Chr_3_nlr_141	partial (pseudogene)	13565618	13567274	-		17,1,6,4,5,10,3,2,8,7
NC_039902.1_Chr_3c	NC_039902.1_Chr_3c_nlr_67	partial (pseudogene)	38336680	38339254	-		18,6,4,5,3,2,7,11		chr5	chr5_nlr_12	complete	15289791	15291954	+	non-TNL	1,6,4,5,10,3,12,2,8,7,9,9,11,9,11,11		NC_040037.1_Chr_3	NC_040037.1_Chr_3_nlr_142	complete	13544055	13546754	-	non-TNL	17,1,6,4,5,10,3,12,2,8,7,9,9,19,11
NC_039902.1_Chr_3c	NC_039902.1_Chr_3c_nlr_68	complete	38272756	38276236	-	non-TNL	17,16,1,6,4,5,10,3,12,2,8,7,9,9,9,11		chr5	chr5_nlr_13	complete (pseudogene)	18142682	18145468	+		17,16,1,6,4,5,10,3,12,2,8,7,11,11		NC_040037.1_Chr_3	NC_040037.1_Chr_3_nlr_143	complete	10596180	10598825	-	non-TNL	17,16,1,6,4,5,10,3,12,2,8,7,9,9,9,11,11
NC_039902.1_Chr_3c	NC_039902.1_Chr_3c_nlr_69	partial	38248008	38248659	-		1,4,5,3		chr5	chr5_nlr_14	complete	18162890	18165406	+	non-TNL	17,1,6,4,5,10,3,12,2,8,7,11		NC_040037.1_Chr_3	NC_040037.1_Chr_3_nlr_144	complete	9442318	9444808	-	non-TNL	1,6,4,5,10,3,12,2,8,7,9,19,11,11,11,11,11
NC_039902.1_Chr_3c	NC_039902.1_Chr_3c_nlr_70	partial	38115615	38116731	-		2,8,7,11,11,11,11,19		chr5	chr5_nlr_15	complete (pseudogene)	18218087	18221160	+		17,1,6,4,5,10,3,12,2,8,7,11,11,11,11		NC_040037.1_Chr_3	NC_040037.1_Chr_3_nlr_145	partial (pseudogene)	9399765	9400527	-		1,6,4,5,10,3,12,2
NC_039902.1_Chr_3c	NC_039902.1_Chr_3c_nlr_71	partial	38034259	38035382	-		2,8,7,11,11,11,11,19		chr5	chr5_nlr_16	complete (pseudogene)	18258385	18261140	+		17,16,1,6,4,5,10,3,12,2,8,7,11,11		NC_040037.1_Chr_3	NC_040037.1_Chr_3_nlr_146	complete	7278422	7281801	-	non-TNL	17,16,1,6,4,5,10,3,12,2,8,7,9,11
NC_039902.1_Chr_3c	NC_039902.1_Chr_3c_nlr_72	complete (pseudogene)	38016548	38018128	-		1,4,5,3,19		chr5	chr5_nlr_17	complete	18331066	18333505	+	non-TNL	17,1,6,4,5,3,12,2,8,7,9,11		NC_040037.1_Chr_3	NC_040037.1_Chr_3_nlr_147	partial (pseudogene)	7108373	7112519	-		17,12,2,8,7,9,9,11,11,11,11,11,11,11,11,11,11,11
NC_039902.1_Chr_3c	NC_039902.1_Chr_3c_nlr_73	complete	36571521	36574464	-	non-TNL	16,1,6,4,5,10,3,12,2,8,7,9,9,11,11,19,11,11,11,11,11,11		chr5	chr5_nlr_18	complete (pseudogene)	18349885	18360178	+		17,16,1,6,4,5,10,3,12,2,8,7,11,11		NC_040037.1_Chr_3	NC_040037.1_Chr_3_nlr_148	complete (pseudogene)	6388114	6390379	-		1,4,5,10,3,12,2,8,7,9,11
NC_039902.1_Chr_3c	NC_039902.1_Chr_3c_nlr_74	complete	36508227	36511002	-	non-TNL	17,1,10,3,12,2,11,9,11,9,11,11,11		chr5	chr5_nlr_19	complete (pseudogene)	18372689	18377050	+		17,1,6,4,5,10,3,12,2,8,7,9,11,11,11,19		NC_040037.1_Chr_3	NC_040037.1_Chr_3_nlr_149	complete (pseudogene)	6374888	6377435	-		1,4,5,10,3,12,2,8,7,9,11,11
NC_039902.1_Chr_3c	NC_039902.1_Chr_3c_nlr_75	complete	33272161	33275857	-	non-TNL	17,16,1,6,4,5,10,3,12,2,8,7,9,9,11,11,11,11,11,11,9,11,11,11,11,11,9,11,11		chr5	chr5_nlr_20	complete	18451713	18454152	+	non-TNL	17,1,6,4,5,3,12,2,8,7,9,11,11		NC_040037.1_Chr_3	NC_040037.1_Chr_3_nlr_150	complete	5989995	5993159	-	non-TNL	16,1,6,4,5,10,3,12,2,8,7,9,11,11,11
NC_039902.1_Chr_3c	NC_039902.1_Chr_3c_nlr_76	complete (pseudogene)	33215721	33219414	-		17,16,1,6,4,5,10,3,12,2,8,7,9,9,11,11,11,11,11,11,11,11,11,11,9,11,11		chr5	chr5_nlr_21	partial	18572611	18574381	+		4,5,10,3,12,2,8,7,11		NC_040037.1_Chr_3	NC_040037.1_Chr_3_nlr_151	complete	5913609	5916870	-	non-TNL	1,6,4,5,3,2,8,7,9,11,11
NC_039902.1_Chr_3c	NC_039902.1_Chr_3c_nlr_77	complete (pseudogene)	26668364	26673857	-		17,16,1,6,4,5,10,3,12,2,8,7,9,9,11,11,11,11,11,11,11,11,11,11,11		chr5	chr5_nlr_22	complete	18593620	18596059	+	non-TNL	17,1,6,4,5,3,12,2,8,7,11		NC_040037.1_Chr_3	NC_040037.1_Chr_3_nlr_152	partial (pseudogene)	5589592	5592741	-		17,16,1,6,4,5,10,3,12,2,8,7
NC_039902.1_Chr_3c	NC_039902.1_Chr_3c_nlr_78	complete (pseudogene)	26471563	26477050	-		17,16,1,6,4,5,10,3,12,2,8,7,9,9,11,11,11,11,11,11,11,11,11,11		chr5	chr5_nlr_23	complete	19602758	19607445	+	non-TNL	17,1,6,4,5,10,3,12,2,8,7,11,11		NC_040037.1_Chr_3	NC_040037.1_Chr_3_nlr_153	complete (pseudogene)	5188786	5191753	-		17,16,1,4,5,10,3,12,2,8,7,9,9,9,11,11
NC_039902.1_Chr_3c	NC_039902.1_Chr_3c_nlr_79	complete	20431018	20433598	-	non-TNL	17,16,1,6,4,5,10,3,12,2,8,7,9,9,9,11,11		chr5	chr5_nlr_24	complete (pseudogene)	19602758	19607445	+		17,1,6,4,5,10,2,8,7,11		NC_040037.1_Chr_3	NC_040037.1_Chr_3_nlr_154	complete	4451878	4454813	-	non-TNL	17,16,1,6,4,5,10,3,12,2,8,7,9,11
NC_039902.1_Chr_3c	NC_039902.1_Chr_3c_nlr_80	complete	16741149	16742398	-	non-TNL	1,6,4,5,10,3,2,8,7,9		chr5	chr5_nlr_25	complete	19625539	19627957	+	non-TNL	17,16,1,6,4,5,10,3,12,2,8,7,11		NC_040037.1_Chr_3	NC_040037.1_Chr_3_nlr_155	complete	4432294	4435240	-	non-TNL	17,16,1,6,4,5,10,3,12,2,8,7,9,11,9,9,11,11
NC_039902.1_Chr_3c	NC_039902.1_Chr_3c_nlr_81	complete (pseudogene)	16037326	16039172	-		17,1,6,4,5,10,3,12,2,8,7,11,11,9		chr5	chr5_nlr_26	complete	19635584	19638365	+	non-TNL	17,16,1,6,4,5,10,3,12,2,8,7,11		NC_040037.1_Chr_3	NC_040037.1_Chr_3_nlr_156	complete	4413303	4416233	-	non-TNL	17,16,1,6,4,5,10,3,12,2,8,7,9,11
NC_039902.1_Chr_3c	NC_039902.1_Chr_3c_nlr_82	partial (pseudogene)	15892777	15893688	-		1,6,4,5,10,3,12,8,7		chr5	chr5_nlr_27	complete	19647170	19649930	+	non-TNL	17,1,6,4,5,10,3,2,8,7,11,11,9,11,11,11		NC_040038.1_Chr_4	NC_040038.1_Chr_4_nlr_1	complete	989040	991737	+	non-TNL	17,16,1,6,4,5,10,3,12,2,8,7,9,9,11,11,11,11
NC_039902.1_Chr_3c	NC_039902.1_Chr_3c_nlr_83	complete	13796874	13800549	-	non-TNL	14,1,6,4,5,10,3,12,2,7,11,9,11,9,11,11,11,11,11		chr5	chr5_nlr_28	complete	19658477	19660907	+	non-TNL	17,16,1,6,4,5,10,3,12,2,8,7,11,11		NC_040038.1_Chr_4	NC_040038.1_Chr_4_nlr_2	partial	3178976	3181513	+		1,4,5,3,8
NC_039902.1_Chr_3c	NC_039902.1_Chr_3c_nlr_84	complete	13751019	13753815	-	non-TNL	1,6,4,5,10,3,12,2,7,11,9,11,11,11,11,11,11		chr5	chr5_nlr_29	complete	19669066	19671508	+	non-TNL	17,16,1,6,4,5,10,3,12,2,8,7,11,11		NC_040038.1_Chr_4	NC_040038.1_Chr_4_nlr_3	complete	6544590	6547151	+	non-TNL	17,16,1,6,4,5,10,3,12,2,8,7,9,9,9,11,11
NC_039902.1_Chr_3c	NC_039902.1_Chr_3c_nlr_85	complete (pseudogene)	12058246	12060859	-		17,1,6,4,5,10,3,12,2,8,7,9,9,11		chr5	chr5_nlr_30	complete	19675566	19678366	+	non-TNL	17,16,1,6,4,5,10,3,12,2,8,7,11,11		NC_040038.1_Chr_4	NC_040038.1_Chr_4_nlr_4	partial (pseudogene)	7113405	7113871	+		1,6,4,5,10
NC_039902.1_Chr_3c	NC_039902.1_Chr_3c_nlr_86	complete (pseudogene)	12034078	12036540	-		17,1,6,4,5,10,3,12,2,8,7,11,9,11		chr5	chr5_nlr_31	complete (pseudogene)	19705873	19712060	+		17,16,1,6,4,5,10,3,12,2,8,7,11,11		NC_040038.1_Chr_4	NC_040038.1_Chr_4_nlr_5	complete	11497446	11499978	+	non-TNL	17,16,1,6,4,5,10,3,12,2,8,7,9,9,11
NC_039902.1_Chr_3c	NC_039902.1_Chr_3c_nlr_87	complete (pseudogene)	11996941	11999401	-		17,1,6,4,5,10,3,12,2,8,7,9,11		chr5	chr5_nlr_32	complete	19745383	19748191	+	non-TNL	17,16,1,6,4,5,10,3,12,2,8,7,9,11		NC_040038.1_Chr_4	NC_040038.1_Chr_4_nlr_6	complete	12880825	12883378	+	non-TNL	17,16,1,6,4,5,10,3,12,2,7,11,9,11,11
NC_039902.1_Chr_3c	NC_039902.1_Chr_3c_nlr_88	complete (pseudogene)	11955556	11966723	-		17,1,6,4,5,10,3,12,2,8,7,9,9		chr5	chr5_nlr_33	complete	20151514	20153830	+	non-TNL	16,1,6,4,5,10,3,12,2,8,7,11,11,9,11		NC_040038.1_Chr_4	NC_040038.1_Chr_4_nlr_7	complete	12895544	12898067	+	non-TNL	17,16,1,6,4,5,10,3,12,2,8,7,9,9,11,11,11
NC_039902.1_Chr_3c	NC_039902.1_Chr_3c_nlr_89	complete (pseudogene)	11939591	11942051	-		17,1,6,4,5,10,3,12,2,8,7,11,9,11		chr5	chr5_nlr_34	complete	20159188	20161690	+	non-TNL	17,16,1,6,4,5,10,3,12,2,8,7,11,11,11,9,11		NC_040038.1_Chr_4	NC_040038.1_Chr_4_nlr_8	complete (pseudogene)	12942771	12947477	+		17,16,1,6,4,5,10,3,12,2,8,7,9,9,11,11,11,11,9,9
NC_039902.1_Chr_3c	NC_039902.1_Chr_3c_nlr_90	complete	10722688	10724713	-	non-TNL	17,1,6,4,5,10,3,12,2,8,7,9,9		chr5	chr5_nlr_35	complete	20179880	20182379	+	non-TNL	17,16,1,6,4,5,10,3,12,2,8,7,11,11,11,9,11		NC_040038.1_Chr_4	NC_040038.1_Chr_4_nlr_9	complete (pseudogene)	12960146	12962764	+		1,6,4,10,3,2,8,7,9,11
NC_039902.1_Chr_3c	NC_039902.1_Chr_3c_nlr_91	complete	10634066	10636526	-	non-TNL	17,1,6,4,5,10,3,12,2,8,7,9,11		chr5	chr5_nlr_36	complete	20779712	20781638	+	non-TNL	1,6,4,5,10,3,2,8,7,11		NC_040038.1_Chr_4	NC_040038.1_Chr_4_nlr_10	complete	12969004	12971515	+	non-TNL	17,16,1,6,4,5,10,3,12,2,8,7,9,9,11,11
NC_039902.1_Chr_3c	NC_039902.1_Chr_3c_nlr_92	complete (pseudogene)	10625106	10628105	-		17,1,6,4,5,10,3,12,2,8,7,9,9,11,9		chr5	chr5_nlr_37	partial	20785364	20786312	+		1,6,4,5,10,3,12,2,8,7		NC_040038.1_Chr_4	NC_040038.1_Chr_4_nlr_11	complete	13498731	13501263	+	non-TNL	17,16,1,6,4,5,10,3,12,2,8,7,11,9,11
NC_039902.1_Chr_3c	NC_039902.1_Chr_3c_nlr_93	complete	10580476	10582325	-	non-TNL	17,1,6,4,5,10,3,12,2,8,7,9,9		chr5	chr5_nlr_38	complete	21718205	21721547	+	non-TNL	17,16,1,6,4,5,10,3,12,2,8,7,9,19,11,11,11,11,11,11,11,11,11		NC_040038.1_Chr_4	NC_040038.1_Chr_4_nlr_12	complete	13537804	13540318	+	non-TNL	17,16,1,6,4,5,10,3,12,2,8,7,11,9,19,11
NC_039902.1_Chr_3c	NC_039902.1_Chr_3c_nlr_94	complete	10553626	10556089	-	non-TNL	17,1,6,4,5,10,3,12,2,8,7,11,9,11		chr5	chr5_nlr_39	complete (pseudogene)	22187504	22191104	+		17,16,1,6,4,5,10,3,12,2,8,7,9,9,11,11,9,11,11,11,11,11,11,11,11,11,11,11		NC_040038.1_Chr_4	NC_040038.1_Chr_4_nlr_13	complete	13554541	13557037	+	non-TNL	17,16,1,6,4,5,10,3,12,2,8,7,11,9,9,9,11
NC_039902.1_Chr_3c	NC_039902.1_Chr_3c_nlr_95	complete	10536564	10539027	-	non-TNL	17,1,6,4,5,10,3,12,2,8,7,11,9,11		chr5	chr5_nlr_40	complete	22200747	22203987	+	non-TNL	17,16,1,6,4,5,10,3,12,2,8,7,9,9,19,11,9,11,11,11,11,11,11		NC_040038.1_Chr_4	NC_040038.1_Chr_4_nlr_14	complete (pseudogene)	13596332	13599350	+		17,16,1,6,4,5,10,3,12,2,8,7,9,9,9,11,11
NC_039902.1_Chr_3c	NC_039902.1_Chr_3c_nlr_96	complete (pseudogene)	10527460	10529913	-		17,1,6,4,5,10,3,12,2,8,7,9,9,11		chr5	chr5_nlr_41	complete	23631156	23633105	+	non-TNL	1,6,4,5,10,3,12,2,8,7,9,9,11		NC_040038.1_Chr_4	NC_040038.1_Chr_4_nlr_15	complete (pseudogene)	14142319	14145162	+		17,16,1,6,4,5,10,3,12,2,8,7,9,9,11,11
NC_039902.1_Chr_3c	NC_039902.1_Chr_3c_nlr_97	complete	10509486	10511952	-	non-TNL	17,1,6,4,5,10,3,12,2,8,7,9,9,11		chr5	chr5_nlr_42	complete	23636774	23639348	+	non-TNL	17,1,6,4,5,10,3,12,2,8,7,9,11		NC_040038.1_Chr_4	NC_040038.1_Chr_4_nlr_16	complete	19444710	19447242	+	non-TNL	17,16,1,6,4,5,10,3,12,2,8,7,9,9,11
NC_039902.1_Chr_3c	NC_039902.1_Chr_3c_nlr_98	complete (pseudogene)	10482663	10485107	-		17,1,6,4,10,12,2,8,9,9,11		chr5	chr5_nlr_43	complete	28522542	28524388	+	non-TNL	1,4,5,9		NC_040038.1_Chr_4	NC_040038.1_Chr_4_nlr_17	partial	27277945	27278894	+		16,1,6,4,5,10,3
NC_039902.1_Chr_3c	NC_039902.1_Chr_3c_nlr_99	complete	10456333	10458796	-	non-TNL	17,1,6,4,5,10,3,12,2,8,7,11,9,11		chr5	chr5_nlr_44	complete	23490947	23494839	-	non-TNL	17,1,6,4,5,10,3,12,2,8,7,11,11		NC_040038.1_Chr_4	NC_040038.1_Chr_4_nlr_18	complete (pseudogene)	31992395	31994854	+		17,1,6,4,5,10,3,12,2,8,7,11
NC_039902.1_Chr_3c	NC_039902.1_Chr_3c_nlr_100	complete	10438060	10441726	-	non-TNL	17,1,6,4,5,10,3,12,2,8,7,11,9,11,11		chr5	chr5_nlr_45	complete	22885125	22888374	-	non-TNL	17,16,1,6,4,5,10,3,12,2,8,7,9,19,11,9,11,11,11,11		NC_040038.1_Chr_4	NC_040038.1_Chr_4_nlr_19	complete (pseudogene)	18291519	18299103	-		17,16,1,6,4,5,10,3,12,2,8,7,9,9,11,11,11,11,11,11,11,9,11
NC_039902.1_Chr_3c	NC_039902.1_Chr_3c_nlr_101	complete	10429216	10431676	-	non-TNL	17,1,6,4,5,10,3,12,2,8,7,9,9,11		chr5	chr5_nlr_46	complete	22867043	22870049	-	non-TNL	17,16,1,6,4,5,10,3,12,2,8,7,9,9,11,11,11,11,11,11,11		NC_040038.1_Chr_4	NC_040038.1_Chr_4_nlr_20	complete (pseudogene)	13809878	13813277	-		17,16,1,6,4,5,10,3,12,2,8,7,9,11,11,11
NC_039902.1_Chr_3c	NC_039902.1_Chr_3c_nlr_102	complete	10410857	10413311	-	non-TNL	17,1,6,4,5,10,3,12,2,8,7,9,9,11		chr5	chr5_nlr_47	complete (pseudogene)	22650249	22653420	-		17,16,1,6,4,5,10,3,12,2,8,7,9,19,9,11,11,11,11,11,11,11		NC_040038.1_Chr_4	NC_040038.1_Chr_4_nlr_21	complete	13751814	13755652	-	non-TNL	17,16,1,6,4,5,10,3,12,2,7,9,19,11,11,11
NC_039902.1_Chr_3c	NC_039902.1_Chr_3c_nlr_103	complete	10374602	10377062	-	non-TNL	17,1,6,4,5,10,3,12,2,8,7,9,9,11		chr5	chr5_nlr_48	partial	21399970	21401488	-		17,16,1,6,4,5,10,3,12,2,8,7		NC_040038.1_Chr_4	NC_040038.1_Chr_4_nlr_22	complete	11906595	11909250	-	non-TNL	17,16,1,6,4,5,10,3,12,2,8,7,11,9,9,11
NC_039902.1_Chr_3c	NC_039902.1_Chr_3c_nlr_104	complete	10366580	10369034	-	non-TNL	17,1,6,4,5,10,3,12,2,8,7,9,11		chr5	chr5_nlr_49	complete	21386903	21390122	-	non-TNL	17,16,1,6,4,5,10,3,12,2,8,7,9,19,11,11,11,11,11,11		NC_040038.1_Chr_4	NC_040038.1_Chr_4_nlr_23	complete	11895674	11898206	-	non-TNL	17,16,1,6,4,5,10,3,12,2,8,7,9,9,11
NC_039902.1_Chr_3c	NC_039902.1_Chr_3c_nlr_105	complete	8453347	8455873	-	non-TNL	1,6,4,5,10,3,12,2,8,7,9,9,19,11,11,11,11,11,11		chr5	chr5_nlr_50	complete (pseudogene)	21353142	21356391	-		17,16,1,6,4,5,10,3,12,2,8,7,9,19,9,11,11,11,11,11,11		NC_040038.1_Chr_4	NC_040038.1_Chr_4_nlr_24	complete	11839771	11844049	-	non-TNL	17,16,1,6,4,5,10,3,12,2,8,7,9,11,11,9
NC_039902.1_Chr_3c	NC_039902.1_Chr_3c_nlr_106	complete (pseudogene)	8427770	8430588	-		16,1,6,4,5,10,3,12,2,8,7,9,19,11,11,11,11,11		chr5	chr5_nlr_51	complete (pseudogene)	21340181	21343445	-		17,16,1,6,4,5,10,3,12,2,8,7,9,19,11,9,11,11,11,11		NC_040038.1_Chr_4	NC_040038.1_Chr_4_nlr_25	complete	11825037	11827608	-	non-TNL	17,16,1,6,4,5,10,3,12,2,8,7,9,11,11
NC_039902.1_Chr_3c	NC_039902.1_Chr_3c_nlr_107	complete (pseudogene)	8389679	8393155	-		17,16,1,6,4,5,10,3,12,2,8,7,11,11,20		chr5	chr5_nlr_52	complete	21327915	21330246	-	non-TNL	17,16,1,6,4,5,10,3,12,2,8,7,9,11		NC_040038.1_Chr_4	NC_040038.1_Chr_4_nlr_26	complete	8871321	8873856	-	non-TNL	17,16,1,6,4,5,10,3,12,2,8,7,9,11
NC_039902.1_Chr_3c	NC_039902.1_Chr_3c_nlr_108	complete	7929033	7931508	-	non-TNL	17,16,1,6,4,5,10,3,12,2,8,7,11		chr5	chr5_nlr_53	complete	21251106	21253287	-	non-TNL	1,6,4,5,10,3,12,2,7,9,11,9,9,11,11,11,11		NC_040038.1_Chr_4	NC_040038.1_Chr_4_nlr_27	complete	8860089	8862624	-	non-TNL	17,16,1,6,4,5,10,3,12,2,8,7,9,9,11,11
NC_039902.1_Chr_3c	NC_039902.1_Chr_3c_nlr_109	partial (pseudogene)	7877978	7879025	-		17,16,1,6,4,5,10,3		chr5	chr5_nlr_54	complete	19841551	19845150	-	non-TNL	17,16,1,6,4,5,10,3,2,8,7,11,11		NC_040039.1_Chr_5	NC_040039.1_Chr_5_nlr_1	complete	2048815	2051503	+	non-TNL	17,16,1,6,4,5,10,3,12,2,8,7,9,9,11,19,11
NC_039902.1_Chr_3c	NC_039902.1_Chr_3c_nlr_110	complete (pseudogene)	7840319	7844343	-		17,16,1,6,4,5,10,3,12,2,8,7,11,20		chr5	chr5_nlr_55	complete	18772540	18773983	-	non-TNL	1,6,4,5,10,3,2,8,7,11,11,9,11		NC_040039.1_Chr_5	NC_040039.1_Chr_5_nlr_2	complete	2072449	2074528	+	non-TNL	17,16,1,6,5,10,3,8,7,9,9,11
NC_039902.1_Chr_3c	NC_039902.1_Chr_3c_nlr_111	complete	7790092	7792558	-	non-TNL	17,16,1,6,4,5,10,3,12,2,8,7,11		chr5	chr5_nlr_56	complete	13727567	13729925	-	non-TNL	1,6,5,10,3,2,8,7,11,11,9,11,11,11,11		NC_040039.1_Chr_5	NC_040039.1_Chr_5_nlr_3	complete	2119409	2122162	+	non-TNL	17,16,1,6,4,5,10,3,12,2,8,7,9,9,11,11,11
NC_039902.1_Chr_3c	NC_039902.1_Chr_3c_nlr_112	complete	7766177	7768634	-	non-TNL	17,16,1,6,4,5,10,3,12,2,8,7,11		chr5	chr5_nlr_57	complete	7661511	7663841	-	non-TNL	1,6,4,5,10,3,2,8,7,11,11,9,11,11,11,11,11		NC_040039.1_Chr_5	NC_040039.1_Chr_5_nlr_4	complete	4889728	4892449	+	non-TNL	17,16,1,6,4,5,3,12,2,8,7,9,9,11,11,11,11,11
NC_039902.1_Chr_3c	NC_039902.1_Chr_3c_nlr_113	complete	7759066	7761349	-	non-TNL	16,1,6,4,5,10,3,12,2,8,7,11,11		chr5	chr5_nlr_58	complete	7567979	7570256	-	non-TNL	1,6,4,5,10,3,12,2,8,7,11,11,9,11,11,11,11,11		NC_040039.1_Chr_5	NC_040039.1_Chr_5_nlr_5	complete (pseudogene)	4967193	4969875	+		17,16,1,6,4,5,3,12,2,8,7,9,9,11,9,11,11,11
NC_039902.1_Chr_3c	NC_039902.1_Chr_3c_nlr_114	partial	7752319	7753075	-		17,16,1,6,4		chr5	chr5_nlr_59	complete (pseudogene)	4300680	4303909	-		17,1,6,4,5,2,11		NC_040039.1_Chr_5	NC_040039.1_Chr_5_nlr_6	complete	5031163	5033800	+	non-TNL	17,16,1,6,4,5,10,3,12,2,8,7,9,9,11,9,11
NC_039902.1_Chr_3c	NC_039902.1_Chr_3c_nlr_115	complete	7747247	7749707	-	non-TNL	17,16,1,6,4,5,10,3,12,2,8,7,11,11		chr5	chr5_nlr_60	complete	4201421	4203992	-	non-TNL	17,16,1,6,4,5,10,3,12,2,8,7,9,9,9,11		NC_040039.1_Chr_5	NC_040039.1_Chr_5_nlr_7	complete (pseudogene)	5087536	5089723	+		17,1,6,4,5,7,9,11,9,11
NC_039902.1_Chr_3c	NC_039902.1_Chr_3c_nlr_116	complete	7739891	7742171	-	non-TNL	16,1,6,4,5,10,3,12,2,8,7,11,11		chr5	chr5_nlr_61	partial (pseudogene)	2725342	2728311	-		3,2,8,7,19,11,11		NC_040039.1_Chr_5	NC_040039.1_Chr_5_nlr_8	complete	5111726	5114371	+	non-TNL	16,1,6,4,5,10,3,12,2,8,7,9,9,9,11,11,11,11
NC_039902.1_Chr_3c	NC_039902.1_Chr_3c_nlr_117	complete	6390047	6393380	-	non-TNL	17,16,1,6,4,5,10,3,12,2,8,7,9,11		chr5	chr5_nlr_62	complete	1764360	1767114	-	non-TNL	17,16,1,6,4,5,10,3,12,2,8,7,9,9,11,9,11,11,11		NC_040039.1_Chr_5	NC_040039.1_Chr_5_nlr_9	complete	5130643	5133307	+	non-TNL	17,16,1,6,4,5,10,3,12,2,8,7,9,9,11,11,11,11
NC_039902.1_Chr_3c	NC_039902.1_Chr_3c_nlr_118	complete (pseudogene)	5564204	5566456	-		1,4,10,3,12,2,8,7,9,11		chr5	chr5_nlr_63	partial	1719782	1722372	-		17,5,10,3,12,2,8,7,9,9,11,9,11,11,11		NC_040039.1_Chr_5	NC_040039.1_Chr_5_nlr_10	complete (pseudogene)	5156927	5159528	+		16,1,6,4,5,10,3,12,2,8,7,11,9,11,11,11
NC_039902.1_Chr_3c	NC_039902.1_Chr_3c_nlr_119	complete (pseudogene)	5558176	5560433	-		1,4,10,3,12,2,8,7,9,11		chr5	chr5_nlr_64	complete	1675061	1677773	-	non-TNL	17,16,1,6,4,5,10,3,12,2,8,7,9,9,11,9,11,11,11		NC_040039.1_Chr_5	NC_040039.1_Chr_5_nlr_11	complete	5189597	5195099	+	non-TNL	17,16,1,6,4,5,10,3,12,2,8,7,9,9,11,11,11,9,11
NC_039902.1_Chr_3c	NC_039902.1_Chr_3c_nlr_120	complete (pseudogene)	5551688	5553946	-		1,4,5,3,2,8,7,9,11		chr6	chr6_nlr_1	complete	8983802	8986322	+	non-TNL	17,16,1,6,4,5,10,3,12,2,8,7,11,9,11,11		NC_040039.1_Chr_5	NC_040039.1_Chr_5_nlr_12	complete	5220987	5223720	+	non-TNL	17,16,1,6,4,3,2,8,7,9,9,11,9,11,11,11
NC_039902.1_Chr_3c	NC_039902.1_Chr_3c_nlr_121	partial (pseudogene)	5543394	5546236	-		16,4,5,10,3,12,2,8,7,9,11,11		chr6	chr6_nlr_2	complete	9403240	9405298	+	non-TNL	1,6,4,5,10,3,12,2,7,9,9,11,11,11,11,11,11,11,11		NC_040039.1_Chr_5	NC_040039.1_Chr_5_nlr_13	partial	5292536	5293493	+		17,16,1,6,4,5
NC_039902.1_Chr_3c	NC_039902.1_Chr_3c_nlr_122	complete (pseudogene)	5520790	5523047	-		1,4,10,3,12,2,8,7,9,11		chr6	chr6_nlr_3	complete	14228592	14231257	+	non-TNL	17,16,1,6,4,5,10,3,12,2,8,7,11,9,9,11		NC_040039.1_Chr_5	NC_040039.1_Chr_5_nlr_14	complete (pseudogene)	5613720	5625629	+		17,16,1,6,4,5,10,3,12,2,8,7,19,11,11
NC_039902.1_Chr_3c	NC_039902.1_Chr_3c_nlr_123	complete (pseudogene)	5515207	5517016	-		1,4,10,3,12,2,8,7,9		chr6	chr6_nlr_4	complete	21431665	21435286	+	non-TNL	1,6,4,5,10,3,2,7,11,11,11,11,11,11,11		NC_040039.1_Chr_5	NC_040039.1_Chr_5_nlr_15	complete	6485482	6488517	+	non-TNL	17,16,1,6,4,5,3,12,2,8,7,9,9,11,11,11
NC_039902.1_Chr_3c	NC_039902.1_Chr_3c_nlr_124	complete (pseudogene)	5508236	5510501	-		1,4,5,10,3,12,2,8,7,9,11		chr6	chr6_nlr_5	complete	21565389	21567589	+	non-TNL	1,6,4,5,10,3,12,2,7,11		NC_040039.1_Chr_5	NC_040039.1_Chr_5_nlr_16	complete (pseudogene)	13881177	13883742	+		17,16,1,4,5,10,3,12,2,8,7,9,9,11,19,11
NC_039902.1_Chr_3c	NC_039902.1_Chr_3c_nlr_125	complete (pseudogene)	5499912	5502761	-		16,1,4,5,10,3,12,2,8,7,9,11,11		chr6	chr6_nlr_6	complete (pseudogene)	21612770	21618091	+		18,1,6,4,5,10,3,2,7,11,11,11,11,11,11		NC_040039.1_Chr_5	NC_040039.1_Chr_5_nlr_17	complete	25802265	25804479	+	non-TNL	17,1,6,4,5,3,12,8,7,11,11,9
NC_039902.1_Chr_3c	NC_039902.1_Chr_3c_nlr_126	complete	5116844	5120008	-	non-TNL	16,1,6,4,5,10,3,12,2,8,7,9,11,11,11		chr6	chr6_nlr_7	complete	21717902	21721694	+	non-TNL	1,6,4,5,3,12,2,7,11,9,11,11,11,11,11		NC_040039.1_Chr_5	NC_040039.1_Chr_5_nlr_18	partial (pseudogene)	29747835	29749769	+		17,16,6,4,5,10,3,12,2,8,7,9,9,11
NC_039902.1_Chr_3c	NC_039902.1_Chr_3c_nlr_127	complete	5044352	5047691	-	non-TNL	1,6,4,5,3,2,8,7,9,11		chr6	chr6_nlr_8	complete (pseudogene)	21760615	21764454	+		1,6,4,5,3,12,2,7,11,11,11,11,9,11,11,11,11		NC_040039.1_Chr_5	NC_040039.1_Chr_5_nlr_19	complete	29789218	29791960	+	non-TNL	17,16,1,6,4,5,10,3,12,2,8,7,9,9,11,11,11,11
NC_039902.1_Chr_3c	NC_039902.1_Chr_3c_nlr_128	partial (pseudogene)	4832045	4835267	-		17,16,1,4,5,10,12,2,8,7		chr6	chr6_nlr_9	complete (pseudogene)	25169560	25177471	+		18,1,6,4,5,10,3,12,2,8,7,9,9,9,11		NC_040039.1_Chr_5	NC_040039.1_Chr_5_nlr_20	complete	30036253	30039032	+	non-TNL	17,16,1,6,4,5,10,3,12,2,8,7,9,9,11,11,11,11
NC_039902.1_Chr_3c	NC_039902.1_Chr_3c_nlr_129	complete	4485013	4487791	-	non-TNL	17,16,1,6,4,3,12,2,8,7,9,11,11		chr6	chr6_nlr_10	partial (pseudogene)	27252274	27253687	+		17,16,1,6,4,5,10,3,12,2,8,7		NC_040039.1_Chr_5	NC_040039.1_Chr_5_nlr_21	partial	33088498	33088888	+		6,4,5,10
NC_039902.1_Chr_3c	NC_039902.1_Chr_3c_nlr_130	complete (pseudogene)	3843204	3846142	-		17,16,1,6,4,5,10,3,12,2,8,7,9,11		chr6	chr6_nlr_11	partial (pseudogene)	27926580	27928125	+		17,16,6,4,5,10,3,8,7		NC_040039.1_Chr_5	NC_040039.1_Chr_5_nlr_22	partial	34241158	34242049	+		1,4,5,10,3,7
NC_039902.1_Chr_3c	NC_039902.1_Chr_3c_nlr_131	complete	3825325	3828254	-	non-TNL	17,16,1,6,4,5,10,3,12,2,8,7,9,11		chr6	chr6_nlr_12	complete	33731414	33733838	+	non-TNL	17,16,1,6,4,5,10,3,12,2,8,7,11		NC_040039.1_Chr_5	NC_040039.1_Chr_5_nlr_23	complete	35503996	35506447	+	non-TNL	17,16,1,6,4,5,10,3,12,2,8,7,11
NC_039903.1_Chr_3e	NC_039903.1_Chr_3e_nlr_1	partial (pseudogene)	3698010	3700852	+		17,16,1,6,4,5,10,3,12,2,8,7		chr6	chr6_nlr_13	complete	34559939	34562441	+	non-TNL	17,16,1,6,4,5,10,3,12,2,8,7,9,9,9,9,11,11		NC_040039.1_Chr_5	NC_040039.1_Chr_5_nlr_24	complete	36979945	36983349	+	non-TNL	17,16,1,6,4,5,10,3,12,2,8,7,9,11,11
NC_039903.1_Chr_3e	NC_039903.1_Chr_3e_nlr_2	complete	3712422	3715904	+	non-TNL	17,16,1,6,4,5,10,3,12,2,8,7,9,9,11,11		chr6	chr6_nlr_14	partial	35507952	35508654	+		4,5,10,3,12,2,8,7		NC_040039.1_Chr_5	NC_040039.1_Chr_5_nlr_25	partial	36990461	36991568	+		17,16,1,6,4,5,10,3
NC_039903.1_Chr_3e	NC_039903.1_Chr_3e_nlr_3	partial	3717293	3717722	+		3,12,2,7		chr6	chr6_nlr_15	complete	36108931	36111853	-	non-TNL	17,16,1,6,4,5,10,3,12,2,8,7,9,9,11		NC_040039.1_Chr_5	NC_040039.1_Chr_5_nlr_26	complete	37007746	37010230	+	non-TNL	17,16,1,6,4,5,10,3,12,2,8,7,9,11,11
NC_039903.1_Chr_3e	NC_039903.1_Chr_3e_nlr_4	complete	3971657	3974817	+	non-TNL	16,1,6,4,5,10,3,12,2,8,7,9,11,11,11		chr6	chr6_nlr_16	complete (pseudogene)	24136546	24139198	-		17,16,1,6,4,5,10,3,12,2,8,7,11,9,9,19,11		NC_040039.1_Chr_5	NC_040039.1_Chr_5_nlr_27	complete	38022595	38025028	+	non-TNL	17,1,6,4,5,10,3,12,2,8,7,9,11,11
NC_039903.1_Chr_3e	NC_039903.1_Chr_3e_nlr_5	complete	4053872	4056818	+	non-TNL	1,6,4,5,10,3,2,8,7,9,11,11		chr6	chr6_nlr_17	partial	21777748	21778687	-		1,6,4,5,10,3,12,2,7		NC_040039.1_Chr_5	NC_040039.1_Chr_5_nlr_28	complete (pseudogene)	38054366	38058739	+		17,1,6,4,5,3,12,2,8,7,9,11,11,11,19
NC_039903.1_Chr_3e	NC_039903.1_Chr_3e_nlr_6	complete	4080985	4083775	+	non-TNL	1,6,4,5,10,3,2,8,7,9,11,11		chr6	chr6_nlr_18	complete	21396569	21400202	-	non-TNL	1,6,4,5,10,3,12,2,7,11,11,11,11		NC_040039.1_Chr_5	NC_040039.1_Chr_5_nlr_29	complete (pseudogene)	38163685	38166429	+		17,1,6,4,5,10,3,12,2,8,7,9,11,11
NC_039903.1_Chr_3e	NC_039903.1_Chr_3e_nlr_7	complete	4102475	4105290	+	non-TNL	1,6,4,5,3,2,8,7,9,11,11		chr6	chr6_nlr_19	complete	15493084	15495448	-	non-TNL	17,16,1,6,4,5,10,3,12,2,8,7,9,9,11,9,11,11,11,11,11		NC_040039.1_Chr_5	NC_040039.1_Chr_5_nlr_30	complete (pseudogene)	38190612	38196199	+		17,1,6,4,5,10,3,12,2,8,7,11,19,19
NC_039903.1_Chr_3e	NC_039903.1_Chr_3e_nlr_8	complete	4110496	4113367	+	non-TNL	17,16,1,6,4,5,10,3,2,8,7,9,11,11		chr6	chr6_nlr_20	complete	15462688	15465505	-	non-TNL	17,16,1,6,4,5,10,3,12,2,8,7,9,11,11,11,11,11,11,11,11		NC_040039.1_Chr_5	NC_040039.1_Chr_5_nlr_31	complete (pseudogene)	38216648	38219088	+		17,1,6,4,5,10,3,12,2,8,7,11
NC_039903.1_Chr_3e	NC_039903.1_Chr_3e_nlr_9	complete	4187648	4190669	+	non-TNL	17,16,1,6,4,5,3,12,2,8,7,9,11		chr6	chr6_nlr_21	complete	14235792	14241267	-	non-TNL	17,16,1,6,4,5,10,3,12,2,8,7,9,11		NC_040039.1_Chr_5	NC_040039.1_Chr_5_nlr_32	complete	38956184	38958542	+	non-TNL	1,6,4,5,10,3,2,8,7,11,11,9,11,11,11,11,11
NC_039903.1_Chr_3e	NC_039903.1_Chr_3e_nlr_10	complete	4211772	4214795	+	non-TNL	17,16,1,6,4,5,10,3,12,2,8,7,9,11		chr6	chr6_nlr_22	complete	14215352	14218981	-	non-TNL	17,16,1,6,4,5,10,3,12,2,8,7,9,9,11		NC_040039.1_Chr_5	NC_040039.1_Chr_5_nlr_33	complete (pseudogene)	38984407	38987029	+		1,6,4,5,10,3,12,2,8,7,11,11,9,11,9,11,9,11,19,11,11,11,11,11
NC_039903.1_Chr_3e	NC_039903.1_Chr_3e_nlr_11	complete	4241134	4244391	+	non-TNL	17,16,1,6,4,5,10,3,12,2,8,7,9,9,11,11,11		chr6	chr6_nlr_23	complete	14203350	14209705	-	non-TNL	17,16,1,6,4,5,10,3,12,2,8,7,9,11		NC_040039.1_Chr_5	NC_040039.1_Chr_5_nlr_34	complete	39015247	39017407	+	non-TNL	1,4,5,10,3,12,2,8,7,11,11,9,11,11
NC_039903.1_Chr_3e	NC_039903.1_Chr_3e_nlr_12	complete	6840652	6842782	+	non-TNL	17,1,6,4,5,10,3,12,2,8,7,11,11		chr6	chr6_nlr_24	complete	14196567	14200499	-	non-TNL	17,16,1,6,4,5,10,3,12,2,8,7,9,9,11		NC_040039.1_Chr_5	NC_040039.1_Chr_5_nlr_35	complete	39088778	39091388	+	non-TNL	17,1,6,4,5,10,3,12,2,8,7,9,11,11,9,11,11
NC_039903.1_Chr_3e	NC_039903.1_Chr_3e_nlr_13	complete	6857412	6859869	+	non-TNL	17,16,1,6,4,5,10,3,12,2,8,7,11		chr7	chr7_nlr_1	complete	7295623	7298095	+	non-TNL	17,1,6,4,5,10,3,12,2,8,7,11,11,9,11		NC_040039.1_Chr_5	NC_040039.1_Chr_5_nlr_36	complete	39135337	39137707	+	non-TNL	1,6,4,5,10,3,2,8,7,11,11,9,11,11,11,11,11
NC_039903.1_Chr_3e	NC_039903.1_Chr_3e_nlr_14	complete	8369806	8373635	+	non-TNL	16,1,6,4,5,10,3,12,2,8,7,9,9,11,11,11,11,11,11,11		chr7	chr7_nlr_2	complete	13421209	13424844	+	non-TNL	17,16,1,6,4,5,10,3,12,2,8,7,11		NC_040039.1_Chr_5	NC_040039.1_Chr_5_nlr_37	partial	39177479	39178415	+		1,6,4,5,10,3,2,8,7
NC_039903.1_Chr_3e	NC_039903.1_Chr_3e_nlr_15	complete	8393233	8396650	+	non-TNL	16,1,6,4,5,10,3,12,2,8,7,9,9,11,11,11,11,11,11,11,11,11,11,11		chr7	chr7_nlr_3	complete	14217207	14219589	+	non-TNL	17,16,1,6,4,5,10,3,12,2,8,7,9,11		NC_040039.1_Chr_5	NC_040039.1_Chr_5_nlr_38	complete	39608445	39611352	+	non-TNL	17,1,6,4,5,10,3,12,2,8,7,11,9,11,9,11,11,11
NC_039903.1_Chr_3e	NC_039903.1_Chr_3e_nlr_16	complete (pseudogene)	8399521	8401285	+		17,16,1,6,4,5,10,3,12,2,8,7,9,9		chr7	chr7_nlr_4	complete	14287825	14291114	+	non-TNL	17,16,1,6,4,5,10,3,12,2,8,7,9		NC_040039.1_Chr_5	NC_040039.1_Chr_5_nlr_39	complete (pseudogene)	39622451	39624702	+		1,6,4,5,10,3,2,8,7,11,11,9,11,11,11
NC_039903.1_Chr_3e	NC_039903.1_Chr_3e_nlr_17	complete (pseudogene)	8712058	8715101	+		17,16,1,6,4,5,10,3,12,2,8,7,9,11,11,19		chr7	chr7_nlr_5	complete	14300596	14303439	+	non-TNL	17,16,1,6,4,5,10,3,12,2,8,7,9,11		NC_040039.1_Chr_5	NC_040039.1_Chr_5_nlr_40	complete	39634700	39638298	+	non-TNL	17,1,6,4,5,10,3,2,8,7,11,11,9,11,11,11,11,11,11,11,11,11
NC_039903.1_Chr_3e	NC_039903.1_Chr_3e_nlr_18	complete (pseudogene)	9986558	9989024	+		17,1,6,4,5,10,3,12,2,8,7,9,11		chr7	chr7_nlr_6	complete	14308903	14311321	+	non-TNL	17,16,1,6,4,5,10,3,2,8,7,11,9,11		NC_040039.1_Chr_5	NC_040039.1_Chr_5_nlr_41	complete	39683866	39686230	+	non-TNL	1,6,4,5,10,3,2,8,7,11,11,9,11,11,11
NC_039903.1_Chr_3e	NC_039903.1_Chr_3e_nlr_19	complete	10297680	10300131	+	non-TNL	17,1,6,4,5,10,3,12,2,8,7,9,9,11		chr7	chr7_nlr_7	complete	14316136	14318512	+	non-TNL	17,16,1,6,4,5,10,3,12,2,8,7,11		NC_040039.1_Chr_5	NC_040039.1_Chr_5_nlr_42	complete	39753772	39755932	+	non-TNL	1,4,5,10,3,12,2,8,7,11,11,9,11,11
NC_039903.1_Chr_3e	NC_039903.1_Chr_3e_nlr_20	complete	10554377	10556833	+	non-TNL	17,1,6,4,5,10,3,12,2,8,7,11,9,9,11		chr7	chr7_nlr_8	complete (pseudogene)	14340354	14342718	+		17,16,1,6,4,5,10,3,2,8,7,19,11		NC_040039.1_Chr_5	NC_040039.1_Chr_5_nlr_43	complete	39793822	39797464	+	non-TNL	17,1,6,4,5,10,3,12,2,8,7,11,11,9,11,11,11,11,11,11,11,11,11,11,11,11,11
NC_039903.1_Chr_3e	NC_039903.1_Chr_3e_nlr_21	complete	10609056	10611482	+	non-TNL	17,1,6,4,5,10,3,12,2,8,7,9,9,9,11		chr7	chr7_nlr_9	partial	14351391	14352984	+		16,1,6,4,5,10,3,12,2,8,7,20		NC_040039.1_Chr_5	NC_040039.1_Chr_5_nlr_44	partial (pseudogene)	40102582	40105117	+		6,4,5,10,3,12,2,8,7,11,11,9,11,11,11,11
NC_039903.1_Chr_3e	NC_039903.1_Chr_3e_nlr_22	complete	10648795	10651237	+	non-TNL	17,1,6,4,5,10,3,12,2,8,7,9,9,11		chr7	chr7_nlr_10	complete	14359422	14361813	+	non-TNL	17,16,1,6,4,5,10,3,12,2,8,7,9,11		NC_040039.1_Chr_5	NC_040039.1_Chr_5_nlr_45	complete	40109284	40111648	+	non-TNL	1,6,4,5,3,2,8,7,9,11,11,9,11,11,11,11
NC_039903.1_Chr_3e	NC_039903.1_Chr_3e_nlr_23	complete (pseudogene)	10674148	10678234	+		17,1,6,4,5,10,3,12,2,8,7,9,9,11,19		chr7	chr7_nlr_11	complete	14365676	14368066	+	non-TNL	17,1,6,4,5,10,3,12,2,8,7,11		NC_040039.1_Chr_5	NC_040039.1_Chr_5_nlr_46	complete	40145212	40147988	+	non-TNL	17,1,6,4,5,10,3,12,2,8,7,11,11,9,11,11,11,11
NC_039903.1_Chr_3e	NC_039903.1_Chr_3e_nlr_24	complete	10897487	10899500	+	non-TNL	1,6,4,5,10,3,12,2,8,7,9,11,11		chr7	chr7_nlr_12	complete	14387092	14389465	+	non-TNL	17,16,1,6,4,5,10,3,12,2,8,7,9,11		NC_040039.1_Chr_5	NC_040039.1_Chr_5_nlr_47	complete	40164706	40166866	+	non-TNL	1,4,5,10,3,12,2,8,7,11,11,9,11,11
NC_039903.1_Chr_3e	NC_039903.1_Chr_3e_nlr_25	complete (pseudogene)	10959767	10962497	+		1,6,4,5,10,3,12,2,8,7,9,9,11,11,19		chr7	chr7_nlr_13	complete	14394842	14399161	+	non-TNL	17,1,6,4,5,10,3,12,2,8,7,11,11,9		NC_040039.1_Chr_5	NC_040039.1_Chr_5_nlr_48	complete	40370145	40372836	+	non-TNL	1,6,4,5,10,3,2,8,7,11,9,11,11,11,11,11,11,11
NC_039903.1_Chr_3e	NC_039903.1_Chr_3e_nlr_26	complete	11136900	11139503	+	non-TNL	17,1,6,4,10,3,12,2,7,11		chr7	chr7_nlr_14	complete	15456173	15458125	+	non-TNL	1,6,4,5,10,3,12,2,8,7,9,9,9,11		NC_040039.1_Chr_5	NC_040039.1_Chr_5_nlr_49	complete	41323113	41328590	+	non-TNL	17,1,6,4,5,10,3,12,2,8,7,11,11,11
NC_039903.1_Chr_3e	NC_039903.1_Chr_3e_nlr_27	complete (pseudogene)	11152564	11155209	+		17,1,6,4,5,10,3,12,2,8,7,9,9,11		chr7	chr7_nlr_15	partial (pseudogene)	15911455	15913579	+		16,4,10,3,12,2,8,7,11,11		NC_040039.1_Chr_5	NC_040039.1_Chr_5_nlr_50	complete (pseudogene)	41323113	41328590	+		17,1,6,4,5,10,2,8,7,11,11
NC_039903.1_Chr_3e	NC_039903.1_Chr_3e_nlr_28	complete (pseudogene)	11174610	11177252	+		17,1,6,4,5,10,3,12,2,8,7,9,9,11		chr7	chr7_nlr_16	partial	16258122	16258555	+		3,12,2,7		NC_040039.1_Chr_5	NC_040039.1_Chr_5_nlr_51	complete	41360746	41363527	+	non-TNL	17,16,1,6,4,5,10,3,12,2,8,7,11
NC_039903.1_Chr_3e	NC_039903.1_Chr_3e_nlr_29	complete	11228196	11230830	+	non-TNL	17,1,6,4,5,10,3,12,2,8,7,9,9,11		chr7	chr7_nlr_17	partial	16291999	16292920	+		1,5,3,12,2,7		NC_040039.1_Chr_5	NC_040039.1_Chr_5_nlr_52	complete	41372786	41375546	+	non-TNL	17,1,6,4,5,10,3,2,8,7,11,11,9,11,11,11
NC_039903.1_Chr_3e	NC_039903.1_Chr_3e_nlr_30	complete	11243920	11246566	+	non-TNL	17,1,6,4,5,10,3,12,2,8,7,9,9,11		chr7	chr7_nlr_18	complete	19098628	19101370	+	non-TNL	17,16,1,6,4,5,10,3,12,2,8,7,11,11		NC_040039.1_Chr_5	NC_040039.1_Chr_5_nlr_53	complete	41398343	41400773	+	non-TNL	17,16,1,6,4,5,10,3,12,2,8,7,11,11
NC_039903.1_Chr_3e	NC_039903.1_Chr_3e_nlr_31	complete (pseudogene)	11254251	11260276	+		17,16,1,6,4,10,3,12,2,8,7,9,11,9,19,11,11,11,11,11,11,11,11,19		chr7	chr7_nlr_19	partial	19112576	19114247	+		17,16,1,6,4,5,10,3,12,2,8		NC_040039.1_Chr_5	NC_040039.1_Chr_5_nlr_54	complete	41407918	41410357	+	non-TNL	17,16,1,6,4,5,10,3,12,2,8,7,11,11
NC_039903.1_Chr_3e	NC_039903.1_Chr_3e_nlr_32	complete	11328401	11332010	+	non-TNL	17,16,1,6,4,5,10,3,12,2,8,7,9,9,11,9,19,11,11,11,11,11,11,11,11		chr7	chr7_nlr_20	complete	23086870	23088758	+	non-TNL	1,6,4,5,10,3,12,2,8,7,11,11		NC_040039.1_Chr_5	NC_040039.1_Chr_5_nlr_55	complete	41413446	41416314	+	non-TNL	17,16,1,6,4,5,10,3,12,2,8,7,11,11,11
NC_039903.1_Chr_3e	NC_039903.1_Chr_3e_nlr_33	complete (pseudogene)	11345084	11351149	+		17,16,1,6,4,5,10,3,12,2,8,7,9,9,11,9,19,11,11,11,11,11,11,11,11,19		chr7	chr7_nlr_21	complete	23109843	23112030	+	non-TNL	16,1,6,4,5,10,3,12,2,8,7,11,11		NC_040039.1_Chr_5	NC_040039.1_Chr_5_nlr_56	complete	41443131	41445570	+	non-TNL	17,16,1,6,4,5,10,3,12,2,8,7,11,11
NC_039903.1_Chr_3e	NC_039903.1_Chr_3e_nlr_34	complete (pseudogene)	11823652	11826100	+		17,1,6,4,5,10,3,12,2,8,7,9,9,11		chr7	chr7_nlr_22	partial (pseudogene)	23163426	23164370	+		5,10,3,12,2,8,7,9		NC_040039.1_Chr_5	NC_040039.1_Chr_5_nlr_57	complete	41449915	41452714	+	non-TNL	17,16,1,6,4,5,10,3,12,2,8,7,11,11
NC_039903.1_Chr_3e	NC_039903.1_Chr_3e_nlr_35	complete	11919954	11922417	+	non-TNL	17,1,6,4,5,10,3,12,2,8,7,9,9,11		chr7	chr7_nlr_23	complete	23652258	23655009	+	non-TNL	17,16,1,6,4,5,10,3,12,2,8,7,11		NC_040039.1_Chr_5	NC_040039.1_Chr_5_nlr_58	complete	41484186	41486999	+	non-TNL	17,16,1,6,4,5,10,3,12,2,8,7,9,9,11
NC_039903.1_Chr_3e	NC_039903.1_Chr_3e_nlr_36	complete (pseudogene)	22426053	22431549	+		17,16,1,6,4,5,10,3,12,2,8,7,9,9,11,11,11,11,11,11,11,11,11,9,11		chr7	chr7_nlr_24	complete (pseudogene)	24157755	24160757	+		1,6,4,5,10,3,12,2,7,9,11,11,9,9,11,11,11,11,19		NC_040039.1_Chr_5	NC_040039.1_Chr_5_nlr_59	complete	41497336	41500120	+	non-TNL	17,16,1,6,4,5,10,3,12,2,8,7,11
NC_039903.1_Chr_3e	NC_039903.1_Chr_3e_nlr_37	complete	33218105	33221168	+	non-TNL	16,1,6,4,5,10,3,12,2,8,7,9,9,19,11,11,11,11,11,11,11		chr7	chr7_nlr_25	partial	24700851	24702155	+		12,2,8,7,9,9,11		NC_040039.1_Chr_5	NC_040039.1_Chr_5_nlr_60	complete	41520553	41523364	+	non-TNL	17,16,1,6,4,5,10,3,12,2,8,7,11
NC_039903.1_Chr_3e	NC_039903.1_Chr_3e_nlr_38	complete (pseudogene)	33496777	33499201	+		1,6,4,5,10,3,2,7,11,9,11,9,11,11,11,11		chr7	chr7_nlr_26	complete	29814886	29817082	-	non-TNL	16,1,6,4,5,10,3,12,2,8,7,11		NC_040039.1_Chr_5	NC_040039.1_Chr_5_nlr_61	complete (pseudogene)	42218598	42221311	+		17,1,6,4,5,10,3,12,2,8,7,9,9,11,11,11
NC_039903.1_Chr_3e	NC_039903.1_Chr_3e_nlr_39	complete	34619065	34622593	+	non-TNL	17,16,1,6,4,5,10,3,12,2,8,7,9,9,11,11,11,11,11,11,11,11,11,11,11,11		chr7	chr7_nlr_27	complete (pseudogene)	27373834	27379326	-		17,16,1,6,4,5,10,3,12,2,8,7,9,9,11,11,11,11,11,11,11,11,11,11,11		NC_040039.1_Chr_5	NC_040039.1_Chr_5_nlr_62	complete (pseudogene)	43393122	43396332	+		17,16,1,6,4,5,10,3,12,2,8,7,9,9,19,11,9,11,11,11,11,11,11,11
NC_039903.1_Chr_3e	NC_039903.1_Chr_3e_nlr_40	complete	34913018	34916492	+	non-TNL	17,16,1,6,4,5,10,3,12,2,8,7,9,9,11,11,11,11,11,11,11,11,11,9,11		chr7	chr7_nlr_28	complete (pseudogene)	26876326	26882160	-		17,16,1,6,4,5,10,3,12,2,8,7,9		NC_040039.1_Chr_5	NC_040039.1_Chr_5_nlr_63	complete	43409691	43412958	+	non-TNL	17,16,1,6,4,5,10,3,12,2,8,7,9,11,11,11,11,11,11,11
NC_039903.1_Chr_3e	NC_039903.1_Chr_3e_nlr_41	complete	35323101	35325952	+	non-TNL	17,16,1,6,4,5,10,3,12,2,8,7,9,11,11		chr7	chr7_nlr_29	complete	26470766	26473033	-	non-TNL	16,1,6,4,5,10,3,2,8,7,9,9,11		NC_040039.1_Chr_5	NC_040039.1_Chr_5_nlr_64	complete	44151039	44154192	+	non-TNL	17,16,1,6,4,5,10,3,12,2,8,7,9,9,19,11,11,11,11,11,11
NC_039903.1_Chr_3e	NC_039903.1_Chr_3e_nlr_42	complete	35359351	35362243	+	non-TNL	17,16,1,6,4,5,10,3,12,2,8,7,11		chr7	chr7_nlr_30	complete	25036344	25038754	-	non-TNL	17,1,6,4,5,10,3,12,2,8,7,11		NC_040039.1_Chr_5	NC_040039.1_Chr_5_nlr_65	complete	45592923	45596699	+	non-TNL	17,1,6,4,5,10,3,12,2,8,7,9,9,11
NC_039903.1_Chr_3e	NC_039903.1_Chr_3e_nlr_43	complete	35400346	35402812	+	non-TNL	17,16,1,6,4,5,10,3,12,2,8,7,9,11		chr7	chr7_nlr_31	complete	24846707	24849121	-	non-TNL	17,1,6,4,5,10,3,12,2,8,7,11,9,11		NC_040039.1_Chr_5	NC_040039.1_Chr_5_nlr_66	complete	45600390	45603060	+	non-TNL	17,1,6,4,5,10,3,12,2,8,7,9,11
NC_039903.1_Chr_3e	NC_039903.1_Chr_3e_nlr_44	complete (pseudogene)	35496590	35499057	+		17,16,1,6,4,5,10,3,12,2,8,7,9,11		chr7	chr7_nlr_32	complete (pseudogene)	24675585	24678178	-		17,1,6,4,5,10,3,12,2,8,7,11,11,20		NC_040039.1_Chr_5	NC_040039.1_Chr_5_nlr_67	partial	51536012	51536417	+		1,4,5
NC_039903.1_Chr_3e	NC_039903.1_Chr_3e_nlr_45	complete	35582397	35586830	+	non-TNL	17,16,1,6,4,5,10,3,2,8,7,11		chr7	chr7_nlr_33	complete (pseudogene)	24563011	24573232	-		17,1,6,4,5,10,3,12,2,8,7,9,11,11		NC_040039.1_Chr_5	NC_040039.1_Chr_5_nlr_68	complete	45450115	45453988	-	non-TNL	17,1,6,4,5,10,3,12,2,8,7,11,11
NC_039903.1_Chr_3e	NC_039903.1_Chr_3e_nlr_46	complete (pseudogene)	35641044	35643495	+		17,16,1,6,4,5,10,3,12,2,8,7,9,11		chr7	chr7_nlr_34	complete	24512689	24515089	-	non-TNL	17,16,1,6,4,5,10,3,12,2,8,7,11,11		NC_040039.1_Chr_5	NC_040039.1_Chr_5_nlr_69	complete (pseudogene)	45035192	45038460	-		17,16,1,6,4,5,10,3,12,2,8,7,9,19,11,11,11,11,11,11,11,11
NC_039903.1_Chr_3e	NC_039903.1_Chr_3e_nlr_47	partial	35722695	35724171	+		3,2,8,7,9,11		chr7	chr7_nlr_35	complete	16297444	16299700	-	non-TNL	1,4,5,10,3,2,7,11,11,9,9,11,11,11		NC_040039.1_Chr_5	NC_040039.1_Chr_5_nlr_70	complete	45018271	45021536	-	non-TNL	17,16,1,6,4,5,10,3,12,2,8,7,9,19,11,11,11,11,11,11,11,11
NC_039903.1_Chr_3e	NC_039903.1_Chr_3e_nlr_48	partial	35785389	35788446	+		17,16,3,12,2,8,7,9,9,11,11,11,11,11,11,11,11,11,11		chr7	chr7_nlr_36	complete	16275571	16278304	-	non-TNL	17,1,4,5,3,2,7,11,11,9,9,11,11		NC_040039.1_Chr_5	NC_040039.1_Chr_5_nlr_71	complete	45001001	45004249	-	non-TNL	17,16,1,6,4,5,10,3,12,2,8,7,9,19,11,11,11,11,11,11
NC_039903.1_Chr_3e	NC_039903.1_Chr_3e_nlr_49	complete (pseudogene)	36568062	36578602	+		17,16,1,6,4,5,3,12,2,9,11		chr7	chr7_nlr_37	complete	15087048	15089226	-	non-TNL	16,1,6,4,5,10,3,12,2,8,7,9,11		NC_040039.1_Chr_5	NC_040039.1_Chr_5_nlr_72	partial	44904560	44907804	-		17,16,6,4,5,10,3,12,2,8,7,9,19,11,11,11,11,11,11,11,11
NC_039903.1_Chr_3e	NC_039903.1_Chr_3e_nlr_50	complete	36950214	36953393	+	non-TNL	17,1,4,5,3,12,2,7,9,9,11,11,11,11,11,11,11		chr7	chr7_nlr_38	complete	15079667	15081596	-	non-TNL	1,6,4,5,10,3,12,2,8,7,9,11,11		NC_040039.1_Chr_5	NC_040039.1_Chr_5_nlr_73	complete	44697979	44702962	-	non-TNL	17,16,1,6,4,5,10,3,12,2,8,7,9,19,11,11,11,11,11,11,11,11,11
NC_039903.1_Chr_3e	NC_039903.1_Chr_3e_nlr_51	complete	36962848	36966001	+	non-TNL	17,1,4,5,3,12,2,8,7,9,9,11,11,11,11,11,11,11		chr7	chr7_nlr_39	complete	15062270	15064451	-	non-TNL	16,1,6,4,5,10,3,12,2,8,7,9,11		NC_040039.1_Chr_5	NC_040039.1_Chr_5_nlr_74	complete	44683677	44686563	-	non-TNL	17,16,1,6,4,5,10,3,12,2,8,7,9,11,11,11,11
NC_039903.1_Chr_3e	NC_039903.1_Chr_3e_nlr_52	partial (pseudogene)	36780318	36786984	-		5,10,3,8,7,9,11,11,11,11,11,11,11,11,11,19		chr7	chr7_nlr_40	complete	15054274	15056452	-	non-TNL	16,1,6,4,5,10,3,12,2,8,7,9,9,9,11		NC_040039.1_Chr_5	NC_040039.1_Chr_5_nlr_75	complete	43358241	43361487	-	non-TNL	17,16,1,6,4,5,10,3,12,2,8,7,9,19,11,11,11,11,11,11,11
NC_039903.1_Chr_3e	NC_039903.1_Chr_3e_nlr_53	complete	36780318	36785613	-	non-TNL	17,16,1,6,4,5,10,3,12,2,8,7,9,11,11,11,11,11,11,11,11,11,19		chr7	chr7_nlr_41	complete	15037281	15039474	-	non-TNL	16,1,6,4,5,10,3,12,2,8,7,11,9,11,11		NC_040039.1_Chr_5	NC_040039.1_Chr_5_nlr_76	complete	43323848	43327466	-	non-TNL	17,16,1,6,4,5,10,3,12,2,8,7,9,19,11,11,11,11,11,11,11,11,11,11,11
NC_039903.1_Chr_3e	NC_039903.1_Chr_3e_nlr_54	complete	36765866	36769169	-	non-TNL	17,16,1,6,4,5,10,3,12,2,8,7,9,9,11,11,11,11,11,11,11		chr7	chr7_nlr_42	complete	13989869	13992938	-	non-TNL	16,1,6,4,5,10,3,12,2,8,7,9,9,11,11,11		NC_040039.1_Chr_5	NC_040039.1_Chr_5_nlr_77	complete	42421871	42424304	-	non-TNL	17,16,1,6,4,5,10,3,12,2,8,7,11
NC_039903.1_Chr_3e	NC_039903.1_Chr_3e_nlr_55	complete	36752192	36755492	-	non-TNL	17,16,1,6,4,5,10,3,12,2,8,7,9,9,11,11,11,11,11,11,11		chr7	chr7_nlr_43	complete (pseudogene)	13960975	13963189	-		16,1,6,4,5,10,3,12,2,8,7,11		NC_040039.1_Chr_5	NC_040039.1_Chr_5_nlr_78	complete (pseudogene)	42406571	42409058	-		17,1,6,4,5,10,3,12,2,8,7,11
NC_039903.1_Chr_3e	NC_039903.1_Chr_3e_nlr_56	partial	35733293	35736341	-		17,16,3,12,2,8,7,9,9,11,11,11,11,11,11,11,11,11		chr8	chr8_nlr_1	complete	2234224	2236696	+	non-TNL	16,1,6,4,5,10,3,12,2,8,7,9,9,9,11		NC_040039.1_Chr_5	NC_040039.1_Chr_5_nlr_79	complete (pseudogene)	42375504	42378552	-		17,1,6,4,5,10,3,12,2,8,7,11,11,11,11
NC_039903.1_Chr_3e	NC_039903.1_Chr_3e_nlr_57	partial	35662054	35665111	-		17,16,3,12,2,8,7,9,9,11,11,11,11,11,11,11,11,11		chr8	chr8_nlr_2	complete (pseudogene)	2261196	2263621	+		16,1,6,4,5,10,3,12,2,8,7,9,9,9,11		NC_040039.1_Chr_5	NC_040039.1_Chr_5_nlr_80	complete (pseudogene)	42349696	42353258	-		17,16,1,6,4,5,10,3,12,2,8,7,11,11,11
NC_039903.1_Chr_3e	NC_039903.1_Chr_3e_nlr_58	partial	35543486	35544131	-		1,4,5,3		chr8	chr8_nlr_3	complete	2294749	2298213	+	non-TNL	17,16,1,6,4,5,10,3,12,2,8,7,9,9,9,11		NC_040039.1_Chr_5	NC_040039.1_Chr_5_nlr_81	complete (pseudogene)	42297141	42299855	-		17,1,6,4,5,10,3,12,2,8,7,9,11,11,11
NC_039903.1_Chr_3e	NC_039903.1_Chr_3e_nlr_59	complete	35532386	35535340	-	non-TNL	17,16,1,6,4,5,10,3,12,2,8,7,11		chr8	chr8_nlr_4	complete (pseudogene)	2319717	2322451	+		17,16,1,6,4,5,10,3,12,2,8,7,9,9		NC_040039.1_Chr_5	NC_040039.1_Chr_5_nlr_82	complete (pseudogene)	42271187	42273900	-		17,1,6,4,5,10,3,12,2,8,7,9,9,11,11,11
NC_039903.1_Chr_3e	NC_039903.1_Chr_3e_nlr_60	complete	35217280	35219749	-	non-TNL	17,16,1,6,4,5,10,3,12,2,8,7,11		chr8	chr8_nlr_5	complete (pseudogene)	2341466	2344109	+		17,16,1,6,4,5,10,3,12,2,8,7,9,9,19,11		NC_040039.1_Chr_5	NC_040039.1_Chr_5_nlr_83	partial (pseudogene)	42114736	42116374	-		18,12,2,8,7,11,11,9,11
NC_039903.1_Chr_3e	NC_039903.1_Chr_3e_nlr_61	complete	35189960	35192246	-	non-TNL	16,1,6,4,5,10,3,12,2,8,7,11		chr8	chr8_nlr_6	complete (pseudogene)	2383595	2388291	+		17,16,1,6,4,5,10,3,12,2,8,7,9,9,9,11,11		NC_040039.1_Chr_5	NC_040039.1_Chr_5_nlr_84	complete	42106374	42108699	-	non-TNL	16,1,6,4,5,10,3,12,2,8,7,11,11,9,11
NC_039903.1_Chr_3e	NC_039903.1_Chr_3e_nlr_62	partial	35176282	35179324	-		10,3,12,2,8,7,11,11		chr8	chr8_nlr_7	complete	2401333	2404742	+	non-TNL	17,16,1,6,4,5,10,3,12,2,8,7,9,9,9,11		NC_040039.1_Chr_5	NC_040039.1_Chr_5_nlr_85	complete	42098672	42101174	-	non-TNL	17,16,1,6,4,5,10,3,12,2,8,7,11,11,11,9,11
NC_039903.1_Chr_3e	NC_039903.1_Chr_3e_nlr_63	complete	35152284	35155784	-	non-TNL	17,16,1,6,4,5,10,3,12,2,8,7,11,11		chr8	chr8_nlr_8	complete	2418332	2420804	+	non-TNL	16,1,6,4,5,10,3,12,2,8,7,9,9,9,11		NC_040039.1_Chr_5	NC_040039.1_Chr_5_nlr_86	complete	42089447	42091946	-	non-TNL	17,16,1,6,4,5,10,3,12,2,8,7,11,11,11,9,11
NC_039903.1_Chr_3e	NC_039903.1_Chr_3e_nlr_64	complete	35136710	35141329	-	non-TNL	16,1,6,4,5,10,3,12,2,8,7,11,11,11		chr8	chr8_nlr_9	complete	2437684	2440333	+	non-TNL	17,16,1,6,4,5,10,3,12,2,8,7,9,9,9,11		NC_040039.1_Chr_5	NC_040039.1_Chr_5_nlr_87	complete	41698546	41702526	-	non-TNL	17,16,1,6,4,5,10,3,2,8,7,11,11
NC_039903.1_Chr_3e	NC_039903.1_Chr_3e_nlr_65	complete	35107648	35109931	-	non-TNL	16,1,6,4,5,10,3,12,2,8,7,11		chr8	chr8_nlr_10	complete	2530611	2533260	+	non-TNL	17,16,1,6,4,5,10,3,12,2,8,7,9,9,9,11		NC_040039.1_Chr_5	NC_040039.1_Chr_5_nlr_88	complete (pseudogene)	41672688	41677771	-		14,1,6,4,5,10,3,2,8,7,9,11
NC_039903.1_Chr_3e	NC_039903.1_Chr_3e_nlr_66	complete (pseudogene)	35078097	35081471	-		17,16,1,6,4,5,10,3,12,2,8,7,11,11		chr8	chr8_nlr_11	partial (pseudogene)	4786669	4788196	+		17,16,1,6,4,5,10,3,12,2,8,7		NC_040039.1_Chr_5	NC_040039.1_Chr_5_nlr_89	complete	41634184	41639916	-	non-TNL	17,16,1,6,4,5,10,3,2,8,7,11,11
NC_039903.1_Chr_3e	NC_039903.1_Chr_3e_nlr_67	complete	35057615	35059898	-	non-TNL	16,1,6,4,5,10,3,12,2,8,7,11		chr8	chr8_nlr_12	complete (pseudogene)	4806477	4809063	+		17,16,1,6,4,5,10,3,12,2,8,7,9,9,9,11,11,11		NC_040039.1_Chr_5	NC_040039.1_Chr_5_nlr_90	complete	41607519	41609445	-	non-TNL	1,6,4,5,10,3,2,8,7,11
NC_039903.1_Chr_3e	NC_039903.1_Chr_3e_nlr_68	complete (pseudogene)	35044548	35048725	-		17,16,1,6,4,5,10,3,12,2,8,7,11,11		chr8	chr8_nlr_13	complete	4935784	4938190	+	non-TNL	16,1,6,4,5,10,3,12,2,8,7,9,9,9,11,11		NC_040039.1_Chr_5	NC_040039.1_Chr_5_nlr_91	partial	41602434	41603680	-		16,1,6,4,5,10,3,12,2,8,7
NC_039903.1_Chr_3e	NC_039903.1_Chr_3e_nlr_69	complete	35044548	35048725	-	non-TNL	17,16,1,6,4,5,10,3,12,2,8,11		chr8	chr8_nlr_14	complete (pseudogene)	4945950	4948488	+		17,16,1,6,4,5,10,3,12,2,7,9,9,9,9,11,11		NC_040039.1_Chr_5	NC_040039.1_Chr_5_nlr_92	complete	41234892	41244061	-	non-TNL	17,16,1,6,4,5,10,3,12,2,8,7,11
NC_039903.1_Chr_3e	NC_039903.1_Chr_3e_nlr_70	complete	34939151	34942667	-	non-TNL	17,16,1,6,4,5,10,3,12,2,7,11,9,9,11,11,11,11,11,11,11,11,11,11,11,11,11		chr8	chr8_nlr_15	complete	4992150	4994720	+	non-TNL	17,16,1,6,4,5,10,3,12,2,8,7,9,9,9,11,11,11		NC_040039.1_Chr_5	NC_040039.1_Chr_5_nlr_93	partial (pseudogene)	41186929	41188602	-		12,2,8,7,11,11
NC_039903.1_Chr_3e	NC_039903.1_Chr_3e_nlr_71	partial (pseudogene)	34929909	34931535	-		2,8,7,11,11,9		chr8	chr8_nlr_16	complete	5069773	5072356	+	non-TNL	17,16,1,6,4,5,10,3,12,2,8,7,9,9,9,11,11		NC_040039.1_Chr_5	NC_040039.1_Chr_5_nlr_94	complete (pseudogene)	40431661	40434276	-		17,1,6,4,10,3,2,8,7,9,11,11
NC_039903.1_Chr_3e	NC_039903.1_Chr_3e_nlr_72	complete	34829022	34831913	-	non-TNL	16,1,6,4,5,10,3,12,2,8,7,9,9,9,11		chr8	chr8_nlr_17	partial	6062555	6068552	+		17,16,3,12,2,8,7,9,9,11		NC_040039.1_Chr_5	NC_040039.1_Chr_5_nlr_95	complete (pseudogene)	40410157	40420511	-		17,1,6,4,5,3,2,8,7,9,11,11,9,11,11,11,11,11,11,11,11,11
NC_039903.1_Chr_3e	NC_039903.1_Chr_3e_nlr_73	partial	34764127	34764778	-		1,4,5,3		chr8	chr8_nlr_18	complete	7201312	7203995	+	non-TNL	17,16,1,4,5,10,3,12,2,8,7,11,9,9,11,11		NC_040039.1_Chr_5	NC_040039.1_Chr_5_nlr_96	complete (pseudogene)	40286104	40288260	-		1,6,4,5,10,3,12,2,8,7,11,11,9,11,11,11
NC_039903.1_Chr_3e	NC_039903.1_Chr_3e_nlr_74	partial	34653028	34655064	-		2,8,7,11,11,11,11,11,11,19		chr8	chr8_nlr_19	complete	7333550	7336187	+	non-TNL	17,16,1,6,4,5,10,3,12,2,8,7,11,9,9,11		NC_040039.1_Chr_5	NC_040039.1_Chr_5_nlr_97	complete	40252567	40254958	-	non-TNL	1,6,4,5,10,3,12,2,8,7,11,11,9,11,11,11,11
NC_039903.1_Chr_3e	NC_039903.1_Chr_3e_nlr_75	partial	34639171	34639945	-		2,8,7,11,11,11		chr8	chr8_nlr_20	complete	7364087	7366760	+	non-TNL	17,16,1,6,4,5,10,3,12,2,8,7,11,9,9,11		NC_040039.1_Chr_5	NC_040039.1_Chr_5_nlr_98	complete	40235830	40238602	-	non-TNL	17,1,6,4,5,10,3,12,2,8,7,11,11,9,11,11,11
NC_039903.1_Chr_3e	NC_039903.1_Chr_3e_nlr_76	partial	34593142	34593793	-		1,4,5,3		chr8	chr8_nlr_21	complete	7421462	7424129	+	non-TNL	17,16,1,6,4,5,10,3,12,2,8,7,11,9,9,11,11		NC_040039.1_Chr_5	NC_040039.1_Chr_5_nlr_99	complete	40178066	40180430	-	non-TNL	1,6,4,5,3,2,8,7,9,11,11,9,11,11,11,11
NC_039903.1_Chr_3e	NC_039903.1_Chr_3e_nlr_77	partial	34311831	34312481	-		1,4,5,3		chr8	chr8_nlr_22	partial (pseudogene)	9590281	9594158	+		1,6,4,5,10,3,12,2,8,7		NC_040039.1_Chr_5	NC_040039.1_Chr_5_nlr_100	complete	40086445	40089301	-	non-TNL	17,1,6,4,5,10,3,12,2,8,7,11,11,9,11,11,11
NC_039903.1_Chr_3e	NC_039903.1_Chr_3e_nlr_78	complete	33445000	33447163	-	non-TNL	16,1,6,4,5,10,3,12,2,8,7,9,9,11,11,19		chr8	chr8_nlr_23	partial	17939808	17940672	+		1,4,5,10,3,12,7		NC_040039.1_Chr_5	NC_040039.1_Chr_5_nlr_101	complete	40074087	40076466	-	non-TNL	1,6,4,5,10,3,12,2,8,7,11,11,9,11,11,11,11
NC_039903.1_Chr_3e	NC_039903.1_Chr_3e_nlr_79	complete (pseudogene)	29148746	29152516	-		17,16,1,4,5,10,3,12,2,8,7,9,9,11,11,11,11,11,11,11,11,11,11,9,11		chr8	chr8_nlr_24	complete	17943916	17951057	+	TNL	18,15,13,1,4,5,10,3,12,7,9,11,11,11,9,9,11,11,20		NC_040039.1_Chr_5	NC_040039.1_Chr_5_nlr_102	complete (pseudogene)	40056452	40060678	-		1,6,4,5,10,3,12,2,7,11,9,11,9,11,11,11,11,11,9
NC_039903.1_Chr_3e	NC_039903.1_Chr_3e_nlr_80	complete	29131401	29135004	-	non-TNL	17,16,1,6,4,5,10,3,12,2,8,7,9,9,11,11,11,11,11,11,11,11,11,11,11,11,11		chr8	chr8_nlr_25	complete	17984950	17990436	+	TNL	18,15,13,1,4,5,10,3,12,7,9,9,11,11,11,9,11,11,9,11,9,11,11		NC_040039.1_Chr_5	NC_040039.1_Chr_5_nlr_103	complete (pseudogene)	40020132	40022276	-		1,4,5,10,3,12,2,8,7,11,11,9,11,11
NC_039903.1_Chr_3e	NC_039903.1_Chr_3e_nlr_81	complete (pseudogene)	29052332	29056025	-		17,16,1,6,4,5,10,3,12,2,8,7,9,9,11,11,11,11,11,11,11,11,11,11,9,11,11		chr8	chr8_nlr_26	complete (pseudogene)	23641890	23653043	-		17,16,1,6,4,10,3,12,2,8,7,11		NC_040039.1_Chr_5	NC_040039.1_Chr_5_nlr_104	complete	39944082	39946911	-	non-TNL	17,1,6,4,5,10,3,2,8,7,11,11,9,11,11,11,11
NC_039903.1_Chr_3e	NC_039903.1_Chr_3e_nlr_82	complete	16057887	16060467	-	non-TNL	17,16,1,6,4,5,10,3,12,2,8,7,9,9,9,11,11		chr8	chr8_nlr_27	complete	17997156	18000917	-	TNL	18,15,13,1,4,5,10,3,12,7,9,11,11,11,11,9,11,11,9,9,11,9,11		NC_040039.1_Chr_5	NC_040039.1_Chr_5_nlr_105	complete	39927310	39929929	-	non-TNL	17,1,6,4,5,10,3,12,2,8,7,9,11,11,9,11,11,11
NC_039903.1_Chr_3e	NC_039903.1_Chr_3e_nlr_83	complete	12300365	12308816	-	non-TNL	14,1,6,4,5,10,3,12,2,7,11,9,11,9,11,11,11,11		chr8	chr8_nlr_28	complete	10399882	10403158	-	non-TNL	17,16,1,6,4,5,10,3,12,2,8,7,9,9,19,11,11,11,11,11,11,11		NC_040039.1_Chr_5	NC_040039.1_Chr_5_nlr_106	complete	39904211	39907394	-	non-TNL	17,1,6,4,5,10,3,2,8,7,9,11,11,9,11,11,11,11,11,11,11,11
NC_039903.1_Chr_3e	NC_039903.1_Chr_3e_nlr_84	complete (pseudogene)	12259705	12262939	-		1,6,4,5,10,3,12,2,7,11,11,9,11,11,11,11,11		chr8	chr8_nlr_29	complete	7775696	7778560	-	non-TNL	17,16,1,6,4,5,10,3,12,2,8,7,9,11,11,11,11,11,11,11,9,11,11		NC_040039.1_Chr_5	NC_040039.1_Chr_5_nlr_107	complete	39879086	39881444	-	non-TNL	1,6,4,5,10,3,2,8,7,11,11,9,11,11,11,11,11
NC_039903.1_Chr_3e	NC_039903.1_Chr_3e_nlr_85	partial (pseudogene)	10882320	10886405	-		6,4,5,10,3,12,2,8,7,11,11		chr8	chr8_nlr_30	complete	6047936	6050917	-	non-TNL	17,16,1,6,4,5,10,3,12,2,8,7,9,11,11,11,11,11,11,9,11,11		NC_040039.1_Chr_5	NC_040039.1_Chr_5_nlr_108	complete	39736717	39741064	-	non-TNL	15,1,6,4,5,10,3,2,8,7,9,11,11,9,11,11,11
NC_039903.1_Chr_3e	NC_039903.1_Chr_3e_nlr_86	complete	10192356	10194810	-	non-TNL	17,1,6,4,5,10,3,12,2,8,7,9,9,11		chr8	chr8_nlr_31	complete	6018482	6021342	-	non-TNL	17,16,1,6,4,5,10,3,12,2,8,7,9,11,11,11,11,11,11,11,11		NC_040039.1_Chr_5	NC_040039.1_Chr_5_nlr_109	complete	39568559	39571229	-	non-TNL	17,1,6,4,5,3,2,8,7,11,11,9,11,9,11
NC_039903.1_Chr_3e	NC_039903.1_Chr_3e_nlr_87	complete (pseudogene)	10170805	10173422	-		17,1,6,4,5,10,3,12,2,8,7,9,9,19		chr8	chr8_nlr_32	complete	5981823	5984739	-	non-TNL	17,16,1,6,4,5,10,3,12,2,8,7,9,11,11,11,11,11,11,9,11		NC_040039.1_Chr_5	NC_040039.1_Chr_5_nlr_110	complete	39525950	39528302	-	non-TNL	1,6,4,5,10,3,2,8,7,9,11,11,9,11,11,11,11,11,11
NC_039903.1_Chr_3e	NC_039903.1_Chr_3e_nlr_88	complete	10123157	10125617	-	non-TNL	17,1,6,4,5,10,3,12,2,8,7,11,9,11		chr8	chr8_nlr_33	complete	5936870	5939864	-	non-TNL	17,16,1,6,4,5,10,3,12,2,8,7,9,11,11,11,11,11,11,11,9,11		NC_040039.1_Chr_5	NC_040039.1_Chr_5_nlr_111	complete (pseudogene)	39505119	39507416	-		1,6,4,5,10,3,2,8,7,11,11,9,11,11,11,11,11
NC_039903.1_Chr_3e	NC_039903.1_Chr_3e_nlr_89	complete	10109352	10111803	-	non-TNL	17,1,6,4,5,10,3,12,2,8,7,9,9,11		chr8	chr8_nlr_34	complete	5919552	5922555	-	non-TNL	17,16,1,6,4,5,10,3,12,2,8,7,9,11,11,11,11,11,11,11,11,11,11		NC_040039.1_Chr_5	NC_040039.1_Chr_5_nlr_112	complete	39313442	39316910	-	non-TNL	1,6,4,5,10,3,2,8,7,11,11,9,11,11,11,11,11,11,11,11,11,11,11,11,11,11,11
NC_039903.1_Chr_3e	NC_039903.1_Chr_3e_nlr_90	complete (pseudogene)	10079026	10081643	-		17,1,6,4,5,10,3,12,2,8,7,9,9,19		chr8	chr8_nlr_35	complete	5880656	5883662	-	non-TNL	17,16,1,6,4,5,10,3,12,2,8,7,9,11,11,11,11,11,11,9,11,11		NC_040039.1_Chr_5	NC_040039.1_Chr_5_nlr_113	complete	39300688	39303763	-	non-TNL	1,6,4,5,10,3,12,2,8,7,11,11,9,11,11,11,11,11,11,11,11,11,11,11
NC_039903.1_Chr_3e	NC_039903.1_Chr_3e_nlr_91	complete	10056250	10058710	-	non-TNL	17,1,6,4,5,10,3,12,2,8,7,9,9,11		chr8	chr8_nlr_36	complete (pseudogene)	5288091	5290983	-		16,1,6,4,5,3,2,9,9,9,11,11		NC_040039.1_Chr_5	NC_040039.1_Chr_5_nlr_114	complete	39266355	39268974	-	non-TNL	17,1,6,4,5,10,3,12,2,8,7,9,11,11,9,11,11,11
NC_039903.1_Chr_3e	NC_039903.1_Chr_3e_nlr_92	complete	10041463	10043911	-	non-TNL	17,1,6,4,5,10,3,12,2,8,7,9,9,11		chr8	chr8_nlr_37	complete	5283895	5286475	-	non-TNL	17,16,1,6,4,5,10,3,12,2,8,7,9,9,9,11,11,11,11		NC_040039.1_Chr_5	NC_040039.1_Chr_5_nlr_115	complete	39227466	39230307	-	non-TNL	17,1,6,4,5,10,3,12,2,8,7,11,11,9,11,11,11,11
NC_039903.1_Chr_3e	NC_039903.1_Chr_3e_nlr_93	complete	10031876	10033739	-	non-TNL	17,1,6,4,5,10,3,12,2,8,7,11,9		chr8	chr8_nlr_38	partial (pseudogene)	4640695	4641872	-		16,1,6,3,2,8,7		NC_040039.1_Chr_5	NC_040039.1_Chr_5_nlr_116	complete (pseudogene)	38256635	38261040	-		17,1,6,4,5,10,3,12,2,8,7,9,11,19
NC_039903.1_Chr_3e	NC_039903.1_Chr_3e_nlr_94	complete	7427973	7430466	-	non-TNL	1,6,4,5,10,3,12,2,8,7,9,11,19,11,11,11,11,11,11		chr8	chr8_nlr_39	complete	2772804	2775462	-	non-TNL	17,16,1,6,4,5,10,3,12,2,8,7,9,9,11		NC_040039.1_Chr_5	NC_040039.1_Chr_5_nlr_117	complete	37981918	37984357	-	non-TNL	17,1,6,4,5,3,12,2,8,7,9,11,11
NC_039903.1_Chr_3e	NC_039903.1_Chr_3e_nlr_95	complete (pseudogene)	7350503	7353979	-		17,16,1,6,4,5,10,3,12,2,8,7,11,11,20		chr8	chr8_nlr_40	complete	2751329	2755740	-	non-TNL	17,16,1,6,4,5,10,3,12,2,8,7,9,9,11,11,11		NC_040039.1_Chr_5	NC_040039.1_Chr_5_nlr_118	complete (pseudogene)	37962816	37967257	-		17,1,6,4,5,10,3,12,2,8,7,11,11,11,11
NC_039903.1_Chr_3e	NC_039903.1_Chr_3e_nlr_96	complete	6610185	6612660	-	non-TNL	17,16,1,6,4,5,10,3,12,2,8,7,11		chr8	chr8_nlr_41	complete (pseudogene)	2724074	2726733	-		17,16,14,1,6,4,5,10,3,12,2,8,7,9,9,11		NC_040039.1_Chr_5	NC_040039.1_Chr_5_nlr_119	complete (pseudogene)	37914526	37917264	-		17,1,6,4,5,10,3,12,2,8,7,9,11,11,11
NC_039903.1_Chr_3e	NC_039903.1_Chr_3e_nlr_97	complete	6575473	6577943	-	non-TNL	17,16,1,6,4,5,10,3,12,2,8,7,11,11,11		chr8	chr8_nlr_42	complete	2696764	2701198	-	non-TNL	17,16,1,6,4,5,10,3,12,2,8,7,9,9,11,11,11,11,11,9		NC_040039.1_Chr_5	NC_040039.1_Chr_5_nlr_120	complete (pseudogene)	37870515	37873002	-		17,1,6,4,5,10,3,12,2,8,7,11
NC_039903.1_Chr_3e	NC_039903.1_Chr_3e_nlr_98	complete	6551960	6554426	-	non-TNL	17,16,1,6,4,5,10,3,12,2,8,7,11,11		chr8	chr8_nlr_43	complete	2669409	2672070	-	non-TNL	17,16,1,6,4,5,10,3,12,2,8,7,11,9,9,11		NC_040039.1_Chr_5	NC_040039.1_Chr_5_nlr_121	partial	37861026	37862815	-		17,1,6,4,5,10,3,12,2,8,7
NC_039903.1_Chr_3e	NC_039903.1_Chr_3e_nlr_99	complete (pseudogene)	6539617	6542001	-		18,16,1,6,4,5,10,3,12,2,8,7,9,11		chr8	chr8_nlr_44	complete (pseudogene)	2658141	2660799	-		17,16,1,6,4,5,10,3,12,2,8,7,11,9,9,19,11		NC_040039.1_Chr_5	NC_040039.1_Chr_5_nlr_122	complete	34086619	34088989	-	non-TNL	1,6,4,5,10,3,2,8,7,11,11,9,11,19,11,11,11
NC_039903.1_Chr_3e	NC_039903.1_Chr_3e_nlr_100	complete	6505751	6508208	-	non-TNL	17,16,1,6,4,5,10,3,12,2,8,7,11		chr8	chr8_nlr_45	complete	2098881	2102296	-	non-TNL	17,16,1,6,4,5,10,3,12,2,8,7,9,9,9,11		NC_040039.1_Chr_5	NC_040039.1_Chr_5_nlr_123	complete	26732196	26734473	-	non-TNL	1,6,4,5,10,3,12,2,8,7,11,11,9,11,11,11,11,11
NC_039903.1_Chr_3e	NC_039903.1_Chr_3e_nlr_101	complete	6499494	6501956	-	non-TNL	17,16,1,6,4,5,10,3,12,2,8,7,11,11		chr8	chr8_nlr_46	complete	1778713	1781362	-	non-TNL	17,16,1,6,4,5,10,3,12,2,8,7,9,9,11		NC_040039.1_Chr_5	NC_040039.1_Chr_5_nlr_124	complete	25881686	25883960	-	non-TNL	1,6,4,5,10,3,2,8,7,11,11,9,11,11,11,11,11
NC_039903.1_Chr_3e	NC_039903.1_Chr_3e_nlr_102	complete	6491941	6494221	-	non-TNL	16,1,6,4,5,10,3,12,2,8,7,11,11		chr8	chr8_nlr_47	complete	1766412	1769061	-	non-TNL	17,16,14,1,6,4,5,10,3,12,2,8,7,9,9,11		NC_040039.1_Chr_5	NC_040039.1_Chr_5_nlr_125	complete	18518421	18522275	-	non-TNL	17,16,1,6,4,5,10,3,12,2,8,7,9,9,9,11
NC_039903.1_Chr_3e	NC_039903.1_Chr_3e_nlr_103	complete	5048108	5051490	-	non-TNL	17,16,1,6,4,5,10,3,12,2,8,7,9,11		chr8	chr8_nlr_48	complete	1675675	1678324	-	non-TNL	17,16,1,6,4,5,10,3,12,2,8,7,11,9,9,11		NC_040039.1_Chr_5	NC_040039.1_Chr_5_nlr_126	complete (pseudogene)	15855459	15858950	-		1,6,4,5,10,3,2,11,11,11,11,11
NC_039903.1_Chr_3e	NC_039903.1_Chr_3e_nlr_104	complete (pseudogene)	4416385	4420625	-		1,4,5,10,3,12,2,8,7,9,11,11		chr8	chr8_nlr_49	complete	1664542	1666480	-	non-TNL	17,16,1,6,4,5,10,3,12,2,8,7,9,9		NC_040039.1_Chr_5	NC_040039.1_Chr_5_nlr_127	complete	9038315	9040751	-	non-TNL	17,1,6,4,5,10,3,12,2,8,7,9,9,11
NC_039903.1_Chr_3e	NC_039903.1_Chr_3e_nlr_105	complete	3992577	3995741	-	non-TNL	16,1,6,4,5,10,3,12,2,8,7,9,11,11,11		chr8	chr8_nlr_50	complete	1640522	1643171	-	non-TNL	17,16,1,6,4,5,10,3,12,2,8,7,11,9,9,11		NC_040039.1_Chr_5	NC_040039.1_Chr_5_nlr_128	complete	5512661	5515442	-	non-TNL	17,16,1,6,4,5,10,3,12,2,8,7,9,9,11,11,11,11
NC_039903.1_Chr_3e	NC_039903.1_Chr_3e_nlr_106	complete	3919467	3922705	-	non-TNL	1,6,4,5,3,2,8,7,9,11		chr8	chr8_nlr_51	complete	1633484	1636139	-	non-TNL	17,16,1,6,4,5,10,3,12,2,8,7,9,9,11		NC_040039.1_Chr_5	NC_040039.1_Chr_5_nlr_129	complete (pseudogene)	5482868	5487860	-		17,16,1,6,4,5,10,3,12,2,8,7,9,9,11,11,9
NC_039904.1_Chr_4c	NC_039904.1_Chr_4c_nlr_1	partial (pseudogene)	1447313	1449854	+		1,4,5,3,8		chr8	chr8_nlr_52	complete (pseudogene)	1628602	1632151	-		17,16,1,6,4,5,10,3,12,2,8,7,9,9,9,11,11,11,11		NC_040039.1_Chr_5	NC_040039.1_Chr_5_nlr_130	complete	5439657	5442423	-	non-TNL	17,16,1,6,4,5,10,3,12,2,8,7,9,9,11,9,11,11,11,11
NC_039904.1_Chr_4c	NC_039904.1_Chr_4c_nlr_2	complete	4382432	4384994	+	non-TNL	17,16,1,6,4,5,10,3,12,2,8,7,9,9,9,11,11		chr8	chr8_nlr_53	complete	1354333	1356786	-	non-TNL	17,1,6,4,10,3,12,2,8,7,11		NC_040039.1_Chr_5	NC_040039.1_Chr_5_nlr_131	partial (pseudogene)	3875005	3875790	-		17,4,5,10,3
NC_039904.1_Chr_4c	NC_039904.1_Chr_4c_nlr_3	complete	8696478	8699010	+	non-TNL	17,16,1,6,4,5,10,3,12,2,8,7,9,11		chr8	chr8_nlr_54	complete (pseudogene)	590495	593056	-		17,16,1,6,4,5,10,3,12,2,8,7,9,9,9,11,11		NC_040039.1_Chr_5	NC_040039.1_Chr_5_nlr_132	complete	2253273	2255976	-	non-TNL	17,16,1,6,4,5,10,3,12,2,8,7,9,9,11,9,11,11
NC_039904.1_Chr_4c	NC_039904.1_Chr_4c_nlr_4	complete	10168592	10171205	+	non-TNL	17,16,1,6,4,5,10,3,12,2,8,7,11,9,9,11,9		chr9	chr9_nlr_1	complete	4357776	4360317	+	non-TNL	17,1,6,4,5,10,3,12,2,8,7,9,9,9,11		NC_040039.1_Chr_5	NC_040039.1_Chr_5_nlr_133	complete (pseudogene)	2196275	2198955	-		17,16,1,6,4,5,3,12,2,8,7,9,9,11,9,11,11,9,11
NC_039904.1_Chr_4c	NC_039904.1_Chr_4c_nlr_5	complete	10195447	10197996	+	non-TNL	17,16,1,6,4,5,10,3,12,2,7,11,9,11		chr9	chr9_nlr_2	partial	7078427	7079795	+		16,1,6,4,5,10,3,2,8,7		NC_040039.1_Chr_5	NC_040039.1_Chr_5_nlr_134	complete	2167048	2169751	-	non-TNL	17,16,1,6,4,5,10,3,12,2,8,7,9,9,11,9,11,11
NC_039904.1_Chr_4c	NC_039904.1_Chr_4c_nlr_6	complete	10205021	10207544	+	non-TNL	17,16,1,6,4,5,10,3,12,2,8,7,9,9,11,11,11		chr9	chr9_nlr_3	partial (pseudogene)	12566593	12569742	+		16,6,5,10,3,12,2,7,9,11,11		NC_040039.1_Chr_5	NC_040039.1_Chr_5_nlr_135	complete (pseudogene)	1943467	1948227	-		16,1,6,4,5,10,3,12,8,7,11,9,11,9,19,11,11,11,11,11,11,11,11,11
NC_039904.1_Chr_4c	NC_039904.1_Chr_4c_nlr_7	complete (pseudogene)	10257244	10262657	+		17,16,1,6,4,5,10,3,12,2,8,7,9,9,11,11,11,9,11		chr9	chr9_nlr_4	partial	12758037	12760063	+		17,16,10,3,12,2,8,7,9,9,9,11,11,11		NC_040040.1_Chr_6	NC_040040.1_Chr_6_nlr_1	complete	10469487	10472007	+	non-TNL	17,16,1,6,4,5,10,3,12,2,8,7,11,9,11,11
NC_039904.1_Chr_4c	NC_039904.1_Chr_4c_nlr_8	complete (pseudogene)	10329192	10331129	+		1,6,4,10,3,12,2,8,7,9,9,11		chr9	chr9_nlr_5	complete (pseudogene)	17341056	17343696	+		1,6,4,5,10,3,12,2,8,7,9,9,11		NC_040040.1_Chr_6	NC_040040.1_Chr_6_nlr_2	complete	10981690	10991516	+	non-TNL	17,16,1,6,4,5,10,3,12,2,8,7,11,11
NC_039904.1_Chr_4c	NC_039904.1_Chr_4c_nlr_9	complete	10334958	10337460	+	non-TNL	17,16,1,6,4,5,10,3,12,2,8,7,9,9,9,9,11,11		chr9	chr9_nlr_6	partial	17241403	17242354	-		16,1,6,4,5,10,3		NC_040040.1_Chr_6	NC_040040.1_Chr_6_nlr_3	complete	10996779	10999059	+	non-TNL	16,1,6,4,5,10,3,12,2,8,7,11,11
NC_039904.1_Chr_4c	NC_039904.1_Chr_4c_nlr_10	complete	10348027	10350538	+	non-TNL	17,16,1,6,4,5,10,3,12,2,8,7,9,9,11,11		chr10	chr10_nlr_1	partial (pseudogene)	5136110	5137871	+		5,10,3,12,2,8,7,11,11		NC_040040.1_Chr_6	NC_040040.1_Chr_6_nlr_4	complete	11096156	11098217	+	non-TNL	1,6,4,5,10,3,12,2,7,9,9,11,11,11,11,11,11,11,11
NC_039904.1_Chr_4c	NC_039904.1_Chr_4c_nlr_11	complete	10358933	10361434	+	non-TNL	17,16,1,6,4,5,10,3,12,2,8,7,9,9,9,9,11,11		chr10	chr10_nlr_2	complete	8085396	8089246	+	non-TNL	1,6,4,5,10,3,7,9,9		NC_040040.1_Chr_6	NC_040040.1_Chr_6_nlr_5	complete	18657516	18659889	+	non-TNL	17,16,1,6,4,5,10,3,12,2,8,7,9,11,11,9,11,11,11,11,11
NC_039904.1_Chr_4c	NC_039904.1_Chr_4c_nlr_12	complete	10371956	10374467	+	non-TNL	17,16,1,6,4,5,10,3,12,2,8,7,9,9,11,11		chr10	chr10_nlr_3	complete	10768613	10771076	+	non-TNL	17,16,1,6,4,5,10,3,12,2,8,7,9,9,11		NC_040040.1_Chr_6	NC_040040.1_Chr_6_nlr_6	complete	18677859	18680634	+	non-TNL	16,1,6,4,5,10,3,12,2,8,7,9,11,11,11,11,11,11,11,11
NC_039904.1_Chr_4c	NC_039904.1_Chr_4c_nlr_13	complete	10393101	10395595	+	non-TNL	17,16,1,6,4,5,10,3,12,2,8,7,9,9,9,11,11		chr10	chr10_nlr_4	complete	17723465	17725382	+	non-TNL	1,6,4,5,10,3,12,2,8,7,11		NC_040040.1_Chr_6	NC_040040.1_Chr_6_nlr_7	complete	21518015	21522574	+	non-TNL	16,1,6,4,5,10,3,12,2,7,9,11,11,11,11,11,11
NC_039904.1_Chr_4c	NC_039904.1_Chr_4c_nlr_14	complete (pseudogene)	10862148	10864753	+		17,16,1,6,4,5,10,3,12,2,8,7,11,9,19		chr10	chr10_nlr_5	complete	19553523	19556250	+	non-TNL	17,1,6,4,5,10,3,2,8,7,11,11		NC_040040.1_Chr_6	NC_040040.1_Chr_6_nlr_8	partial (pseudogene)	21543664	21548942	+		4,5,10,3,12,2,7,9,11,11,11,11,11,11,9
NC_039904.1_Chr_4c	NC_039904.1_Chr_4c_nlr_15	complete	10977783	10980285	+	non-TNL	17,16,1,6,4,5,10,3,12,2,8,7,9,9,9,11		chr10	chr10_nlr_6	complete	23117580	23120523	+	non-TNL	17,16,1,6,4,5,10,3,12,2,8,7,11		NC_040040.1_Chr_6	NC_040040.1_Chr_6_nlr_9	complete	24826927	24830399	+	non-TNL	1,6,4,5,10,3,12,2,7,9,19,11,11,11,11,11
NC_039904.1_Chr_4c	NC_039904.1_Chr_4c_nlr_16	complete	11054766	11057268	+	non-TNL	17,16,1,6,4,5,10,3,12,2,8,7,11,9,9,9,11,11		chr10	chr10_nlr_7	complete	24290898	24293349	+	non-TNL	17,16,1,6,4,5,10,3,12,2,8,7,11,11		NC_040040.1_Chr_6	NC_040040.1_Chr_6_nlr_10	complete (pseudogene)	24906678	24910291	+		1,6,4,10,3,2,7,19,11,11,19,11,11,11,11
NC_039904.1_Chr_4c	NC_039904.1_Chr_4c_nlr_17	complete	11071869	11074365	+	non-TNL	17,16,1,6,4,5,10,3,12,2,8,7,11,9,9,9,11		chr10	chr10_nlr_8	partial	27002807	27005055	+		18,15,13,1,4,5,10,3		NC_040040.1_Chr_6	NC_040040.1_Chr_6_nlr_11	complete	24930800	24934362	+	non-TNL	1,6,4,5,10,3,2,7,9,11,11,11,11
NC_039904.1_Chr_4c	NC_039904.1_Chr_4c_nlr_18	complete	11096674	11099173	+	non-TNL	17,16,1,6,4,5,10,3,12,2,8,7,9,9,9,9,11		chr10	chr10_nlr_9	partial	26851848	26853249	-		6,4,5,10,12		NC_040040.1_Chr_6	NC_040040.1_Chr_6_nlr_12	complete	24962861	24966666	+	non-TNL	1,6,4,5,3,12,2,7,11,9,11,11,11,11,11
NC_039904.1_Chr_4c	NC_039904.1_Chr_4c_nlr_19	complete (pseudogene)	11563313	11566188	+		17,16,1,6,4,5,3,12,2,8,7,9,11		chr10	chr10_nlr_10	complete	23100373	23102836	-	non-TNL	17,16,1,6,4,5,10,3,12,2,8,7,11		NC_040040.1_Chr_6	NC_040040.1_Chr_6_nlr_13	complete (pseudogene)	25030781	25031541	+		1,6,4,5,3,12,2,11
NC_039904.1_Chr_4c	NC_039904.1_Chr_4c_nlr_20	complete	20270316	20272728	+	non-TNL	17,1,6,4,5,10,3,12,2,8,7,11,9,11		chr10	chr10_nlr_11	partial	19629272	19631348	-		17,1,6,4,5,10,3,12,2,8,7,20		NC_040040.1_Chr_6	NC_040040.1_Chr_6_nlr_14	complete	25123722	25127545	+	non-TNL	1,6,4,5,10,3,2,7,11,11,11,11,11,11
NC_039904.1_Chr_4c	NC_039904.1_Chr_4c_nlr_21	complete	16571818	16579221	-	non-TNL	17,16,1,6,4,5,10,3,12,2,8,7,9,9,11,11,11,11,11,11,11,11,9,11		chr10	chr10_nlr_12	complete (pseudogene)	17991478	17994173	-		17,16,1,6,4,5,3,12,2,8,7,9,11		NC_040040.1_Chr_6	NC_040040.1_Chr_6_nlr_15	complete	25168142	25170359	+	non-TNL	1,6,4,5,10,3,12,2,7,11
NC_039904.1_Chr_4c	NC_039904.1_Chr_4c_nlr_22	partial	15439432	15445913	-		1,6,4,5,10,3,2,8,7		chr10	chr10_nlr_13	complete	17789993	17796014	-	non-TNL	17,16,1,6,4,5,10,3,12,2,8,7,11		NC_040040.1_Chr_6	NC_040040.1_Chr_6_nlr_16	complete	25252162	25255778	+	non-TNL	1,6,4,10,3,12,2,7,11,11,11,11,11,11
NC_039904.1_Chr_4c	NC_039904.1_Chr_4c_nlr_23	complete	11220790	11224819	-	non-TNL	17,16,1,6,4,5,10,3,12,2,7,9,11,11		chr10	chr10_nlr_14	complete	17368509	17372368	-	non-TNL	17,16,1,6,4,5,10,3,2,8,7,11		NC_040040.1_Chr_6	NC_040040.1_Chr_6_nlr_17	complete	25324376	25328095	+	non-TNL	1,6,4,5,10,3,12,2,7,11,11,11,11,11
NC_039904.1_Chr_4c	NC_039904.1_Chr_4c_nlr_24	complete	9293452	9295960	-	non-TNL	17,16,1,6,4,5,10,3,12,2,8,7,11,9,11		chr10	chr10_nlr_15	complete	14338950	14342261	-	non-TNL	17,16,1,6,4,5,10,3,12,2,8,7,11		NC_040040.1_Chr_6	NC_040040.1_Chr_6_nlr_18	partial	25342157	25345640	+		4,5,10,3,12,2,7,9,11,11,11,11,11
NC_039904.1_Chr_4c	NC_039904.1_Chr_4c_nlr_25	complete	9255125	9257780	-	non-TNL	17,16,1,6,4,5,10,3,12,2,8,7,11,9,9,11		chr10	chr10_nlr_16	complete	2851780	2854466	-	TNL	1,4,10,3,12,2,7,9,11,11,11,11,11		NC_040040.1_Chr_6	NC_040040.1_Chr_6_nlr_19	complete	25430493	25436630	+	non-TNL	1,6,4,5,3,12,2,7,9,11,11,11
NC_039904.1_Chr_4c	NC_039904.1_Chr_4c_nlr_26	complete	9244480	9247054	-	non-TNL	17,16,1,6,4,5,10,3,12,2,8,7,9,11,11		chr11	chr11_nlr_1	complete (pseudogene)	2153941	2161895	+		18,15,13,1,4,5,3,12,7,9,11,11,11,9,11,11,9,11,11,9,11,11,19		NC_040040.1_Chr_6	NC_040040.1_Chr_6_nlr_20	complete	28315942	28318429	+	non-TNL	17,1,6,4,5,10,3,12,2,8,7,11
NC_039904.1_Chr_4c	NC_039904.1_Chr_4c_nlr_27	complete	9232338	9234858	-	non-TNL	17,16,1,6,4,5,10,3,12,2,8,7,9,11,11		chr11	chr11_nlr_2	complete	5965581	5969607	+	non-TNL	17,16,1,6,4,5,10,3,12,2,8,7,9,11		NC_040040.1_Chr_6	NC_040040.1_Chr_6_nlr_21	complete	31231362	31234026	+	non-TNL	17,16,1,6,4,5,10,3,12,2,8,7,9,9,11,11,9,19,11,11
NC_039904.1_Chr_4c	NC_039904.1_Chr_4c_nlr_28	complete	9200532	9203043	-	non-TNL	17,16,1,6,4,5,10,3,12,2,8,7,11,9,9,11,11		chr11	chr11_nlr_3	complete	6014865	6018057	+	non-TNL	17,16,1,6,4,5,10,3,12,2,8,7,9,11,11,11		NC_040040.1_Chr_6	NC_040040.1_Chr_6_nlr_22	complete	31251713	31254392	+	non-TNL	17,16,1,6,4,5,10,3,12,2,8,7,9,9,11,11,11,11,11,11,11
NC_039904.1_Chr_4c	NC_039904.1_Chr_4c_nlr_29	complete	9129475	9132017	-	non-TNL	17,16,1,6,4,5,10,3,12,2,8,7,11,11		chr11	chr11_nlr_4	partial (pseudogene)	6048341	6049236	+		3,2,8,7,9,9		NC_040040.1_Chr_6	NC_040040.1_Chr_6_nlr_23	complete	38712291	38714730	+	non-TNL	17,1,6,4,5,3,12,2,8,7,9,11,11
NC_039904.1_Chr_4c	NC_039904.1_Chr_4c_nlr_30	complete (pseudogene)	8364252	8366505	-		16,1,6,4,5,10,3,12,2,8,7,11		chr11	chr11_nlr_5	partial (pseudogene)	6052865	6063907	+		3,2,8,7,9,9,11,11,11,9,9,11,11,9,9,11,11,9,9,11		NC_040040.1_Chr_6	NC_040040.1_Chr_6_nlr_24	complete	38787844	38790283	+	non-TNL	17,1,6,4,5,3,12,2,8,7,9,11
NC_039904.1_Chr_4c	NC_039904.1_Chr_4c_nlr_31	complete	5260655	5263190	-	non-TNL	17,1,6,4,5,10,3,12,2,8,7,9,11		chr11	chr11_nlr_6	partial (pseudogene)	6056034	6063907	+		3,2,8,7,9,9,11,11,9,9,11,11,9,9,11		NC_040040.1_Chr_6	NC_040040.1_Chr_6_nlr_25	complete (pseudogene)	38798821	38801893	+		17,1,6,4,5,10,3,12,2,8,7,11,11,11,11
NC_039904.1_Chr_4c	NC_039904.1_Chr_4c_nlr_32	complete	5243228	5245763	-	non-TNL	17,16,1,6,4,5,10,3,12,2,8,7,9,9,11,11		chr11	chr11_nlr_7	partial (pseudogene)	6057217	6063907	+		6,3,2,8,7,9,9,11,11,9,9,11		NC_040040.1_Chr_6	NC_040040.1_Chr_6_nlr_26	complete	38851760	38854193	+	non-TNL	17,16,1,6,4,5,10,3,12,2,8,7,11
NC_039904.1_Chr_4c	NC_039904.1_Chr_4c_nlr_33	partial (pseudogene)	1155812	1156085	-		1,6,4		chr11	chr11_nlr_8	partial (pseudogene)	6060404	6063907	+		6,3,12,2,8,7,9,9,11		NC_040040.1_Chr_6	NC_040040.1_Chr_6_nlr_27	complete	38882297	38884106	+	non-TNL	17,1,6,4,5,3,12,2,8,7,9,11
NC_039905.1_Chr_4e	NC_039905.1_Chr_4e_nlr_1	complete	1483536	1486233	+	non-TNL	17,16,1,6,4,5,10,3,12,2,8,7,9,9,11,11,11,11		chr11	chr11_nlr_9	partial (pseudogene)	6067407	6070929	+		4,3,12,2,8,7,9,11		NC_040040.1_Chr_6	NC_040040.1_Chr_6_nlr_28	partial (pseudogene)	39402208	39403386	+		17,16,6,4,5,10,3,8,7
NC_039905.1_Chr_4e	NC_039905.1_Chr_4e_nlr_2	partial	3674684	3677226	+		1,4,5,3,8		chr11	chr11_nlr_10	complete	6197749	6202726	+	non-TNL	17,16,1,6,4,5,10,3,12,2,8,7,9,9,11,11,19		NC_040040.1_Chr_6	NC_040040.1_Chr_6_nlr_29	complete	49794566	49796990	+	non-TNL	17,16,1,6,4,5,10,3,12,2,8,7,11
NC_039905.1_Chr_4e	NC_039905.1_Chr_4e_nlr_3	complete	6807034	6809596	+	non-TNL	17,16,1,6,4,5,10,3,12,2,8,7,9,9,9,11,11		chr11	chr11_nlr_11	partial	6214425	6216991	+		6,4,5,10,3,12,2,8,7,9,11,11,11		NC_040040.1_Chr_6	NC_040040.1_Chr_6_nlr_30	complete (pseudogene)	50706899	50710982	+		16,1,6,4,5,10,3,12,2,8,7,9,9,11,9,19,11,11,11,11,11,11,11,11,11,20
NC_039905.1_Chr_4e	NC_039905.1_Chr_4e_nlr_4	complete	9616511	9619013	+	non-TNL	17,16,1,6,4,5,10,3,12,2,8,7,9,9,11		chr11	chr11_nlr_12	partial	6226045	6226346	+		6,4,5		NC_040040.1_Chr_6	NC_040040.1_Chr_6_nlr_31	complete	51591516	51596178	-	non-TNL	17,16,1,6,4,5,10,3,12,2,8,7,9,9,11,11
NC_039905.1_Chr_4e	NC_039905.1_Chr_4e_nlr_5	complete (pseudogene)	10589544	10592067	+		17,16,1,6,4,5,10,3,12,2,8,7,9,9,11,11		chr11	chr11_nlr_13	complete	6250700	6254227	+	non-TNL	17,16,1,6,4,5,10,3,12,2,8,7,9,11,11,11		NC_040040.1_Chr_6	NC_040040.1_Chr_6_nlr_32	complete	50651038	50653447	-	non-TNL	17,16,1,6,4,5,10,3,12,2,8,7,11
NC_039905.1_Chr_4e	NC_039905.1_Chr_4e_nlr_6	complete	11909449	11912010	+	non-TNL	17,16,1,6,4,5,10,3,12,2,7,11,9,11,11		chr11	chr11_nlr_14	complete	6282160	6285308	+	non-TNL	17,16,1,6,4,5,10,3,12,2,8,7,9,11,11,11		NC_040040.1_Chr_6	NC_040040.1_Chr_6_nlr_33	complete	49978363	49981276	-	non-TNL	17,16,1,6,4,5,3,12,2,8,7,9,9,9,11,11,11,11,11,11
NC_039905.1_Chr_4e	NC_039905.1_Chr_4e_nlr_7	complete	11919052	11921575	+	non-TNL	17,16,1,6,4,5,10,3,12,2,8,7,9,9,11,11,11		chr11	chr11_nlr_15	complete	6294862	6297444	+	non-TNL	17,16,1,6,4,5,10,3,12,2,8,7,9,9		NC_040040.1_Chr_6	NC_040040.1_Chr_6_nlr_34	complete (pseudogene)	49928438	49931324	-		17,16,1,6,4,5,3,12,2,8,7,9,9,9,11,11,11,11,11,9,11
NC_039905.1_Chr_4e	NC_039905.1_Chr_4e_nlr_8	complete	11954387	11956910	+	non-TNL	17,16,1,6,4,5,10,3,12,2,8,7,9,9,11,11,11		chr11	chr11_nlr_16	partial (pseudogene)	8903960	8905570	+		1,6,4,5,12		NC_040040.1_Chr_6	NC_040040.1_Chr_6_nlr_35	complete (pseudogene)	49870617	49873602	-		17,16,1,6,4,5,10,3,12,2,8,7,9,9,9,19,11,11,11,9,11
NC_039905.1_Chr_4e	NC_039905.1_Chr_4e_nlr_9	complete (pseudogene)	11989699	11996593	+		17,16,1,6,4,5,10,3,12,2,8,7,9,9,11,11,11,9,11		chr11	chr11_nlr_17	complete (pseudogene)	9747394	9750702	+		17,16,1,6,4,5,10,3,2,8,7,11,11,11		NC_040040.1_Chr_6	NC_040040.1_Chr_6_nlr_36	partial	49273569	49274693	-		17,16,1,6,4,5,10,3
NC_039905.1_Chr_4e	NC_039905.1_Chr_4e_nlr_10	partial (pseudogene)	12007651	12007931	+		1,6,4		chr11	chr11_nlr_18	partial (pseudogene)	10892126	10892918	+		12,2,8,7,9,9,11		NC_040040.1_Chr_6	NC_040040.1_Chr_6_nlr_37	complete (pseudogene)	41443113	41446860	-		17,16,1,6,4,5,10,3,12,2,8,7,11
NC_039905.1_Chr_4e	NC_039905.1_Chr_4e_nlr_11	partial	12027167	12028883	+		4,5,10,3,12,2,8,7,9,9,11,11		chr11	chr11_nlr_19	complete	11085585	11089656	+	non-TNL	17,16,1,6,4,5,10,3,12,2,8,7,9,9,11,11		NC_040040.1_Chr_6	NC_040040.1_Chr_6_nlr_38	partial	40684530	40686003	-		17,1,6,4,5,10,3,12,2,8,7
NC_039905.1_Chr_4e	NC_039905.1_Chr_4e_nlr_12	complete	12035993	12038498	+	non-TNL	17,16,1,6,4,5,10,3,12,2,8,7,9,9,9,11,11		chr11	chr11_nlr_20	partial (pseudogene)	11104248	11109147	+		17,16,1,6,4,5,10,3,12,2,8,7		NC_040040.1_Chr_6	NC_040040.1_Chr_6_nlr_39	complete (pseudogene)	38251474	38253910	-		17,1,6,4,5,10,3,12,2,8,7,11
NC_039905.1_Chr_4e	NC_039905.1_Chr_4e_nlr_13	complete (pseudogene)	12045586	12048157	+		17,16,1,6,4,5,10,3,12,2,8,7,9,9,11,11,9		chr11	chr11_nlr_21	complete	11194147	11196579	+	non-TNL	17,1,6,4,5,3,12,2,8,7,11		NC_040040.1_Chr_6	NC_040040.1_Chr_6_nlr_40	complete (pseudogene)	35745451	35747666	-		16,1,6,4,5,10,3,12,2,8,7,11
NC_039905.1_Chr_4e	NC_039905.1_Chr_4e_nlr_14	complete	12056353	12058861	+	non-TNL	17,16,1,6,4,5,10,3,12,2,8,7,9,9,9,11,11		chr11	chr11_nlr_22	complete	11204761	11209131	+	non-TNL	17,16,1,6,4,5,3,12,2,8,7,9,9,11,11,11,11		NC_040040.1_Chr_6	NC_040040.1_Chr_6_nlr_41	complete (pseudogene)	31144135	31150715	-		17,16,1,6,4,5,3,12,2,8,7,9,9,11,11,11,11
NC_039905.1_Chr_4e	NC_039905.1_Chr_4e_nlr_15	complete	12087858	12090345	+	non-TNL	17,16,1,6,4,5,10,3,12,2,8,7,9,9,11,11		chr11	chr11_nlr_23	partial (pseudogene)	11231174	11233251	+		17,1,6,4,5,12,2,8,7,20		NC_040040.1_Chr_6	NC_040040.1_Chr_6_nlr_42	complete	25886298	25890153	-	non-TNL	1,6,4,5,3,12,2,7,9,11,11,11,11,11,11
NC_039905.1_Chr_4e	NC_039905.1_Chr_4e_nlr_16	partial	12131416	12133167	+		17,16,6,4,5,10,3,8,7,9,9		chr11	chr11_nlr_24	complete	17778319	17780806	+	non-TNL	17,1,6,4,5,10,3,12,2,8,7,11		NC_040040.1_Chr_6	NC_040040.1_Chr_6_nlr_43	complete	25659878	25663340	-	non-TNL	1,6,4,5,10,3,12,2,7,9,19,11,11,11,11,11
NC_039905.1_Chr_4e	NC_039905.1_Chr_4e_nlr_17	complete	12290064	12292550	+	non-TNL	17,16,1,6,4,5,10,3,12,2,8,7,9,9,11,11		chr11	chr11_nlr_25	complete	20706201	20709764	+	non-TNL	17,16,1,6,4,5,10,3,12,2,8,7,11		NC_040040.1_Chr_6	NC_040040.1_Chr_6_nlr_44	complete	25616657	25620273	-	non-TNL	1,6,4,10,3,2,7,11,11,11,11,11,11
NC_039905.1_Chr_4e	NC_039905.1_Chr_4e_nlr_18	complete	12330822	12333336	+	non-TNL	17,16,1,6,4,5,10,3,12,2,8,7,11,9,19,11		chr11	chr11_nlr_26	complete	20724125	20726706	+	non-TNL	17,16,1,6,4,5,10,3,12,2,8,7,9,9,9,11		NC_040040.1_Chr_6	NC_040040.1_Chr_6_nlr_45	complete (pseudogene)	25571592	25576656	-		1,6,4,5,10,3,12,2,7,9,11,11,11,11,11,11,11,9
NC_039905.1_Chr_4e	NC_039905.1_Chr_4e_nlr_19	complete (pseudogene)	12389091	12392120	+		17,16,1,6,4,5,10,3,12,2,8,7,9,9,9,11,11		chr11	chr11_nlr_27	complete	21719826	21721788	+	non-TNL	1,6,4,5,10,3,12,2,8,7,9,9,9,11		NC_040040.1_Chr_6	NC_040040.1_Chr_6_nlr_46	complete (pseudogene)	25556667	25560125	-		1,6,4,5,10,3,12,2,7,9,19,11,11,11
NC_039905.1_Chr_4e	NC_039905.1_Chr_4e_nlr_20	complete (pseudogene)	12887039	12889872	+		17,16,1,6,4,5,10,3,12,2,8,7,9,9,11,11		chr11	chr11_nlr_28	complete	22209975	22211897	+	non-TNL	1,6,4,5,10,3,12,2,8,7,9,11		NC_040040.1_Chr_6	NC_040040.1_Chr_6_nlr_47	complete	25518878	25521083	-	non-TNL	1,6,4,5,10,3,12,2,7,11
NC_039905.1_Chr_4e	NC_039905.1_Chr_4e_nlr_21	complete	27774162	27776574	-	non-TNL	17,1,6,4,5,10,3,12,2,8,7,9,11		chr11	chr11_nlr_29	complete	22214869	22217290	+	non-TNL	17,1,4,5,10,3,12,2,8,7,9,11,9,11		NC_040040.1_Chr_6	NC_040040.1_Chr_6_nlr_48	complete (pseudogene)	25383889	25387869	-		1,6,4,5,10,3,12,2,7,11,11,11,11,11,11,11,20
NC_039905.1_Chr_4e	NC_039905.1_Chr_4e_nlr_22	partial	26580669	26581618	-		16,1,6,4,5,10,3		chr11	chr11_nlr_30	complete	22222254	22224219	+	non-TNL	1,6,4,5,10,3,12,2,8,7,9,11		NC_040040.1_Chr_6	NC_040040.1_Chr_6_nlr_49	complete (pseudogene)	25095918	25099756	-		1,6,4,5,10,3,12,2,7,11,11,11,11,9,11,11,11,11
NC_039905.1_Chr_4e	NC_039905.1_Chr_4e_nlr_23	complete	12535036	12536841	-	non-TNL	17,16,1,6,4,5,10,3,12,2,8,7,9		chr11	chr11_nlr_31	complete (pseudogene)	22339075	22342116	+		1,6,4,5,10,3,12,2,8,7,9,11,9		NC_040040.1_Chr_6	NC_040040.1_Chr_6_nlr_50	complete	24999021	25003580	-	non-TNL	16,1,6,4,5,10,3,12,2,7,9,11,11,11,11,11,11,11
NC_039905.1_Chr_4e	NC_039905.1_Chr_4e_nlr_24	complete	12509042	12512833	-	non-TNL	17,16,1,6,4,5,10,3,12,2,8,7,9,11,11		chr11	chr11_nlr_32	complete (pseudogene)	22371188	22372557	+		1,6,4,5,10,3,12,2,11		NC_040040.1_Chr_6	NC_040040.1_Chr_6_nlr_51	complete (pseudogene)	22188007	22190653	-		17,16,1,6,4,5,10,3,12,2,8,7,11,9,9,11
NC_039905.1_Chr_4e	NC_039905.1_Chr_4e_nlr_25	complete (pseudogene)	12497877	12501498	-		17,16,1,6,4,5,10,3,12,2,8,7,19,9,11,11,11		chr11	chr11_nlr_33	partial	22969506	22970786	+		16,14,1,6,4,5,10,3,12,2,8,7		NC_040040.1_Chr_6	NC_040040.1_Chr_6_nlr_52	complete	21501291	21504888	-	non-TNL	1,6,4,5,10,3,12,2,7,9,11,11,11
NC_039905.1_Chr_4e	NC_039905.1_Chr_4e_nlr_26	complete	11139105	11143122	-	non-TNL	17,16,1,6,4,5,10,3,12,2,8,7,9,11,11		chr11	chr11_nlr_34	partial	23474392	23475784	+		17,1,6,4,5,10,3,12,2,8,7		NC_040040.1_Chr_6	NC_040040.1_Chr_6_nlr_53	complete	16767397	16773654	-	non-TNL	17,16,1,6,4,5,10,3,12,2,8,7,9,11
NC_039905.1_Chr_4e	NC_039905.1_Chr_4e_nlr_27	complete	11139105	11141628	-	non-TNL	17,16,1,6,4,5,10,3,12,2,8,7,9,11,11		chr11	chr11_nlr_35	complete	24365746	24368179	+	non-TNL	17,16,1,6,4,5,10,12,2,8,7,11		NC_040040.1_Chr_6	NC_040040.1_Chr_6_nlr_54	complete	16739651	16742298	-	non-TNL	1,6,4,5,10,3,12,2,8,7,9,9,11
NC_039905.1_Chr_4e	NC_039905.1_Chr_4e_nlr_28	complete	11088422	11090948	-	non-TNL	17,16,1,6,4,5,10,3,12,2,8,7,9,11,11		chr11	chr11_nlr_36	complete	24380855	24383285	+	non-TNL	17,16,1,6,4,5,10,3,12,2,8,7,11		NC_040040.1_Chr_6	NC_040040.1_Chr_6_nlr_55	complete	16729610	16733176	-	non-TNL	17,16,1,6,4,5,10,3,12,2,8,7,9,9,11
NC_039905.1_Chr_4e	NC_039905.1_Chr_4e_nlr_29	complete	11037971	11040500	-	non-TNL	17,16,1,6,4,5,10,3,12,2,7,11,9,9,11,11		chr11	chr11_nlr_37	complete	24585477	24591555	+	non-TNL	17,16,1,6,4,5,10,3,12,2,8,7,11		NC_040040.1_Chr_6	NC_040040.1_Chr_6_nlr_56	complete	16647236	16650852	-	non-TNL	1,6,4,10,3,12,2,7,11,11,11,11,11,11
NC_039905.1_Chr_4e	NC_039905.1_Chr_4e_nlr_30	complete	9551311	9553957	-	non-TNL	17,16,1,6,4,5,10,3,12,2,8,7,9,9,11		chr11	chr11_nlr_38	complete	24601651	24605296	+	non-TNL	17,16,1,6,4,5,10,3,12,2,8,7,11,11		NC_040040.1_Chr_6	NC_040040.1_Chr_6_nlr_57	complete	16593994	16597471	-	non-TNL	1,6,4,5,10,3,12,2,7,9,11,11,11,11,11,11
NC_039905.1_Chr_4e	NC_039905.1_Chr_4e_nlr_31	complete	7877455	7879990	-	non-TNL	17,16,1,6,4,5,10,3,12,2,8,7,9,11,11		chr11	chr11_nlr_39	complete	24612264	24614766	+	non-TNL	17,16,1,6,4,5,10,3,12,2,8,7,9,11,11		NC_040040.1_Chr_6	NC_040040.1_Chr_6_nlr_58	complete	13964399	13966979	-	non-TNL	17,16,1,6,4,5,10,3,12,2,8,7,9,9,9,11,11
NC_039905.1_Chr_4e	NC_039905.1_Chr_4e_nlr_32	complete	793186	795883	-	non-TNL	17,16,1,6,4,5,10,3,12,2,8,7,9,9,11,11,11,11		chr11	chr11_nlr_40	complete	26172550	26174842	+	non-TNL	16,1,4,5,10,3,12,2,8,7,11,11		NC_040040.1_Chr_6	NC_040040.1_Chr_6_nlr_59	complete	10964466	10966936	-	non-TNL	17,16,1,6,4,5,10,3,12,2,8,7,11,11,11
NC_039907.1_Chr_5c	NC_039907.1_Chr_5c_nlr_1	complete (pseudogene)	113835	116558	+		17,1,6,4,5,10,3,12,2,8,7,9,9,11,11,11		chr11	chr11_nlr_41	complete	26824468	26826420	+	non-TNL	1,6,4,5,10,3,12,2,8,7,9,11		NC_040040.1_Chr_6	NC_040040.1_Chr_6_nlr_60	complete	10954668	10957134	-	non-TNL	17,16,1,6,4,5,10,3,12,2,8,7,11,11
NC_039907.1_Chr_5c	NC_039907.1_Chr_5c_nlr_2	complete (pseudogene)	477152	478474	+		1,6,4,5,10,3,12,2,8,7,11		chr11	chr11_nlr_42	complete	26829455	26838380	+	non-TNL	16,1,6,4,5,10,3,12,2,8,7,9,11		NC_040040.1_Chr_6	NC_040040.1_Chr_6_nlr_61	complete (pseudogene)	10942196	10944580	-		18,16,1,6,4,5,10,3,12,2,8,7,9,11
NC_039907.1_Chr_5c	NC_039907.1_Chr_5c_nlr_3	complete (pseudogene)	671974	673296	+		1,6,4,5,10,3,12,2,8,7,11		chr11	chr11_nlr_43	partial	26844626	26847272	+		16,1,6,4,5,10,3		NC_040040.1_Chr_6	NC_040040.1_Chr_6_nlr_62	partial	10933166	10934588	-		17,16,1,6,4,5,10,3,12,2,8,7
NC_039907.1_Chr_5c	NC_039907.1_Chr_5c_nlr_4	partial (pseudogene)	3548308	3549927	+		3,12,2,8,7,19,9,11,11		chr11	chr11_nlr_44	complete	26870309	26872262	+	non-TNL	1,6,4,5,10,3,12,2,8,7,9,11		NC_040040.1_Chr_6	NC_040040.1_Chr_6_nlr_63	partial (pseudogene)	10235496	10235800	-		6,4,5
NC_039907.1_Chr_5c	NC_039907.1_Chr_5c_nlr_5	complete	4864364	4866799	+	non-TNL	17,16,1,4,5,10,3,12,2,8,7,9,9,11		chr11	chr11_nlr_45	complete	26876387	26878739	+	non-TNL	16,1,6,4,5,10,3,12,2,8,7,9,11		NC_040041.1_Chr_7	NC_040041.1_Chr_7_nlr_1	complete	2689410	2691882	+	non-TNL	17,1,6,4,5,10,3,12,2,8,7,11,11,9,11
NC_039907.1_Chr_5c	NC_039907.1_Chr_5c_nlr_6	complete (pseudogene)	6405073	6408844	+		17,16,1,6,4,5,10,3,12,2,8,7,9,9,11,11,11,11,11,11		chr11	chr11_nlr_46	complete	26889504	26891856	+	non-TNL	16,1,6,4,5,3,12,2,8,7,9,11		NC_040041.1_Chr_7	NC_040041.1_Chr_7_nlr_2	complete	5304743	5307390	+	non-TNL	1,6,4,5,10,3,12,2,8,7,9,9,11
NC_039907.1_Chr_5c	NC_039907.1_Chr_5c_nlr_7	complete	9535746	9538502	+	non-TNL	17,1,4,10,3,12,2,8,7,9,9,11,11		chr11	chr11_nlr_47	complete	26925484	26927836	+	non-TNL	16,1,6,4,5,3,12,2,8,7,9,11		NC_040041.1_Chr_7	NC_040041.1_Chr_7_nlr_3	complete	5314607	5318207	+	non-TNL	17,16,1,6,4,5,10,3,12,2,8,7,9,9,11
NC_039907.1_Chr_5c	NC_039907.1_Chr_5c_nlr_8	complete	10102391	10105156	+	non-TNL	17,1,4,5,10,3,12,2,8,7,9,9,11,11		chr11	chr11_nlr_48	complete	27800935	27803641	+	non-TNL	17,16,1,6,4,5,10,3,12,2,8,7,11		NC_040041.1_Chr_7	NC_040041.1_Chr_7_nlr_4	complete (pseudogene)	5778972	5780817	+		17,1,6,4,5,10,3,12,2,8,7,11,11,9
NC_039907.1_Chr_5c	NC_039907.1_Chr_5c_nlr_9	complete	25227391	25229721	+	non-TNL	1,6,4,5,10,3,2,8,7,11,11,9,11,11,11,11,11		chr11	chr11_nlr_49	complete	27814852	27817775	+	non-TNL	17,16,1,6,4,5,10,3,2,8,7,19,11		NC_040041.1_Chr_7	NC_040041.1_Chr_7_nlr_5	partial (pseudogene)	5940907	5941739	+		6,4,10,3,2,8,7
NC_039907.1_Chr_5c	NC_039907.1_Chr_5c_nlr_10	complete	25302262	25304539	+	non-TNL	1,6,4,5,10,3,12,2,8,7,11,11,9,11,11,11,11,11		chr11	chr11_nlr_50	complete	27823360	27827475	+	non-TNL	17,16,1,6,4,5,10,3,12,2,8,7,11		NC_040041.1_Chr_7	NC_040041.1_Chr_7_nlr_6	complete	9004327	9006739	+	non-TNL	17,16,1,6,4,5,10,3,12,2,8,7,9,19,11
NC_039907.1_Chr_5c	NC_039907.1_Chr_5c_nlr_11	complete	31438363	31441114	+	non-TNL	17,16,1,6,4,5,10,3,12,2,8,7,11,11		chr11	chr11_nlr_51	complete	30639249	30646072	+	TNL	18,15,1,4,5,10,3,7,11,11,11,11,9,11,9,11,9,11,9,11,9,11,9,9,11,11,11,11		NC_040041.1_Chr_7	NC_040041.1_Chr_7_nlr_7	complete (pseudogene)	9951547	9957167	+		17,16,1,6,4,5,10,3,12,2,8,7,9,9,19,11,11,11,11,11,11,19
NC_039907.1_Chr_5c	NC_039907.1_Chr_5c_nlr_12	complete (pseudogene)	34946805	34949582	+		17,16,1,6,4,5,10,3,12,2,8,7,11,11		chr11	chr11_nlr_52	complete (pseudogene)	30630601	30634271	-		1,4,5,10,3,7,19,11,11,11,11,9,11,9,11,9,11,9,11,9,11,9,9,11,11		NC_040041.1_Chr_7	NC_040041.1_Chr_7_nlr_8	complete (pseudogene)	9973071	9976046	+		17,16,1,6,4,5,10,3,12,12,2,8,7,11
NC_039907.1_Chr_5c	NC_039907.1_Chr_5c_nlr_13	complete	34961601	34964118	+	non-TNL	17,1,6,4,5,10,3,12,2,8,7,11		chr11	chr11_nlr_53	complete (pseudogene)	26357752	26361435	-		16,1,6,4,5,10,3,12,2,8,7,9,9,11,11,11,9		NC_040041.1_Chr_7	NC_040041.1_Chr_7_nlr_9	complete	11157660	11160120	+	non-TNL	17,1,6,4,5,10,3,12,2,8,7,9,11
NC_039907.1_Chr_5c	NC_039907.1_Chr_5c_nlr_14	complete (pseudogene)	34983703	34986775	+		17,1,6,4,5,10,3,12,2,8,7,11,11,11,11		chr11	chr11_nlr_54	complete (pseudogene)	26351799	26354370	-		1,6,4,5,10,3,12,2,8,7,9,9,11,11,20		NC_040041.1_Chr_7	NC_040041.1_Chr_7_nlr_10	complete	11291888	11294310	+	non-TNL	17,16,1,6,4,5,10,3,12,2,8,7,9,11
NC_039907.1_Chr_5c	NC_039907.1_Chr_5c_nlr_15	complete (pseudogene)	35071596	35074309	+		17,1,6,4,5,10,3,12,2,8,7,9,11,11,11		chr11	chr11_nlr_55	complete	26178643	26180941	-	non-TNL	16,1,6,4,5,3,12,2,8,7,11		NC_040041.1_Chr_7	NC_040041.1_Chr_7_nlr_11	complete	11312401	11314765	+	non-TNL	17,16,1,6,4,5,10,3,2,8,7,11
NC_039907.1_Chr_5c	NC_039907.1_Chr_5c_nlr_16	complete	35115190	35117629	+	non-TNL	17,1,6,4,5,3,12,2,8,7,9,11,11		chr11	chr11_nlr_56	complete	23412684	23415141	-	non-TNL	17,16,1,6,4,5,3,2,8,7,11		NC_040041.1_Chr_7	NC_040041.1_Chr_7_nlr_12	partial	11319148	11320564	+		17,1,6,4,5,10,3,12,2,8,7
NC_039907.1_Chr_5c	NC_039907.1_Chr_5c_nlr_17	complete	35132025	35134455	+	non-TNL	17,1,6,4,5,10,3,12,2,8,7,9,11		chr11	chr11_nlr_57	complete	23384209	23386639	-	non-TNL	17,16,1,6,4,5,10,3,12,2,8,7,9,11,11		NC_040041.1_Chr_7	NC_040041.1_Chr_7_nlr_13	complete	11334413	11336804	+	non-TNL	17,16,1,6,4,5,10,3,12,2,8,7,9,11
NC_039907.1_Chr_5c	NC_039907.1_Chr_5c_nlr_18	complete	35241004	35243676	+	non-TNL	17,1,6,4,5,3,12,2,8,7,9,11,11		chr11	chr11_nlr_58	complete	22986506	22988993	-	non-TNL	17,16,1,6,4,5,10,3,12,2,8,7,9,11		NC_040041.1_Chr_7	NC_040041.1_Chr_7_nlr_14	complete	11341891	11344277	+	non-TNL	17,1,6,4,5,10,3,12,2,8,7,11
NC_039907.1_Chr_5c	NC_039907.1_Chr_5c_nlr_19	complete (pseudogene)	35302350	35305106	+		17,16,1,6,4,5,10,3,12,2,8,7,11,11		chr11	chr11_nlr_59	complete	22609829	22612265	-	non-TNL	17,16,1,6,4,5,10,3,12,2,8,7,11		NC_040041.1_Chr_7	NC_040041.1_Chr_7_nlr_15	complete	11349031	11351413	+	non-TNL	17,16,1,6,4,5,10,3,2,8,7,9,11
NC_039907.1_Chr_5c	NC_039907.1_Chr_5c_nlr_20	complete	36053754	36058490	+	non-TNL	17,16,1,6,4,5,10,3,12,2,8,7,11,11		chr11	chr11_nlr_60	complete	22551337	22553764	-	non-TNL	17,16,1,6,4,5,10,3,12,2,8,7,9,11		NC_040041.1_Chr_7	NC_040041.1_Chr_7_nlr_16	complete	11376470	11378886	+	non-TNL	17,16,1,6,4,5,10,3,2,8,7,11,9,11
NC_039907.1_Chr_5c	NC_039907.1_Chr_5c_nlr_21	complete (pseudogene)	36053754	36058490	+		17,16,1,6,4,5,10,2,8,7,11		chr11	chr11_nlr_61	complete (pseudogene)	21963727	21965975	-		16,1,6,4,5,10,3,12,2,8,7,11,11		NC_040041.1_Chr_7	NC_040041.1_Chr_7_nlr_17	complete	11383637	11386012	+	non-TNL	17,16,1,6,4,5,10,3,12,2,8,7,11
NC_039907.1_Chr_5c	NC_039907.1_Chr_5c_nlr_22	complete (pseudogene)	36083984	36086402	+		17,16,1,6,4,5,10,3,12,2,8,7,11		chr11	chr11_nlr_62	complete (pseudogene)	21887846	21890639	-		17,1,6,4,5,10,3,2,8,7,9,11		NC_040041.1_Chr_7	NC_040041.1_Chr_7_nlr_18	complete	11395783	11398147	+	non-TNL	17,16,1,6,4,5,10,3,2,8,7,11,11
NC_039907.1_Chr_5c	NC_039907.1_Chr_5c_nlr_23	complete (pseudogene)	36091611	36094044	+		17,16,1,6,4,5,10,3,12,2,8,7,11		chr11	chr11_nlr_63	complete	20728526	20730584	-	non-TNL	1,6,4,5,10,3,12,2,8,7,9,11		NC_040041.1_Chr_7	NC_040041.1_Chr_7_nlr_19	partial	11402520	11403936	+		17,1,6,4,5,10,3,12,2,8,7
NC_039907.1_Chr_5c	NC_039907.1_Chr_5c_nlr_24	complete	36105569	36108329	+	non-TNL	17,1,6,4,5,10,3,2,8,7,11,11,9,11,11,11		chr11	chr11_nlr_64	complete	19727316	19729224	-	non-TNL	17,16,1,6,4,5,10,3,12,2,8,7,9,9,9		NC_040041.1_Chr_7	NC_040041.1_Chr_7_nlr_20	complete	11410838	11413214	+	non-TNL	17,16,1,6,4,5,10,3,12,2,8,7,9,11
NC_039907.1_Chr_5c	NC_039907.1_Chr_5c_nlr_25	complete	36116225	36118655	+	non-TNL	17,16,1,6,4,5,10,3,12,2,8,7,11,11		chr11	chr11_nlr_65	complete	19251491	19253957	-	non-TNL	17,1,6,4,5,10,3,12,2,8,7,11		NC_040041.1_Chr_7	NC_040041.1_Chr_7_nlr_21	complete	11424423	11426796	+	non-TNL	17,16,1,6,4,5,10,3,12,2,8,7,9,11
NC_039907.1_Chr_5c	NC_039907.1_Chr_5c_nlr_26	complete	36126798	36129240	+	non-TNL	17,16,1,6,4,5,10,3,12,2,8,7,11,11		chr11	chr11_nlr_66	complete (pseudogene)	19174734	19179065	-		17,16,1,6,4,5,10,3,12,2,8,7,11,19		NC_040041.1_Chr_7	NC_040041.1_Chr_7_nlr_22	complete	12786397	12788589	+	non-TNL	1,6,4,5,10,3,12,2,8,7,7,9,9,9,11
NC_039907.1_Chr_5c	NC_039907.1_Chr_5c_nlr_27	complete	36134206	36137005	+	non-TNL	17,16,1,6,4,5,10,3,12,2,8,7,11,11		chr11	chr11_nlr_67	partial (pseudogene)	18551170	18552112	-		1,6,4,5,10,3,12,2,2,8		NC_040041.1_Chr_7	NC_040041.1_Chr_7_nlr_23	partial (pseudogene)	13286997	13289118	+		16,4,10,3,12,2,8,7,11,9,11
NC_039907.1_Chr_5c	NC_039907.1_Chr_5c_nlr_28	complete	36143286	36146100	+	non-TNL	17,16,1,6,4,5,10,3,12,2,8,7,11		chr11	chr11_nlr_68	complete	16683883	16686784	-	non-TNL	17,16,1,6,4,5,10,3,12,2,8,7,11,11		NC_040041.1_Chr_7	NC_040041.1_Chr_7_nlr_24	partial	13715292	13715835	+		10,3,12,2,7
NC_039907.1_Chr_5c	NC_039907.1_Chr_5c_nlr_29	complete	36567234	36569556	+	non-TNL	16,1,6,4,5,10,3,12,2,8,7,11,11,9,11		chr11	chr11_nlr_69	partial	16658594	16661618	-		16,1,6,4,5,10,3,12,2,8		NC_040041.1_Chr_7	NC_040041.1_Chr_7_nlr_25	partial	13736355	13737276	+		1,5,3,12,2,7
NC_039907.1_Chr_5c	NC_039907.1_Chr_5c_nlr_30	complete	36574936	36577438	+	non-TNL	17,16,1,6,4,5,10,3,12,2,8,7,11,11,11,9,11		chr11	chr11_nlr_70	partial (pseudogene)	16592817	16595265	-		16,10,3,12,8		NC_040041.1_Chr_7	NC_040041.1_Chr_7_nlr_26	complete (pseudogene)	18602295	18604745	+		16,1,6,4,5,10,3,12,2,8,7,9,11,19
NC_039907.1_Chr_5c	NC_039907.1_Chr_5c_nlr_31	complete	38631720	38634981	+	non-TNL	17,16,1,6,4,5,10,3,12,2,8,7,9,19,11,11,11,11,11		chr11	chr11_nlr_71	partial	16484862	16491513	-		17,16,1,6,4,5,10,3,12,2,8,7		NC_040041.1_Chr_7	NC_040041.1_Chr_7_nlr_27	partial	18947947	18949180	+		16,1,6,4,5,10,3,12,2,8,7
NC_039907.1_Chr_5c	NC_039907.1_Chr_5c_nlr_32	complete	40005968	40010247	+	non-TNL	17,1,4,5,10,3,12,2,8,9,9,11		chr11	chr11_nlr_72	complete	16464970	16467250	-	non-TNL	16,1,6,4,5,10,3,12,2,8,7,11		NC_040041.1_Chr_7	NC_040041.1_Chr_7_nlr_28	complete	19139761	19141948	+	non-TNL	16,1,6,4,5,10,3,12,2,8,7,9,9,11
NC_039907.1_Chr_5c	NC_039907.1_Chr_5c_nlr_33	complete	40013405	40015964	+	non-TNL	17,1,6,4,5,10,3,12,2,8,7,9,11		chr11	chr11_nlr_73	complete	16322235	16324695	-	non-TNL	17,16,1,6,4,5,10,3,12,2,8,7,11		NC_040041.1_Chr_7	NC_040041.1_Chr_7_nlr_29	complete	19164772	19166959	+	non-TNL	16,1,6,4,5,10,3,12,2,8,7,9,11
NC_039907.1_Chr_5c	NC_039907.1_Chr_5c_nlr_34	complete	39868949	39872840	-	non-TNL	17,1,6,4,5,10,3,12,2,8,7,11,11		chr11	chr11_nlr_74	complete (pseudogene)	16250254	16252823	-		17,16,1,6,4,5,10,3,12,2,8,7,9,9,11,19		NC_040041.1_Chr_7	NC_040041.1_Chr_7_nlr_30	complete	19196982	19199584	+	non-TNL	16,1,6,4,5,10,3,12,2,8,7,9,9,11,11
NC_039907.1_Chr_5c	NC_039907.1_Chr_5c_nlr_35	complete	39313274	39316619	-	non-TNL	17,16,1,6,4,5,10,3,12,2,8,7,9,9,19,11,9,11,11,11,11,11		chr11	chr11_nlr_75	complete	15914269	15916678	-	non-TNL	17,16,1,6,4,5,10,3,12,2,8,7,9,9,11		NC_040041.1_Chr_7	NC_040041.1_Chr_7_nlr_31	complete	19206041	19208387	+	non-TNL	17,16,1,6,4,5,10,3,12,2,8,7,9,11,11
NC_039907.1_Chr_5c	NC_039907.1_Chr_5c_nlr_36	complete	39097568	39102570	-	non-TNL	17,16,1,6,4,5,10,3,12,2,8,7,9,19,11,11,11,11,11,11,11,11,11,11		chr11	chr11_nlr_76	complete	15762437	15764837	-	non-TNL	17,16,1,6,4,5,10,3,12,2,8,7,9,9,9,11		NC_040041.1_Chr_7	NC_040041.1_Chr_7_nlr_32	complete	19219465	19221646	+	non-TNL	16,1,6,4,5,10,3,12,2,8,7,9,11
NC_039907.1_Chr_5c	NC_039907.1_Chr_5c_nlr_37	complete (pseudogene)	39066403	39069787	-		17,16,1,6,4,5,10,3,12,2,8,7,9,9,19,11,11		chr11	chr11_nlr_77	complete	15697276	15699694	-	non-TNL	17,16,1,6,4,5,10,3,12,2,8,7,9,9,11		NC_040041.1_Chr_7	NC_040041.1_Chr_7_nlr_33	complete	19237208	19239905	+	non-TNL	17,16,1,6,4,5,10,3,12,2,8,7,9,9,11
NC_039907.1_Chr_5c	NC_039907.1_Chr_5c_nlr_38	complete	37866855	37870099	-	non-TNL	17,16,1,6,4,5,10,3,12,2,8,7,9,9,19,11,11,11,11,11,11,11		chr11	chr11_nlr_78	complete	15689364	15692587	-	non-TNL	1,6,4,5,10,3,12,2,8,7,11		NC_040041.1_Chr_7	NC_040041.1_Chr_7_nlr_34	complete	19290865	19293052	+	non-TNL	16,1,6,4,5,10,3,12,2,8,7,9,11
NC_039907.1_Chr_5c	NC_039907.1_Chr_5c_nlr_39	complete	37843313	37846841	-	non-TNL	17,16,1,6,4,5,10,3,12,2,8,7,9,11,11,11,11,11,11,11,11,11,11		chr11	chr11_nlr_79	complete	15465832	15470900	-	non-TNL	17,16,1,6,4,5,10,3,12,2,8,7,11,11,9		NC_040041.1_Chr_7	NC_040041.1_Chr_7_nlr_35	complete	19309003	19311205	+	non-TNL	16,1,6,4,5,10,3,12,2,8,7,9,11
NC_039907.1_Chr_5c	NC_039907.1_Chr_5c_nlr_40	complete	37763709	37765890	-	non-TNL	1,6,4,5,10,3,12,2,7,9,11,9,9,11,11,11,11		chr11	chr11_nlr_80	complete	12458837	12461417	-	non-TNL	17,16,1,6,4,5,10,3,12,2,8,7,9,9,9,11,11,11		NC_040041.1_Chr_7	NC_040041.1_Chr_7_nlr_36	partial	22093117	22094260	+		12,2,8,7,9,9,11
NC_039907.1_Chr_5c	NC_039907.1_Chr_5c_nlr_41	partial	37242628	37244724	-		6,4,5,10,3,12,2,7,9,11,9,9,11,11,11		chr11	chr11_nlr_81	complete	8881400	8883866	-	non-TNL	17,16,1,6,4,5,10,3,12,2,8,7,11,11		NC_040041.1_Chr_7	NC_040041.1_Chr_7_nlr_37	complete	24700791	24703236	+	non-TNL	17,16,1,6,4,5,10,3,2,8,7,9,9,11
NC_039907.1_Chr_5c	NC_039907.1_Chr_5c_nlr_42	complete (pseudogene)	36711602	36713519	-		1,6,4,5,10,12,2,8,7,11		chr11	chr11_nlr_82	complete	8742572	8745002	-	non-TNL	17,1,6,4,5,10,3,12,2,8,11		NC_040041.1_Chr_7	NC_040041.1_Chr_7_nlr_38	complete (pseudogene)	31214024	31216738	+		17,1,6,4,5,10,3,12,2,8,7,9,11,11,11
NC_039907.1_Chr_5c	NC_039907.1_Chr_5c_nlr_43	complete (pseudogene)	36468967	36471686	-		17,1,6,4,5,10,3,12,2,8,7,9,9,11,11,11		chr11	chr11_nlr_83	complete	8670747	8673213	-	non-TNL	17,1,6,4,5,10,3,12,2,8,7,11		NC_040041.1_Chr_7	NC_040041.1_Chr_7_nlr_39	complete (pseudogene)	31260759	31265189	+		17,1,6,4,5,10,3,12,2,8,7,9,11,19
NC_039907.1_Chr_5c	NC_039907.1_Chr_5c_nlr_44	complete	36237265	36240854	-	non-TNL	17,16,1,6,4,5,10,3,2,8,7,11,11		chr11	chr11_nlr_84	complete (pseudogene)	4392330	4394819	-		17,16,1,6,4,5,10,3,12,2,8,7,11,11		NC_040041.1_Chr_7	NC_040041.1_Chr_7_nlr_40	complete	32883818	32886566	+	non-TNL	17,16,1,6,4,5,10,3,12,2,8,7,11,11
NC_039907.1_Chr_5c	NC_039907.1_Chr_5c_nlr_45	complete (pseudogene)	36223815	36227821	-		1,6,4,5,10,3,2,8,7,11,9		chr11	chr11_nlr_85	complete (pseudogene)	4240531	4242714	-		16,1,6,4,5,3,12,2,8,7,11		NC_040041.1_Chr_7	NC_040041.1_Chr_7_nlr_41	complete	33001449	33004200	+	non-TNL	17,16,1,6,4,5,10,3,12,2,8,7,11,11
NC_039907.1_Chr_5c	NC_039907.1_Chr_5c_nlr_46	complete (pseudogene)	36218399	36222605	-		17,1,6,4,5,10,3,12,2,7,11,9		chr11	chr11_nlr_86	complete (pseudogene)	2994050	2996844	-		17,16,1,6,4,5,10,3,12,2,8,7,11		NC_040041.1_Chr_7	NC_040041.1_Chr_7_nlr_42	complete	33134021	33136370	+	non-TNL	17,16,1,6,4,5,10,3,12,2,8,7,11
NC_039907.1_Chr_5c	NC_039907.1_Chr_5c_nlr_47	partial	36216258	36217189	-		17,1,6,4,5,10,12		chr11	chr11_nlr_87	partial (pseudogene)	2928620	2930667	-		6,4,5,10,3,12,2,8,7,11		NC_040041.1_Chr_7	NC_040041.1_Chr_7_nlr_43	complete	33262261	33265015	+	non-TNL	17,16,1,6,4,5,10,3,12,2,8,7,11
NC_039907.1_Chr_5c	NC_039907.1_Chr_5c_nlr_48	complete (pseudogene)	36185454	36187364	-		1,6,4,5,10,12,2,8,7,11		chr11	chr11_nlr_88	complete	2905114	2907736	-	non-TNL	17,16,1,6,4,5,10,3,2,8,7,11,11		NC_040041.1_Chr_7	NC_040041.1_Chr_7_nlr_44	complete	33267178	33269926	+	non-TNL	17,16,1,6,4,5,10,3,12,2,8,7,11,11
NC_039907.1_Chr_5c	NC_039907.1_Chr_5c_nlr_49	complete	35226756	35229186	-	non-TNL	17,1,6,4,5,10,3,12,2,8,7,9,11		chr11	chr11_nlr_89	complete	2868500	2870960	-	non-TNL	17,16,1,6,4,5,10,3,12,2,8,7,11,11		NC_040041.1_Chr_7	NC_040041.1_Chr_7_nlr_45	complete	33286061	33288257	+	non-TNL	16,1,6,4,5,10,3,12,2,8,7,11
NC_039907.1_Chr_5c	NC_039907.1_Chr_5c_nlr_50	complete (pseudogene)	35209831	35212884	-		17,1,6,4,5,10,3,12,2,8,7,11,11,11		chr11	chr11_nlr_90	partial	2202244	2204562	-		18,15,13,1,4,5,10,3,12,7		NC_040041.1_Chr_7	NC_040041.1_Chr_7_nlr_46	complete	33656010	33658761	+	non-TNL	17,16,1,6,4,5,10,3,12,2,8,7,9,11,11
NC_039907.1_Chr_5c	NC_039907.1_Chr_5c_nlr_51	complete (pseudogene)	35180090	35182834	-		17,1,6,4,5,10,3,12,2,8,7,9,11,11,11		chr0	chr0_nlr_1	complete	1444927	1447336	+	non-TNL	17,16,1,6,4,5,10,3,12,2,8,7,9,11		NC_040041.1_Chr_7	NC_040041.1_Chr_7_nlr_47	complete	33686346	33688542	+	non-TNL	16,1,6,4,5,10,3,12,2,8,7,11
NC_039907.1_Chr_5c	NC_039907.1_Chr_5c_nlr_52	complete	35151426	35153865	-	non-TNL	17,1,6,4,5,3,12,2,8,7,9,11,11		chr0	chr0_nlr_2	partial (pseudogene)	6426178	6433951	+		17,16,12,2,8,7,9,11		NC_040041.1_Chr_7	NC_040041.1_Chr_7_nlr_48	complete	37914120	37916313	+	non-TNL	16,1,6,4,5,10,3,12,2,8,7,9,11
NC_039907.1_Chr_5c	NC_039907.1_Chr_5c_nlr_53	complete (pseudogene)	35018743	35021520	-		17,16,1,6,4,5,10,3,12,2,8,7,11,11		chr0	chr0_nlr_3	complete (pseudogene)	6496281	6498862	+		17,16,1,6,4,5,10,3,12,2,8,7,11,9,9,11		NC_040041.1_Chr_7	NC_040041.1_Chr_7_nlr_49	complete	38957350	38959495	-	non-TNL	16,1,6,4,5,10,3,12,2,8,7,11
NC_039907.1_Chr_5c	NC_039907.1_Chr_5c_nlr_54	complete (pseudogene)	31336690	31339048	-		1,6,4,5,10,3,2,8,7,11,11,9,11,11,11,11		chr0	chr0_nlr_4	complete	7975036	7976944	+	non-TNL	1,6,4,5,10,3,12,2,8,7,11		NC_040041.1_Chr_7	NC_040041.1_Chr_7_nlr_50	complete	37703495	37705865	-	non-TNL	17,16,1,6,4,5,10,3,12,2,8,7,9,11
NC_039907.1_Chr_5c	NC_039907.1_Chr_5c_nlr_55	complete	30189649	30192403	-	non-TNL	17,16,1,6,4,5,10,3,12,2,8,7,11		chr0	chr0_nlr_5	complete	8567189	8569382	+	non-TNL	16,1,6,4,5,10,3,12,2,8,7,9,11		NC_040041.1_Chr_7	NC_040041.1_Chr_7_nlr_51	complete (pseudogene)	37669632	37675128	-		17,16,1,6,4,5,10,3,12,2,8,7,9,11,9,11,9,11
NC_039907.1_Chr_5c	NC_039907.1_Chr_5c_nlr_56	complete	14161712	14164283	-	non-TNL	17,16,1,6,4,5,10,3,12,2,8,7,9,9,9,11		chr0	chr0_nlr_6	complete	8646142	8648869	+	non-TNL	17,16,1,6,4,5,10,3,12,2,8,7,9,11,11		NC_040041.1_Chr_7	NC_040041.1_Chr_7_nlr_52	complete	37361712	37364181	-	non-TNL	17,16,1,6,4,5,10,3,12,2,8,7,11
NC_039907.1_Chr_5c	NC_039907.1_Chr_5c_nlr_57	complete	14093444	14096015	-	non-TNL	17,16,1,6,4,5,10,3,12,2,8,7,9,9,9,11		chr0	chr0_nlr_7	complete	8741570	8743933	+	non-TNL	17,1,6,4,5,10,3,12,2,8,7,11,11		NC_040041.1_Chr_7	NC_040041.1_Chr_7_nlr_53	complete	37300778	37303517	-	non-TNL	17,16,1,6,4,5,10,3,12,2,8,7,11
NC_039907.1_Chr_5c	NC_039907.1_Chr_5c_nlr_58	complete (pseudogene)	13838001	13840569	-		17,16,1,6,4,5,10,3,12,2,8,7,9,9,9,11		chr0	chr0_nlr_8	complete	23289984	23293947	+	non-TNL	16,1,6,4,5,10,3,12,2,8,7,9,9,11,9,19,11,11,11,11,11,11,11,11,11,11,11,11,11,11,11,11,11,11		NC_040041.1_Chr_7	NC_040041.1_Chr_7_nlr_54	complete (pseudogene)	37228010	37230743	-		17,16,1,6,4,5,10,3,12,2,8,7,11
NC_039907.1_Chr_5c	NC_039907.1_Chr_5c_nlr_59	complete (pseudogene)	11442967	11446465	-		1,6,4,5,10,3,2,7,9,11,11,11,11		chr0	chr0_nlr_9	complete (pseudogene)	41956599	41958606	+		16,1,6,5,10,3,12,2,8,7,11		NC_040041.1_Chr_7	NC_040041.1_Chr_7_nlr_55	complete	37202423	37204829	-	non-TNL	17,1,6,4,5,10,3,12,2,8,7,11,11
NC_039907.1_Chr_5c	NC_039907.1_Chr_5c_nlr_60	complete (pseudogene)	11101206	11104689	-		1,6,4,5,10,3,2,7,9,11,11,11,11		chr0	chr0_nlr_10	complete	42246135	42248400	+	non-TNL	16,1,6,4,5,10,3,12,2,8,7,9,11,11,11		NC_040041.1_Chr_7	NC_040041.1_Chr_7_nlr_56	complete	37147542	37149774	-	non-TNL	16,1,6,4,5,10,3,12,2,8,7,9,11,11
NC_039907.1_Chr_5c	NC_039907.1_Chr_5c_nlr_61	complete	8844115	8845674	-	non-TNL	17,1,6,4,5,3,12,2,8,7,19		chr0	chr0_nlr_11	complete	42305269	42307162	+	non-TNL	1,6,4,5,10,3,12,2,8,7,9,11,11		NC_040041.1_Chr_7	NC_040041.1_Chr_7_nlr_57	complete	37096599	37098801	-	non-TNL	16,1,6,4,5,10,3,12,2,8,7,11,11,11
NC_039907.1_Chr_5c	NC_039907.1_Chr_5c_nlr_62	complete (pseudogene)	8825747	8829274	-		15,1,6,4,5,3,12,2,8,7,11,9,11,9,19,11,11,11,11,11,11,11,11,11,11		chr0	chr0_nlr_12	complete (pseudogene)	48378780	48380557	+		16,1,6,4,5,10,3,12,2,8,7,9,9,11,9		NC_040041.1_Chr_7	NC_040041.1_Chr_7_nlr_58	complete (pseudogene)	37074995	37077177	-		16,1,6,4,5,10,3,2,8,7,11,9,11
NC_039907.1_Chr_5c	NC_039907.1_Chr_5c_nlr_63	complete (pseudogene)	5999899	6003128	-		17,1,6,4,5,2,11		chr0	chr0_nlr_13	complete (pseudogene)	58668992	58673357	+		17,16,1,6,4,5,3,12,2,8,7,9,9,11,11,11,11,9		NC_040041.1_Chr_7	NC_040041.1_Chr_7_nlr_59	complete	37030289	37032475	-	non-TNL	16,1,6,4,5,10,3,12,2,8,7,11,11
NC_039907.1_Chr_5c	NC_039907.1_Chr_5c_nlr_64	complete (pseudogene)	3470570	3473328	-		17,16,1,6,4,5,10,3,12,2,8,7,9,9,11,9,11,11,11		chr0	chr0_nlr_14	complete (pseudogene)	58804635	58809622	+		17,16,1,6,4,5,10,3,12,2,8,7,9,9,11,9,11,11,9		NC_040041.1_Chr_7	NC_040041.1_Chr_7_nlr_60	complete	36880893	36883239	-	non-TNL	17,16,1,6,4,5,10,3,12,2,8,7,11,9,11
NC_039907.1_Chr_5c	NC_039907.1_Chr_5c_nlr_65	complete	3451086	3453867	-	non-TNL	17,16,1,6,4,5,10,3,12,2,8,7,9,9,11,11,11,11		chr0	chr0_nlr_15	complete (pseudogene)	58846654	58849677	+		17,1,6,4,5,10,3,12,2,8,7,9,11,11,11,11		NC_040041.1_Chr_7	NC_040041.1_Chr_7_nlr_61	complete	33597811	33600013	-	non-TNL	16,1,6,4,5,10,3,12,2,8,7,11
NC_039907.1_Chr_5c	NC_039907.1_Chr_5c_nlr_66	complete (pseudogene)	3412616	3417727	-		17,16,1,6,4,5,10,3,12,2,8,7,9,9,11,11,9		chr0	chr0_nlr_16	complete	79237617	79242174	+	non-TNL	17,1,6,4,5,3,12,2,8,7,9,9,11,11,11,11,11,11,11,11		NC_040041.1_Chr_7	NC_040041.1_Chr_7_nlr_62	partial	28898084	28900971	-		18,15,13,1,4,5,10,3
NC_039907.1_Chr_5c	NC_039907.1_Chr_5c_nlr_67	complete	3369247	3372067	-	non-TNL	17,16,1,6,4,5,10,3,12,2,8,7,9,9,9,11,11,11,11		chr0	chr0_nlr_17	complete	79315073	79321047	+	non-TNL	17,16,1,6,4,5,3,12,2,8,7,9,9,11,11,11,11,11,11,11,11,9		NC_040041.1_Chr_7	NC_040041.1_Chr_7_nlr_63	complete (pseudogene)	24882364	24885683	-		17,16,1,6,4,5,10,3,2,8,7,9,9,11,11
NC_039907.1_Chr_5c	NC_039907.1_Chr_5c_nlr_68	complete	3312451	3315202	-	non-TNL	17,16,1,6,4,5,10,3,12,2,8,7,9,9,11,9,11,11,11		chr0	chr0_nlr_18	complete	80313096	80315829	+	non-TNL	16,1,6,4,5,10,3,12,2,8,7,9,9,11,11,19,11,11,11		NC_040041.1_Chr_7	NC_040041.1_Chr_7_nlr_64	complete (pseudogene)	24837335	24839782	-		17,16,1,6,4,5,10,2,8,7,9,11
NC_039907.1_Chr_5c	NC_039907.1_Chr_5c_nlr_69	complete	3293006	3295788	-	non-TNL	17,16,1,6,4,5,10,3,12,2,8,7,9,9,11,11,11		chr0	chr0_nlr_19	complete	81144362	81147026	+	non-TNL	17,16,1,6,4,5,10,3,12,2,8,7,11,9,9,11		NC_040041.1_Chr_7	NC_040041.1_Chr_7_nlr_65	complete (pseudogene)	22590364	22592764	-		17,1,6,4,5,10,3,12,2,8,7,11
NC_039907.1_Chr_5c	NC_039907.1_Chr_5c_nlr_70	partial	3223667	3224057	-		6,4,5,10		chr0	chr0_nlr_20	complete	81154011	81156669	+	non-TNL	17,16,1,6,4,5,10,3,12,2,8,7,11,9,9,11		NC_040041.1_Chr_7	NC_040041.1_Chr_7_nlr_66	complete (pseudogene)	22428394	22430800	-		17,1,6,4,5,10,3,12,2,8,7,19,9,11
NC_039907.1_Chr_5c	NC_039907.1_Chr_5c_nlr_71	complete	3218830	3221515	-	non-TNL	17,16,1,6,4,5,10,3,12,2,8,7,9,9,11,11		chr0	chr0_nlr_21	complete	83043649	83045965	+	non-TNL	16,1,6,4,5,10,3,12,2,8,7,11		NC_040041.1_Chr_7	NC_040041.1_Chr_7_nlr_67	complete (pseudogene)	22062571	22065208	-		17,16,1,6,4,5,10,3,12,2,8,7,11,11,20
NC_039907.1_Chr_5c	NC_039907.1_Chr_5c_nlr_72	complete	3179794	3182560	-	non-TNL	17,16,1,6,4,5,10,3,12,2,8,7,9,9,11,11,11,11		chr0	chr0_nlr_22	complete	83060949	83064280	+	non-TNL	17,16,1,6,4,5,10,3,12,2,8,7,9,9,9,11,11,11,11		NC_040041.1_Chr_7	NC_040041.1_Chr_7_nlr_68	complete (pseudogene)	22031685	22034100	-		17,1,6,4,5,10,3,12,2,8,7,9,11
NC_039907.1_Chr_5c	NC_039907.1_Chr_5c_nlr_73	complete (pseudogene)	3041395	3045398	-		17,16,1,6,4,5,10,3,12,2,8,7,9,9,11,11,11,11,9		chr0	chr0_nlr_23	complete	83060949	83064280	+	non-TNL	17,16,1,6,4,5,10,3,12,2,8,7,9,9,9,11,11,11,11		NC_040041.1_Chr_7	NC_040041.1_Chr_7_nlr_69	complete (pseudogene)	21990929	21993330	-		17,16,1,6,4,5,10,3,12,2,8,7,11,11
NC_039907.1_Chr_5c	NC_039907.1_Chr_5c_nlr_74	complete	2954063	2956832	-	non-TNL	17,16,1,6,4,5,10,3,12,2,8,7,9,9,11,9,11,11,11		chr0	chr0_nlr_24	partial (pseudogene)	83120914	83122523	+		5,3,12,2,8,7,11		NC_040041.1_Chr_7	NC_040041.1_Chr_7_nlr_70	complete	20046639	20048832	-	non-TNL	16,1,6,4,5,10,3,12,2,8,7,9,11,11
NC_039907.1_Chr_5c	NC_039907.1_Chr_5c_nlr_75	complete	6533	8858	-	non-TNL	16,1,6,4,5,10,3,12,2,8,7,11,11,9,11		chr0	chr0_nlr_25	complete	84163703	84166223	+	non-TNL	17,16,1,6,4,5,10,3,12,2,8,7,9,19,11,11		NC_040041.1_Chr_7	NC_040041.1_Chr_7_nlr_71	complete	18636057	18638238	-	non-TNL	16,1,6,4,5,10,3,12,2,8,7,9,11
NC_039907.1_Chr_5c	NC_039907.1_Chr_5c_nlr_76	partial	29	1340	-		17,16,1,6,4,5,10,3,12,2		chr0	chr0_nlr_26	complete	84216966	84219482	+	non-TNL	17,16,1,6,4,5,10,3,12,2,8,7,11,9,11		NC_040041.1_Chr_7	NC_040041.1_Chr_7_nlr_72	complete (pseudogene)	18515985	18518153	-		16,1,6,4,5,10,3,12,2,8,7,9,11,11
NC_039906.1_Chr_5e	NC_039906.1_Chr_5e_nlr_1	complete (pseudogene)	5199329	5201895	+		17,16,1,4,5,10,3,12,2,8,7,9,9,11,19,11		chr0	chr0_nlr_27	partial	84239259	84240924	+		12,2,8,7,9,9,9,11,11,11		NC_040041.1_Chr_7	NC_040041.1_Chr_7_nlr_73	complete	18421456	18423631	-	non-TNL	16,1,6,4,5,10,3,12,2,8,7,9,11
NC_039906.1_Chr_5e	NC_039906.1_Chr_5e_nlr_2	complete	19461901	19464096	+	non-TNL	17,1,6,4,5,3,12,8,7,11,11,9		chr0	chr0_nlr_28	complete	84326977	84328613	+	non-TNL	17,16,1,6,4,5,3,12,2,8,7,9,9,9		NC_040041.1_Chr_7	NC_040041.1_Chr_7_nlr_74	complete	18391479	18395022	-	non-TNL	17,16,1,6,4,5,10,3,12,2,8,7,9,11,11
NC_039906.1_Chr_5e	NC_039906.1_Chr_5e_nlr_3	complete	19539064	19541337	+	non-TNL	1,6,4,5,10,3,2,8,7,11,11,9,11,11,11,11		chr0	chr0_nlr_29	complete	84449033	84451619	+	non-TNL	17,16,1,6,4,5,10,3,12,2,8,7,9,9,9,11,11,11		NC_040041.1_Chr_7	NC_040041.1_Chr_7_nlr_75	complete	18371116	18373294	-	non-TNL	16,1,6,4,5,10,3,12,2,8,7,9,11,11
NC_039906.1_Chr_5e	NC_039906.1_Chr_5e_nlr_4	complete	19632510	19634787	+	non-TNL	1,6,4,5,10,3,12,2,8,7,11,11,9,11,11,11,11,11		chr0	chr0_nlr_30	complete	84588159	84590622	+	non-TNL	17,1,6,4,5,10,3,12,2,8,7,9,9,11		NC_040041.1_Chr_7	NC_040041.1_Chr_7_nlr_76	complete	13743343	13745587	-	non-TNL	1,4,5,10,3,2,7,11,11,9,9,11,11,11
NC_039906.1_Chr_5e	NC_039906.1_Chr_5e_nlr_5	complete	21386240	21388982	+	non-TNL	17,16,1,6,4,5,10,3,12,2,8,7,9,9,11,11,11,11		chr0	chr0_nlr_31	complete	84662929	84666279	+	non-TNL	17,16,1,6,4,5,10,3,12,2,8,7,9,9,9,11,11,11,11,11		NC_040041.1_Chr_7	NC_040041.1_Chr_7_nlr_77	complete	13721594	13723874	-	non-TNL	1,4,5,3,2,7,11,11,9,9,11,11
NC_039906.1_Chr_5e	NC_039906.1_Chr_5e_nlr_6	partial (pseudogene)	21676048	21677982	+		17,16,6,4,5,10,3,12,2,8,7,9,9,11		chr0	chr0_nlr_32	complete	84978242	84980379	+	non-TNL	16,1,6,4,5,10,3,12,2,8,7,9,11		NC_040041.1_Chr_7	NC_040041.1_Chr_7_nlr_78	complete (pseudogene)	12090312	12092493	-		16,1,6,4,5,10,3,12,2,8,7,9,11,11
NC_039906.1_Chr_5e	NC_039906.1_Chr_5e_nlr_7	complete	21717507	21720249	+	non-TNL	17,16,1,6,4,5,10,3,12,2,8,7,9,9,11,11,11,11		chr0	chr0_nlr_33	complete	85001455	85003626	+	non-TNL	16,1,6,4,5,10,3,12,2,8,7,9,11		NC_040041.1_Chr_7	NC_040041.1_Chr_7_nlr_79	complete	12083051	12085229	-	non-TNL	16,1,6,4,5,10,3,12,2,8,7,9,9,11
NC_039906.1_Chr_5e	NC_039906.1_Chr_5e_nlr_8	complete	21753710	21756491	+	non-TNL	17,16,1,6,4,5,10,3,12,2,8,7,9,9,11,11,11,11		chr0	chr0_nlr_34	complete	85025616	85027965	+	non-TNL	17,16,1,6,4,5,10,3,12,2,8,7,9,11		NC_040041.1_Chr_7	NC_040041.1_Chr_7_nlr_80	complete	12059295	12061487	-	non-TNL	16,1,6,4,5,10,3,12,2,8,7,11,9,11
NC_039906.1_Chr_5e	NC_039906.1_Chr_5e_nlr_9	complete	28507927	28510364	+	non-TNL	17,1,6,4,5,3,12,2,8,7,9,11		chr0	chr0_nlr_35	complete	86581414	86585027	+	non-TNL	1,6,4,5,10,3,2,7,11,11,11,11,11,11		NC_040041.1_Chr_7	NC_040041.1_Chr_7_nlr_81	complete	11264704	11267120	-	non-TNL	17,16,1,6,4,5,10,3,2,8,7,11,9,11
NC_039906.1_Chr_5e	NC_039906.1_Chr_5e_nlr_10	partial (pseudogene)	28519185	28520606	+		17,16,1,6,4,5,3,12,2,8,7		chr0	chr0_nlr_36	partial	86609260	86611392	+		4,5,10,3,11		NC_040041.1_Chr_7	NC_040041.1_Chr_7_nlr_82	partial	11253320	11254151	-		17,16,1,6,4,5
NC_039906.1_Chr_5e	NC_039906.1_Chr_5e_nlr_11	complete (pseudogene)	28613722	28616499	+		17,16,1,6,4,5,10,3,12,2,8,7,11,11		chr0	chr0_nlr_37	complete	89338547	89340728	+	non-TNL	16,1,6,4,5,10,3,12,2,8,7,9,11,11		NC_040041.1_Chr_7	NC_040041.1_Chr_7_nlr_83	complete	11248006	11250385	-	non-TNL	17,1,6,4,5,10,3,12,2,8,7,11
NC_039906.1_Chr_5e	NC_039906.1_Chr_5e_nlr_12	complete	28634038	28636555	+	non-TNL	17,1,6,4,5,10,3,12,2,8,7,11		chr0	chr0_nlr_38	partial	91894577	91896062	+		17,16,1,6,4,5,10,3,12,2,8,7		NC_040041.1_Chr_7	NC_040041.1_Chr_7_nlr_84	complete	10378608	10381014	-	non-TNL	17,16,1,6,4,5,10,3,12,2,8,7,11,11
NC_039906.1_Chr_5e	NC_039906.1_Chr_5e_nlr_13	complete	28655792	28658864	+	non-TNL	17,1,6,4,5,10,3,12,2,8,7,11,11,11		chr0	chr0_nlr_39	partial	95599592	95600947	+		16,1,6,4,5,10,3,12,2,8,7		NC_040041.1_Chr_7	NC_040041.1_Chr_7_nlr_85	partial (pseudogene)	9832110	9833021	-		1,6,4,5,10,3,12,8,7
NC_039906.1_Chr_5e	NC_039906.1_Chr_5e_nlr_14	complete (pseudogene)	28681160	28683937	+		17,16,1,6,4,5,10,3,12,2,8,7,11,11		chr0	chr0_nlr_40	complete	95605407	95609612	+	non-TNL	17,16,1,6,4,5,3,12,2,8,7,9,9,11,11,11,9		NC_040042.1_Chr_8	NC_040042.1_Chr_8_nlr_1	complete	1245027	1247673	+	non-TNL	17,16,1,6,4,5,10,3,12,2,8,7,11,9,9,11
NC_039906.1_Chr_5e	NC_039906.1_Chr_5e_nlr_15	complete (pseudogene)	28728780	28731524	+		17,1,6,4,5,10,3,12,2,8,7,9,11,11,11		chr0	chr0_nlr_41	complete	96365435	96368943	+	non-TNL	17,16,1,6,4,5,3,12,2,8,7,9,9,11,11,11,11,11,11,11,11,11,11		NC_040042.1_Chr_8	NC_040042.1_Chr_8_nlr_2	complete	1962782	1965242	+	non-TNL	16,1,6,4,5,10,3,12,2,8,7,11,9,9,11
NC_039906.1_Chr_5e	NC_039906.1_Chr_5e_nlr_16	complete (pseudogene)	28758321	28762730	+		17,1,6,4,5,10,3,12,2,8,7,9,11,11,11,19		chr0	chr0_nlr_42	complete (pseudogene)	96385458	96387862	+		17,16,1,6,4,5,10,3,12,2,8,7,9,9,11,11		NC_040042.1_Chr_8	NC_040042.1_Chr_8_nlr_3	complete	2038848	2041485	+	non-TNL	17,16,1,6,4,5,10,3,12,2,8,7,9,9,11
NC_039906.1_Chr_5e	NC_039906.1_Chr_5e_nlr_17	complete	28819986	28822425	+	non-TNL	17,1,6,4,5,3,12,2,8,7,9,11		chr0	chr0_nlr_43	complete (pseudogene)	97352398	97354265	+		1,4,5,10,3,12,7,9,11,11,11,9,11,11		NC_040042.1_Chr_8	NC_040042.1_Chr_8_nlr_4	complete (pseudogene)	2067180	2070870	+		17,16,1,6,4,5,10,3,12,2,8,19
NC_039906.1_Chr_5e	NC_039906.1_Chr_5e_nlr_18	partial	28831247	28832669	+		17,16,1,6,4,5,10,3,12,2,8,7		chr0	chr0_nlr_44	partial	97384814	97387544	+		18,15,13,1,4,5		NC_040042.1_Chr_8	NC_040042.1_Chr_8_nlr_5	complete	2198482	2201131	+	non-TNL	17,16,1,6,4,5,10,3,12,2,8,7,11,9,9,11
NC_039906.1_Chr_5e	NC_039906.1_Chr_5e_nlr_19	complete (pseudogene)	28857417	28860162	+		17,1,6,4,5,10,3,12,2,8,7,9,11,11,11		chr0	chr0_nlr_45	complete	98941127	98944970	+	non-TNL	1,6,4,5,10,3,2,7,11,11,11,11,11,11,11,11		NC_040042.1_Chr_8	NC_040042.1_Chr_8_nlr_6	complete	2217924	2220573	+	non-TNL	17,16,1,6,4,5,10,3,12,2,8,7,11,9,9,11
NC_039906.1_Chr_5e	NC_039906.1_Chr_5e_nlr_20	complete	28881548	28883987	+	non-TNL	17,1,6,4,5,3,12,2,8,7,9,11,11		chr0	chr0_nlr_46	complete	101661128	101664008	+	non-TNL	17,16,1,6,4,5,10,3,12,2,8,7,9,9,11,11,11,11,11		NC_040042.1_Chr_8	NC_040042.1_Chr_8_nlr_7	complete	2228161	2230795	+	non-TNL	17,16,1,6,4,5,10,3,12,2,8,7,9,9,11
NC_039906.1_Chr_5e	NC_039906.1_Chr_5e_nlr_21	complete (pseudogene)	28917681	28921444	+		17,1,6,4,5,3,2,8,7,9,11,11,9		chr0	chr0_nlr_47	complete	101681980	101685677	+	non-TNL	17,16,1,6,4,10,3,12,2,8,7,9,9,9,11,11,11,11,11,11		NC_040042.1_Chr_8	NC_040042.1_Chr_8_nlr_8	complete	2240846	2243501	+	non-TNL	17,16,1,6,4,5,10,3,12,2,8,7,11,9,9,11
NC_039906.1_Chr_5e	NC_039906.1_Chr_5e_nlr_22	complete (pseudogene)	28936949	28939693	+		17,1,6,4,5,10,3,12,2,8,7,9,11,11,11		chr0	chr0_nlr_48	complete	101681980	101685677	+	non-TNL	17,16,1,6,4,10,3,12,2,8,7,9,9,9,11,11,11,11,11,11		NC_040042.1_Chr_8	NC_040042.1_Chr_8_nlr_9	complete	2261421	2264070	+	non-TNL	17,16,1,6,4,5,10,3,12,2,8,7,9,9,11
NC_039906.1_Chr_5e	NC_039906.1_Chr_5e_nlr_23	complete	30662026	30666939	+	non-TNL	17,16,1,6,4,5,10,3,12,2,8,7,11,11,11		chr0	chr0_nlr_49	complete (pseudogene)	102426996	102429563	+		17,16,1,6,4,5,10,3,12,2,8,7,9,9,9,11,11		NC_040042.1_Chr_8	NC_040042.1_Chr_8_nlr_10	complete (pseudogene)	2467831	2471723	+		17,16,1,6,4,5,10,3,12,2,8,7,11,9,9,9
NC_039906.1_Chr_5e	NC_039906.1_Chr_5e_nlr_24	complete (pseudogene)	30662026	30666939	+		17,16,1,6,4,5,3,12,2,8,7,11,11		chr0	chr0_nlr_50	partial	107408740	107408935	+		4,5,10		NC_040042.1_Chr_8	NC_040042.1_Chr_8_nlr_11	complete	2537034	2539671	+	non-TNL	17,16,1,6,4,5,10,3,12,2,8,7,11,9,9,11
NC_039906.1_Chr_5e	NC_039906.1_Chr_5e_nlr_25	complete	30688661	30691079	+	non-TNL	17,16,1,6,4,5,10,3,12,2,8,7,11		chr0	chr0_nlr_51	complete	107416368	107419432	+	non-TNL	17,16,1,6,4,5,10,3,12,2,8,7,9,11,11,11,11,11,11,11,11,9,11,11		NC_040042.1_Chr_8	NC_040042.1_Chr_8_nlr_12	complete	2575304	2577980	+	non-TNL	17,16,1,6,4,5,10,3,12,2,8,7,11,9,9,11
NC_039906.1_Chr_5e	NC_039906.1_Chr_5e_nlr_26	complete	30707121	30709881	+	non-TNL	17,1,6,4,5,10,3,2,8,7,11,11,9,11,11,11		chr0	chr0_nlr_52	complete	108357930	108362874	+	non-TNL	17,16,1,6,4,5,10,3,12,2,8,7,9,9,11,9,11,11,11,9,9,11,11		NC_040042.1_Chr_8	NC_040042.1_Chr_8_nlr_13	complete (pseudogene)	2851834	2855307	+		17,16,1,6,4,5,10,3,12,2,8,7,9,9,11
NC_039906.1_Chr_5e	NC_039906.1_Chr_5e_nlr_27	complete	30718095	30720525	+	non-TNL	17,16,1,6,4,5,10,3,12,2,8,7,11		chr0	chr0_nlr_53	complete	109699696	109702822	+	non-TNL	16,1,6,4,5,10,3,12,2,8,7,11,9,11,9,19,11,11,11,11,11,11,11		NC_040042.1_Chr_8	NC_040042.1_Chr_8_nlr_14	complete (pseudogene)	2894775	2897894	+		18,16,1,6,4,5,10,3,12,2,8,7,9,9,9,19,11
NC_039906.1_Chr_5e	NC_039906.1_Chr_5e_nlr_28	complete	30728032	30730471	+	non-TNL	17,16,1,6,4,5,10,3,12,2,8,7,11,11		chr0	chr0_nlr_54	complete	109875628	109877668	+	non-TNL	1,6,4,5,10,3,12,2,8,7,9,9,9,11,11,11		NC_040042.1_Chr_8	NC_040042.1_Chr_8_nlr_15	complete	2904968	2907617	+	non-TNL	17,16,1,6,4,5,10,3,12,2,8,7,9,9,9,11,11
NC_039906.1_Chr_5e	NC_039906.1_Chr_5e_nlr_29	complete	30734818	30737617	+	non-TNL	17,16,1,6,4,5,10,3,12,2,8,7,11,11		chr0	chr0_nlr_55	partial	111679812	111681294	+		17,1,6,4,5,10,3,12,2,8,7		NC_040042.1_Chr_8	NC_040042.1_Chr_8_nlr_16	complete	2928237	2930871	+	non-TNL	17,16,1,6,4,5,10,3,12,2,8,7,9,9,11
NC_039906.1_Chr_5e	NC_039906.1_Chr_5e_nlr_30	partial	30768998	30770789	+		17,16,1,6,4,5,10,3,12,2,8,7		chr0	chr0_nlr_56	complete	112787366	112789727	+	non-TNL	1,6,4,5,10,3,12,2,8,7,9,9,9,11,11,11,11		NC_040042.1_Chr_8	NC_040042.1_Chr_8_nlr_17	complete	2932026	2934669	+	non-TNL	17,16,1,6,4,5,10,3,12,2,8,7,9,9,11
NC_039906.1_Chr_5e	NC_039906.1_Chr_5e_nlr_31	complete	30784083	30786867	+	non-TNL	17,16,1,6,4,5,10,3,12,2,8,7,11		chr0	chr0_nlr_57	complete	112792390	112800069	+	non-TNL	17,16,1,6,4,5,10,3,12,2,8,7,9,9,9,11,11,11,11		NC_040042.1_Chr_8	NC_040042.1_Chr_8_nlr_18	complete	2942073	2944716	+	non-TNL	17,16,1,6,4,5,10,3,12,2,8,7,9,9,11
NC_039906.1_Chr_5e	NC_039906.1_Chr_5e_nlr_32	complete	30855144	30857578	+	non-TNL	17,16,1,6,4,5,10,3,12,2,8,7,11		chr0	chr0_nlr_58	complete	113752120	113757024	+	non-TNL	18,16,1,6,4,5,10,3,12,2,8,7,9,9,11,9,19,11,11,11,11,11,11,11,11		NC_040042.1_Chr_8	NC_040042.1_Chr_8_nlr_19	complete	2949257	2952356	+	non-TNL	18,16,1,6,4,5,10,3,12,2,8,7,9,9,9,11
NC_039906.1_Chr_5e	NC_039906.1_Chr_5e_nlr_33	complete	30882416	30884657	+	non-TNL	16,1,6,4,5,10,3,12,2,8,7,11		chr0	chr0_nlr_59	complete	114392193	114397820	+	non-TNL	17,16,1,6,4,5,3,12,2,8,7,9,9,11,11,11,11,11,11,11,19		NC_040042.1_Chr_8	NC_040042.1_Chr_8_nlr_20	complete (pseudogene)	2962064	2966648	+		17,16,1,6,4,5,10,3,12,2,8,7,9,9,11,19
NC_039906.1_Chr_5e	NC_039906.1_Chr_5e_nlr_34	complete	30906708	30909492	+	non-TNL	17,16,1,6,4,5,10,3,12,2,8,7,9,11		chr0	chr0_nlr_60	complete	114546597	114549366	+	non-TNL	17,16,1,6,4,5,10,3,12,2,8,7,9,9,11,11,11		NC_040042.1_Chr_8	NC_040042.1_Chr_8_nlr_21	complete	2984364	2987018	+	non-TNL	17,16,1,6,4,5,10,3,12,2,8,7,11,9,9,11
NC_039906.1_Chr_5e	NC_039906.1_Chr_5e_nlr_35	complete	30930613	30933403	+	non-TNL	17,1,6,4,5,10,3,12,2,8,7,11		chr0	chr0_nlr_61	complete	116006155	116008299	+	non-TNL	16,1,6,4,5,10,3,12,2,8,7,9,9,11,11,19		NC_040042.1_Chr_8	NC_040042.1_Chr_8_nlr_22	complete	3028459	3031308	+	non-TNL	17,16,1,6,4,5,10,3,12,2,8,7,11,9,9,11
NC_039906.1_Chr_5e	NC_039906.1_Chr_5e_nlr_36	complete	30953500	30956287	+	non-TNL	17,16,1,6,4,5,10,3,12,2,8,7,9,11		chr0	chr0_nlr_62	complete	116407629	116409137	+	non-TNL	1,6,4,5,10,3,2,8,7,9		NC_040042.1_Chr_8	NC_040042.1_Chr_8_nlr_23	complete (pseudogene)	3047607	3050255	+		17,16,1,6,4,5,10,3,12,2,8,7,9,9,11
NC_039906.1_Chr_5e	NC_039906.1_Chr_5e_nlr_37	complete (pseudogene)	33238136	33242492	+		17,16,1,6,4,5,10,3,12,2,8,7,9,9,19,11,11,11,11,11,11,19		chr0	chr0_nlr_63	partial	117849375	117850599	+		17,16,1,6,4,5,10,3,12		NC_040042.1_Chr_8	NC_040042.1_Chr_8_nlr_24	complete (pseudogene)	3119720	3124053	+		17,16,1,6,4,5,10,3,12,2,8,7,11,9,9,11,11,11,11,9
NC_039906.1_Chr_5e	NC_039906.1_Chr_5e_nlr_38	complete	33254852	33258119	+	non-TNL	17,16,1,6,4,5,10,3,12,2,8,7,9,11,11,11,11,11,11,11		chr0	chr0_nlr_64	complete	120803004	120805185	+	non-TNL	16,1,6,4,5,10,3,12,2,8,7,9,11,11,11		NC_040042.1_Chr_8	NC_040042.1_Chr_8_nlr_25	complete	3131773	3134429	+	non-TNL	17,16,1,6,4,5,10,3,12,2,8,7,9,9,11
NC_039906.1_Chr_5e	NC_039906.1_Chr_5e_nlr_39	complete	34792459	34794409	+	non-TNL	1,6,4,5,10,3,12,2,8,7,9,9,11		chr0	chr0_nlr_65	complete (pseudogene)	121312108	121315454	+		17,15,1,6,4,5,10,3,12,2,8,7,9,9,11,11,11,11,11,11		NC_040042.1_Chr_8	NC_040042.1_Chr_8_nlr_26	complete	3142948	3145608	+	non-TNL	17,16,1,6,4,5,10,3,12,2,8,7,11,9,9,11
NC_039906.1_Chr_5e	NC_039906.1_Chr_5e_nlr_40	complete	34798101	34800771	+	non-TNL	17,1,6,4,5,10,3,12,2,8,7,9,11		chr0	chr0_nlr_66	complete	122702882	122705219	+	non-TNL	1,6,4,5,10,3,12,2,8,7,9,9,11,11,11,11,11		NC_040042.1_Chr_8	NC_040042.1_Chr_8_nlr_27	complete	3308192	3310832	+	non-TNL	17,16,1,6,4,5,10,3,12,2,8,7,9,9,11
NC_039906.1_Chr_5e	NC_039906.1_Chr_5e_nlr_41	partial	38794310	38794715	+		1,4,5		chr0	chr0_nlr_67	complete	124274564	124279746	+	TNL	18,15,13,1,4,5,10,3,12,7,9,11,11,11,9,11,11,9,11,11		NC_040042.1_Chr_8	NC_040042.1_Chr_8_nlr_28	complete	5601463	5603949	+	non-TNL	17,16,1,6,4,5,10,3,12,2,8,7,9,9,9,11,11
NC_039906.1_Chr_5e	NC_039906.1_Chr_5e_nlr_42	complete	34655531	34659386	-	non-TNL	17,1,6,4,5,10,3,12,2,8,7,11,11		chr0	chr0_nlr_68	complete	124462919	124466139	+	non-TNL	17,16,1,6,4,5,10,3,12,2,8,7,9,9,11,11,11,11,11,11,11		NC_040042.1_Chr_8	NC_040042.1_Chr_8_nlr_29	complete	5623089	5628266	+	non-TNL	17,16,1,6,4,5,10,3,12,2,8,7,9,9,11,11,11,11,11,11
NC_039906.1_Chr_5e	NC_039906.1_Chr_5e_nlr_43	complete	33991069	33994343	-	non-TNL	17,16,1,6,4,5,10,3,12,2,8,7,9,19,11,11,11,11,11,11,11,11		chr0	chr0_nlr_69	complete (pseudogene)	124961582	124962725	+		1,4,5,10,11		NC_040042.1_Chr_8	NC_040042.1_Chr_8_nlr_30	complete	5653734	5656317	+	non-TNL	17,16,1,6,4,5,10,3,12,2,8,7,9,9,9,11,11,11
NC_039906.1_Chr_5e	NC_039906.1_Chr_5e_nlr_44	complete	33769435	33772314	-	non-TNL	17,16,1,6,4,5,10,3,12,2,8,7,9,11,11,11,11		chr0	chr0_nlr_70	complete	125427813	125430756	+	non-TNL	17,16,1,6,4,5,10,3,12,2,8,7,9,9,9,11,11,11,11		NC_040042.1_Chr_8	NC_040042.1_Chr_8_nlr_31	complete	5668198	5672511	+	non-TNL	17,16,1,6,4,5,10,3,12,2,8,7,9,9,9,9,11,11,11,11
NC_039906.1_Chr_5e	NC_039906.1_Chr_5e_nlr_45	complete	32469472	32472709	-	non-TNL	17,16,1,6,4,5,10,3,12,2,8,7,9,11,11,11,11,11,11,11,11		chr0	chr0_nlr_71	complete	125455687	125458543	+	non-TNL	17,16,1,6,4,5,10,3,12,2,8,7,9,9,9,11,11,11		NC_040042.1_Chr_8	NC_040042.1_Chr_8_nlr_32	complete (pseudogene)	5710816	5713404	+		17,16,1,6,4,5,10,3,12,2,8,7,9,9,11,11
NC_039906.1_Chr_5e	NC_039906.1_Chr_5e_nlr_46	complete (pseudogene)	32453758	32456995	-		17,16,1,6,4,5,10,3,12,2,8,7,9,19,11,11,11,11,11,11		chr0	chr0_nlr_72	complete	126171109	126174691	+	non-TNL	17,16,1,4,5,3,12,2,8,7,9,9,11,11,11,11,11,11,11,11,11,11,11		NC_040042.1_Chr_8	NC_040042.1_Chr_8_nlr_33	complete	5727020	5732108	+	non-TNL	17,16,1,6,4,5,10,3,12,2,8,7,9,9,11,11,11,11,11
NC_039906.1_Chr_5e	NC_039906.1_Chr_5e_nlr_47	complete (pseudogene)	32442178	32445427	-		17,16,1,6,4,5,10,3,12,2,8,7,9,19,11,9,11,11,11,11,11,11		chr0	chr0_nlr_73	complete	126193780	126198101	+	non-TNL	17,16,1,6,4,5,3,12,2,8,7,9,9,9,19,11,11,11,11,11,11,11,11,11,11,11,11,11		NC_040042.1_Chr_8	NC_040042.1_Chr_8_nlr_34	complete (pseudogene)	5775803	5778395	+		17,16,1,6,4,5,10,3,12,2,8,7,9,9,9,9,11,11,11
NC_039906.1_Chr_5e	NC_039906.1_Chr_5e_nlr_48	complete	32428594	32432023	-	non-TNL	17,16,1,6,4,5,10,3,12,2,8,7,9,9,19,11,11,11,11,11,11,11,11		chr0	chr0_nlr_74	complete	127572676	127575427	+	non-TNL	17,16,1,6,4,5,10,3,12,2,8,7,11		NC_040042.1_Chr_8	NC_040042.1_Chr_8_nlr_35	complete	6070085	6071993	+	non-TNL	17,16,1,6,4,5,10,3,12,2,8,7,9,9,9
NC_039906.1_Chr_5e	NC_039906.1_Chr_5e_nlr_49	complete	32399094	32402340	-	non-TNL	17,16,1,6,4,5,10,3,12,2,8,7,9,19,11,11,11,11,11,11,11		chr0	chr0_nlr_75	complete	128432181	128438269	+	non-TNL	17,16,1,6,4,5,10,3,12,2,8,7,11		NC_040042.1_Chr_8	NC_040042.1_Chr_8_nlr_36	complete	6076310	6078893	+	non-TNL	17,16,1,6,4,5,10,3,12,2,8,7,9,9,9,11,11,11
NC_039906.1_Chr_5e	NC_039906.1_Chr_5e_nlr_50	complete (pseudogene)	32361210	32364733	-		17,16,1,6,4,5,10,3,12,2,8,7,9,19,11,11,11,11,11,11,11,11,11,11		chr0	chr0_nlr_76	complete	133933040	133935833	+	non-TNL	17,16,1,6,4,5,10,3,12,2,8,7,9,9,9,11,11,11,11		NC_040042.1_Chr_8	NC_040042.1_Chr_8_nlr_37	complete (pseudogene)	6098203	6102910	+		17,16,1,6,4,5,10,3,12,2,8,7,9,9,9,11,11,11,11,11,11
NC_039906.1_Chr_5e	NC_039906.1_Chr_5e_nlr_51	complete	32286993	32289174	-	non-TNL	1,6,4,5,10,3,12,2,7,9,11,9,9,11,11,11,11		chr0	chr0_nlr_77	complete	134356429	134360152	+	non-TNL	1,6,4,5,10,3,2,8,7,11,11,9,11,11,11,11,11,11,11,11,11,11		NC_040042.1_Chr_8	NC_040042.1_Chr_8_nlr_38	complete	6123883	6126466	+	non-TNL	17,16,1,6,4,5,10,3,12,2,8,7,9,9,9,11,11,11
NC_039906.1_Chr_5e	NC_039906.1_Chr_5e_nlr_52	complete (pseudogene)	31418670	31422066	-		1,6,4,5,10,3,12,2,8,7,11		chr0	chr0_nlr_78	partial (pseudogene)	136512913	136515478	+		4,5,3,12,2,8,7,9,9,11,11,11,11,11,11,11,11,11		NC_040042.1_Chr_8	NC_040042.1_Chr_8_nlr_39	complete	6147226	6149806	+	non-TNL	17,16,1,6,4,5,10,3,12,2,8,7,9,9,9,11,11,11
NC_039906.1_Chr_5e	NC_039906.1_Chr_5e_nlr_53	complete	31130372	31134353	-	non-TNL	17,16,1,6,4,5,10,3,2,8,7,11,11		chr0	chr0_nlr_79	complete (pseudogene)	138027993	138032136	+		17,16,1,6,4,5,10,3,12,2,8,7,9,9,11,11,19,11,11,11,11,11,11,11,11,11,11,9		NC_040042.1_Chr_8	NC_040042.1_Chr_8_nlr_40	complete	6178901	6181484	+	non-TNL	17,16,1,6,4,5,10,3,12,2,8,7,9,9,9,11,11,11
NC_039906.1_Chr_5e	NC_039906.1_Chr_5e_nlr_54	complete (pseudogene)	31103928	31109051	-		14,1,6,4,5,10,3,2,8,7,9,11		chr0	chr0_nlr_80	complete	138781277	138784157	+	non-TNL	17,16,1,6,4,5,3,12,2,8,7,9,9,9,11,11,11,11		NC_040042.1_Chr_8	NC_040042.1_Chr_8_nlr_41	partial	6405274	6405659	+		6,4,5,10
NC_039906.1_Chr_5e	NC_039906.1_Chr_5e_nlr_55	complete	31065218	31070897	-	non-TNL	17,16,1,6,4,5,10,3,2,8,7,11		chr0	chr0_nlr_81	complete (pseudogene)	139503625	139505454	+		16,1,6,4,5,10,3,12,2,8,7,9,19		NC_040042.1_Chr_8	NC_040042.1_Chr_8_nlr_42	complete (pseudogene)	6460453	6465041	+		17,16,1,6,4,5,3,12,2,8,7,9,11,11
NC_039906.1_Chr_5e	NC_039906.1_Chr_5e_nlr_56	complete	31040552	31042478	-	non-TNL	1,6,4,5,10,3,2,8,7,11		chr0	chr0_nlr_82	complete	139517558	139519742	+	non-TNL	16,1,6,4,5,10,3,12,2,8,7,9,11,11		NC_040042.1_Chr_8	NC_040042.1_Chr_8_nlr_43	complete (pseudogene)	8266276	8268782	+		16,1,6,4,5,3,2,9,9,9,11
NC_039906.1_Chr_5e	NC_039906.1_Chr_5e_nlr_57	partial	31035868	31037114	-		16,1,6,4,5,10,3,12,2,8,7		chr0	chr0_nlr_83	complete (pseudogene)	140236465	140240060	+		1,6,4,5,10,3,12,2,7,19,11,11,11,11,11,9,11,11		NC_040042.1_Chr_8	NC_040042.1_Chr_8_nlr_44	complete	8270386	8272965	+	non-TNL	17,16,1,6,4,5,10,3,12,2,8,7,9,9,9,11,11,11,11
NC_039906.1_Chr_5e	NC_039906.1_Chr_5e_nlr_58	complete (pseudogene)	30801864	30806978	-		14,1,6,4,5,10,3,2,8,7,9,11		chr0	chr0_nlr_84	complete	144637363	144640671	+	non-TNL	16,1,6,4,5,10,3,12,2,8,7,9,9,11,9,19,11,11,11,11,11,11		NC_040042.1_Chr_8	NC_040042.1_Chr_8_nlr_45	complete (pseudogene)	8563563	8566122	+		17,16,1,6,4,10,12,2,8,7,9,9,9,11,11,11
NC_039906.1_Chr_5e	NC_039906.1_Chr_5e_nlr_59	complete	29707720	29708991	-	non-TNL	1,6,4,5,10,3,2,8,7,11,11		chr0	chr0_nlr_85	partial (pseudogene)	144908042	144908999	+		1,6,4,5,10,3,12,2,8,7		NC_040042.1_Chr_8	NC_040042.1_Chr_8_nlr_46	complete	8590642	8593646	+	non-TNL	17,16,1,6,4,5,10,3,12,2,8,7,9,9,9,11,11
NC_039906.1_Chr_5e	NC_039906.1_Chr_5e_nlr_60	complete	29688303	29691066	-	non-TNL	17,1,6,4,5,10,3,2,8,7,11,11,9,11,11,11		chr0	chr0_nlr_86	complete	146213953	146216620	+	non-TNL	17,16,1,6,4,5,10,3,12,2,8,7,11,9,9,11		NC_040042.1_Chr_8	NC_040042.1_Chr_8_nlr_47	complete (pseudogene)	8729021	8734008	+		17,16,1,6,4,5,10,3,12,2,8,7,9,9,9,11,11,11,11,9
NC_039906.1_Chr_5e	NC_039906.1_Chr_5e_nlr_61	complete (pseudogene)	29580046	29585205	-		18,1,6,4,10,3,2,7,9,11,11,20		chr0	chr0_nlr_87	complete	147171315	147173994	+	non-TNL	17,16,1,6,4,5,10,3,12,2,8,7,9,9,11,11		NC_040042.1_Chr_8	NC_040042.1_Chr_8_nlr_48	partial	8738545	8741403	+		5,10,3,12,2,8,7,9,9,9,11,11,11
NC_039906.1_Chr_5e	NC_039906.1_Chr_5e_nlr_62	complete	29563403	29565566	-	non-TNL	1,6,4,5,10,3,12,2,8,7,11,11,9,11,11,11		chr0	chr0_nlr_88	complete	147195869	147201095	+	TNL	18,15,13,1,4,5,10,3,12,7,9,11,11,11,9,9,11,11		NC_040042.1_Chr_8	NC_040042.1_Chr_8_nlr_49	complete	8949221	8952185	+	non-TNL	17,16,1,6,4,5,10,3,12,2,8,7,9,11,11,11,11,11,9,11,11
NC_039906.1_Chr_5e	NC_039906.1_Chr_5e_nlr_63	complete	29515895	29519516	-	non-TNL	17,1,6,4,5,10,3,2,8,7,11,11,9,11,11,11,11,11,11,11,11,11,11,11,11,11		chr0	chr0_nlr_89	complete	147811430	147814358	+	non-TNL	17,16,1,6,4,5,3,12,2,8,7,9,9,9,11,11,11		NC_040042.1_Chr_8	NC_040042.1_Chr_8_nlr_50	complete	9046392	9049373	+	non-TNL	17,16,1,6,4,5,10,3,12,2,8,7,9,11,11,11,11,11,11,9,11,11
NC_039906.1_Chr_5e	NC_039906.1_Chr_5e_nlr_64	complete	29490090	29492793	-	non-TNL	1,6,4,5,10,3,12,2,8,7,11,11,9,11,11,11,11,11,11		chr0	chr0_nlr_90	complete	149203766	149206397	+	non-TNL	17,16,1,6,4,5,3,12,2,8,7,9,9,11,9,11,11		NC_040042.1_Chr_8	NC_040042.1_Chr_8_nlr_51	complete (pseudogene)	9075286	9078218	+		17,16,1,6,4,5,10,3,12,2,8,7,9,11,11,11,11,9,11,9,11
NC_039906.1_Chr_5e	NC_039906.1_Chr_5e_nlr_65	complete	29403681	29406384	-	non-TNL	1,6,4,5,10,3,12,2,8,7,11,11,9,11,11,11,11,11,11		chr0	chr0_nlr_91	complete	149727666	149731392	+	non-TNL	17,1,6,4,5,3,12,2,8,7,9,9,11,11,11,11,11,11,11,11		NC_040042.1_Chr_8	NC_040042.1_Chr_8_nlr_52	complete	9096639	9099642	+	non-TNL	17,16,1,6,4,5,10,3,12,2,8,7,9,11,11,19,11,11,11,11,9,11,11
NC_039906.1_Chr_5e	NC_039906.1_Chr_5e_nlr_66	complete (pseudogene)	29321916	29331965	-		17,1,6,4,5,10,3,12,2,8,7,11,11,9,11,11		chr0	chr0_nlr_92	complete	151602078	151605605	+	non-TNL	17,16,1,6,4,5,3,12,2,8,7,9,9,11,11,11,11,11,11,11,11,11,11,11		NC_040042.1_Chr_8	NC_040042.1_Chr_8_nlr_53	complete (pseudogene)	9115340	9123821	+		17,16,1,6,4,5,10,3,2,8,7,9,19,11,11,11,9,11,11
NC_039906.1_Chr_5e	NC_039906.1_Chr_5e_nlr_67	complete (pseudogene)	29260675	29263553	-		17,1,6,4,5,10,3,2,8,7,11,11,9,11,11,11,11		chr0	chr0_nlr_93	partial	153770745	153772254	+		3,12,2,8,7,9,9,9,11,11,11		NC_040042.1_Chr_8	NC_040042.1_Chr_8_nlr_54	complete	9302754	9305694	+	non-TNL	17,16,1,6,4,5,10,3,12,2,8,7,9,11,11,11,11,9,11,9,11
NC_039906.1_Chr_5e	NC_039906.1_Chr_5e_nlr_68	complete	29221788	29224464	-	non-TNL	1,6,4,5,3,2,8,7,11,11,9,11,11,11,11,11,11,11		chr0	chr0_nlr_94	complete	155901593	155905163	+	non-TNL	17,16,1,6,4,5,3,12,2,8,7,9,9,11,11,11,11,11,11,11,11,11		NC_040042.1_Chr_8	NC_040042.1_Chr_8_nlr_55	complete	9386605	9389578	+	non-TNL	17,16,1,6,4,5,10,3,12,2,8,7,9,11,11,11,11,11,11,9,11,11
NC_039906.1_Chr_5e	NC_039906.1_Chr_5e_nlr_69	complete	29210247	29211690	-	non-TNL	1,6,4,5,10,3,2,8,7,11,11,9,11		chr0	chr0_nlr_95	complete	156114709	156118228	+	non-TNL	17,16,1,6,4,5,3,12,2,8,7,9,9,9,11,11,11,11,11,11,11,11,11,9,11,11		NC_040042.1_Chr_8	NC_040042.1_Chr_8_nlr_56	complete	9437400	9440163	+	non-TNL	16,1,6,4,5,10,3,12,2,8,7,9,11,11,11,11,9,11,9,11
NC_039906.1_Chr_5e	NC_039906.1_Chr_5e_nlr_70	complete	29176770	29179680	-	non-TNL	17,1,6,4,5,10,3,2,8,7,11,11,9,11,9,11,11,11		chr0	chr0_nlr_96	partial	157275455	157277291	+		17,16,1,4,5,10,3,12,2,8		NC_040042.1_Chr_8	NC_040042.1_Chr_8_nlr_57	complete	9464496	9467472	+	non-TNL	17,16,1,6,4,5,10,3,12,2,8,7,9,11,11,11,11,11,11,9,11,11
NC_039906.1_Chr_5e	NC_039906.1_Chr_5e_nlr_71	complete	29124470	29127365	-	non-TNL	17,1,6,4,5,3,2,8,7,11,11,9,11,9,11,11,11		chr0	chr0_nlr_97	complete	159383679	159385875	+	non-TNL	17,16,1,6,4,5,10,3,12,2,8,7,9,11,11,11		NC_040042.1_Chr_8	NC_040042.1_Chr_8_nlr_58	complete	9599320	9602251	+	non-TNL	17,16,1,6,4,5,10,3,12,2,8,7,9,11,11,19,11,11,11,11,11,9,11,11
NC_039906.1_Chr_5e	NC_039906.1_Chr_5e_nlr_72	complete	29099257	29101541	-	non-TNL	1,6,4,5,10,3,12,2,8,7,11,11,9,11,11,11,11		chr0	chr0_nlr_98	complete	161506452	161509536	+	non-TNL	17,16,1,6,4,5,10,3,12,2,8,7,9,11,11,11,11,11,11,11,9,11,11,11		NC_040042.1_Chr_8	NC_040042.1_Chr_8_nlr_59	partial	9614803	9615761	+		17,16,1,6,4,5,10
NC_039906.1_Chr_5e	NC_039906.1_Chr_5e_nlr_73	partial	24710290	24711181	-		1,4,5,10,3,7		chr0	chr0_nlr_99	complete	161578198	161580976	+	non-TNL	17,16,1,6,4,5,10,3,12,2,8,7,9,9,9,11,11,11,11		NC_040042.1_Chr_8	NC_040042.1_Chr_8_nlr_60	complete	9622887	9625864	+	non-TNL	17,16,1,6,4,5,10,3,12,2,8,7,9,11,11,11,11,11,9,11,11
NC_039906.1_Chr_5e	NC_039906.1_Chr_5e_nlr_74	complete	24579629	24581999	-	non-TNL	1,6,4,5,10,3,2,8,7,11,11,9,11,19,11,11,11,11		chr0	chr0_nlr_100	partial (pseudogene)	162000414	162009828	+		17,16,1,6,4,10,3,12,2,8		NC_040042.1_Chr_8	NC_040042.1_Chr_8_nlr_61	complete	9644652	9648021	+	non-TNL	17,16,1,6,4,5,10,3,12,2,8,7,9,11,11,11,11,11,11,9,11,11
NC_039906.1_Chr_5e	NC_039906.1_Chr_5e_nlr_75	complete	14154650	14157221	-	non-TNL	17,16,1,6,4,5,10,3,12,2,8,7,9,9,9,11		chr0	chr0_nlr_101	partial	163610472	163611741	+		17,16,1,6,4,5,10,3,12		NC_040042.1_Chr_8	NC_040042.1_Chr_8_nlr_62	complete	9672060	9673934	+	non-TNL	17,16,1,6,4,5,10,3,12,2,8,7,9,11
NC_039906.1_Chr_5e	NC_039906.1_Chr_5e_nlr_76	complete (pseudogene)	6500027	6503421	-		1,6,4,5,10,3,2,11,11,11,11		chr0	chr0_nlr_102	complete (pseudogene)	165434046	165436430	+		18,16,1,6,4,5,10,3,12,2,8,7,11		NC_040042.1_Chr_8	NC_040042.1_Chr_8_nlr_63	complete	9688408	9692480	+	non-TNL	17,16,1,6,4,5,10,3,12,2,8,7,9,11,11,11,11,11,11,9,11,11
NC_039908.1_Chr_6c	NC_039908.1_Chr_6c_nlr_1	complete	6961253	6963773	+	non-TNL	17,16,1,6,4,5,10,3,12,2,8,7,11,9,11,11		chr0	chr0_nlr_103	complete	166287014	166290706	+	non-TNL	17,16,1,6,4,5,3,12,2,8,7,9,9,11,11,11,11,11,11,11,11,11		NC_040042.1_Chr_8	NC_040042.1_Chr_8_nlr_64	partial (pseudogene)	9740129	9741745	+		3,12,2,8,7,9,9,11
NC_039908.1_Chr_6c	NC_039908.1_Chr_6c_nlr_2	complete	7386649	7388707	+	non-TNL	1,6,4,5,10,3,12,2,7,9,9,11,11,11,11,11,11,11,11		chr0	chr0_nlr_104	complete	166703147	166705604	+	non-TNL	17,16,1,6,4,5,10,3,12,2,8,7,11,11		NC_040042.1_Chr_8	NC_040042.1_Chr_8_nlr_65	partial	9761669	9763808	+		4,5,10,3,12,2,8,7,9,11,11,11,11,11,9,11,9,11
NC_039908.1_Chr_6c	NC_039908.1_Chr_6c_nlr_3	complete	12316689	12319353	+	non-TNL	17,16,1,6,4,5,10,3,12,2,8,7,11,9,9,11		chr0	chr0_nlr_105	partial (pseudogene)	167582079	167583018	+		17,16,1,6,4,5		NC_040042.1_Chr_8	NC_040042.1_Chr_8_nlr_66	partial	10130854	10131239	+		6,4,5,10
NC_039908.1_Chr_6c	NC_039908.1_Chr_6c_nlr_4	complete	13746965	13749542	+	non-TNL	17,16,1,6,4,5,10,3,12,2,8,7,9,9,9,9,11,11		chr0	chr0_nlr_106	complete	168496996	168499285	+	non-TNL	17,16,1,10,3,12,2,8,7,9,9,9,11,11,11		NC_040042.1_Chr_8	NC_040042.1_Chr_8_nlr_67	partial (pseudogene)	10216582	10218944	+		3,12,2,8
NC_039908.1_Chr_6c	NC_039908.1_Chr_6c_nlr_5	complete (pseudogene)	13901965	13904391	+		17,16,1,6,4,5,10,3,12,2,7,9,9,9,9		chr0	chr0_nlr_107	partial	168538118	168539076	+		1,6,4,3,12,2,8,7		NC_040042.1_Chr_8	NC_040042.1_Chr_8_nlr_68	partial (pseudogene)	11938595	11942459	+		1,6,5,10,3,12,2,8,7
NC_039908.1_Chr_6c	NC_039908.1_Chr_6c_nlr_6	complete	19297826	19301445	+	non-TNL	1,6,4,5,10,3,2,7,11,11,11,11		chr0	chr0_nlr_108	complete (pseudogene)	169517692	169521564	+		1,6,4,3,12,2,7,19,11,11,11,11,11,11,11		NC_040042.1_Chr_8	NC_040042.1_Chr_8_nlr_69	complete	16938706	16941376	+	non-TNL	17,16,1,6,4,5,10,3,12,2,8,7,11,9,9,11
NC_039908.1_Chr_6c	NC_039908.1_Chr_6c_nlr_7	complete	19335795	19340475	+	non-TNL	1,6,4,5,10,3,12,2,7,9,11,11,11,11,11,11,11		chr0	chr0_nlr_109	complete	169907896	169911314	+	non-TNL	16,1,6,4,5,10,3,12,2,8,7,9,9,11,9,19,11,11,11,11,11,11,11,11,11,11		NC_040042.1_Chr_8	NC_040042.1_Chr_8_nlr_70	partial (pseudogene)	18180508	18181903	+		12,2,8,7,9,11
NC_039908.1_Chr_6c	NC_039908.1_Chr_6c_nlr_8	complete (pseudogene)	19346519	19349958	+		1,6,4,5,10,3,12,2,7,9,19,11,11,11,11,11		chr0	chr0_nlr_110	complete	170551562	170554118	+	non-TNL	17,16,1,6,4,5,10,3,12,2,8,7,9,9,9,11		NC_040042.1_Chr_8	NC_040042.1_Chr_8_nlr_71	complete (pseudogene)	18256643	18259250	+		17,16,1,6,4,5,10,3,12,2,8,7,11,9,9,11
NC_039908.1_Chr_6c	NC_039908.1_Chr_6c_nlr_9	complete	19412790	19416353	+	non-TNL	1,6,4,5,10,3,2,7,9,11,11,11,11		chr0	chr0_nlr_111	complete	171159328	171161252	+	non-TNL	1,6,4,5,10,3,12,2,8,7,11		NC_040042.1_Chr_8	NC_040042.1_Chr_8_nlr_72	complete	27675685	27680792	+	TNL	18,15,13,1,4,5,10,3,12,7,9,9,11,11,11,9,11,11,9,11,9,11,11
NC_039908.1_Chr_6c	NC_039908.1_Chr_6c_nlr_10	complete	19450178	19453637	+	non-TNL	1,6,4,5,10,3,2,7,9,19,11,11,11,11,11,11		chr0	chr0_nlr_112	complete	171751751	171753677	+	non-TNL	1,6,4,5,10,3,12,2,8,7,11,11		NC_040042.1_Chr_8	NC_040042.1_Chr_8_nlr_73	complete	29798845	29801500	+	non-TNL	17,16,1,6,4,5,10,3,12,2,8,7,11,9,9,11
NC_039908.1_Chr_6c	NC_039908.1_Chr_6c_nlr_11	complete	19480405	19484219	+	non-TNL	1,6,4,5,10,3,12,2,7,11,11,11,11,11,11		chr0	chr0_nlr_113	complete	172000517	172003445	+	non-TNL	17,16,1,6,4,5,10,3,12,2,8,7,9,9,9,11,11,11,11,11		NC_040042.1_Chr_8	NC_040042.1_Chr_8_nlr_74	complete	39193241	39198219	-	non-TNL	17,16,1,6,4,5,10,3,12,2,8,7,11
NC_039908.1_Chr_6c	NC_039908.1_Chr_6c_nlr_12	complete (pseudogene)	23380207	23388121	+		18,1,6,4,5,10,3,12,2,8,7,9,9,9,11		chr0	chr0_nlr_114	complete	173429162	173431112	+	non-TNL	1,6,4,5,10,3,12,2,8,7,9,9,11		NC_040042.1_Chr_8	NC_040042.1_Chr_8_nlr_75	complete	27687306	27691067	-	TNL	18,15,13,1,4,5,10,3,12,7,9,11,11,11,11,9,11,11,9,9,11,9,11
NC_039908.1_Chr_6c	NC_039908.1_Chr_6c_nlr_13	complete	36908272	36910694	+	non-TNL	17,16,1,6,4,5,10,3,12,2,8,7,11		chr0	chr0_nlr_115	complete	173618198	173621763	+	non-TNL	17,1,6,4,5,3,12,2,8,7,9,9,11,11,11,11,11,11,11,11,11,11		NC_040042.1_Chr_8	NC_040042.1_Chr_8_nlr_76	complete (pseudogene)	21871387	21875453	-		17,16,1,6,4,5,10,3,12,2,8,7,9,9,9,11
NC_039908.1_Chr_6c	NC_039908.1_Chr_6c_nlr_14	complete	37849759	37853101	+	non-TNL	16,1,6,4,5,10,3,12,2,8,7,9,9,11,9,19,11,11,11,11,11,11,11,11		chr0	chr0_nlr_116	complete (pseudogene)	173946980	173949800	+		16,1,6,4,5,10,3,12,2,8,7,9,11,11,11,11,11,11,9,11,11		NC_040042.1_Chr_8	NC_040042.1_Chr_8_nlr_77	complete	21847894	21852884	-	non-TNL	17,16,14,1,6,4,5,10,3,12,2,8,7,9,9,9,11,11,11
NC_039908.1_Chr_6c	NC_039908.1_Chr_6c_nlr_15	partial	43309998	43310271	+		1,6,4		chr0	chr0_nlr_117	complete	174156511	174159097	+	non-TNL	17,16,14,1,6,4,5,10,3,12,2,8,7,9,9,9,11		NC_040042.1_Chr_8	NC_040042.1_Chr_8_nlr_78	partial	21826413	21827754	-		17,16,1,6,4,5,10,3,12,2
NC_039908.1_Chr_6c	NC_039908.1_Chr_6c_nlr_16	partial	43321254	43321527	+		1,6,4		chr0	chr0_nlr_118	complete	176162178	176164761	+	non-TNL	17,16,1,6,4,5,10,3,12,2,8,7,9,9,9,11		NC_040042.1_Chr_8	NC_040042.1_Chr_8_nlr_79	complete	16575670	16578592	-	non-TNL	17,16,1,6,4,5,10,3,12,2,8,7,9,11,11,11,11,11,9,11,9,11
NC_039908.1_Chr_6c	NC_039908.1_Chr_6c_nlr_17	partial	43332498	43332771	+		1,6,4		chr0	chr0_nlr_119	partial	176482538	176484010	+		2,8,7,9,9,11,9,11,11		NC_040042.1_Chr_8	NC_040042.1_Chr_8_nlr_80	complete	16533392	16536083	-	non-TNL	17,16,1,6,4,5,10,3,12,2,8,7,9,9,11
NC_039908.1_Chr_6c	NC_039908.1_Chr_6c_nlr_18	partial	43590094	43590367	+		1,6,4		chr0	chr0_nlr_120	partial (pseudogene)	178598411	178601786	+		13,2,8,7,9,9,11,11,11		NC_040042.1_Chr_8	NC_040042.1_Chr_8_nlr_81	complete	16485093	16487763	-	non-TNL	17,16,1,6,4,5,10,3,12,2,8,7,11,9,9,11
NC_039908.1_Chr_6c	NC_039908.1_Chr_6c_nlr_19	partial	43601281	43601554	+		1,6,4		chr0	chr0_nlr_121	complete (pseudogene)	179832808	179836764	+		16,1,6,4,5,3,12,2,8,7,9,9,20		NC_040042.1_Chr_8	NC_040042.1_Chr_8_nlr_82	complete	16349650	16352314	-	non-TNL	17,16,1,6,4,5,10,3,12,2,8,7,11,9,9,11
NC_039908.1_Chr_6c	NC_039908.1_Chr_6c_nlr_20	partial	43612572	43612845	+		1,6,4		chr0	chr0_nlr_122	complete	180101009	180103418	+	non-TNL	17,16,1,6,4,5,10,3,12,2,8,7,9,9,11,11		NC_040042.1_Chr_8	NC_040042.1_Chr_8_nlr_83	complete	16333289	16335947	-	non-TNL	17,16,1,6,4,5,10,3,12,2,8,7,11,9,9,11
NC_039908.1_Chr_6c	NC_039908.1_Chr_6c_nlr_21	partial	44929814	44930087	+		1,6,4		chr0	chr0_nlr_123	complete	180732536	180734902	+	non-TNL	17,15,1,6,4,5,10,3,12,2,8,7,9,9,11,11		NC_040042.1_Chr_8	NC_040042.1_Chr_8_nlr_84	complete	16150529	16153220	-	non-TNL	17,16,1,6,4,5,10,3,12,2,8,7,9,9,11
NC_039908.1_Chr_6c	NC_039908.1_Chr_6c_nlr_22	partial	44941375	44941648	+		1,6,4		chr0	chr0_nlr_124	complete	180935314	180937470	+	non-TNL	16,1,6,4,5,10,3,12,2,8,7,9,9,11		NC_040042.1_Chr_8	NC_040042.1_Chr_8_nlr_85	complete	16105287	16108089	-	non-TNL	17,16,1,6,4,5,10,3,12,2,8,7,9,11,11,19,11,11,9
NC_039908.1_Chr_6c	NC_039908.1_Chr_6c_nlr_23	partial	45255539	45255812	+		1,6,4		chr0	chr0_nlr_125	complete	180969958	180972886	+	non-TNL	17,16,1,6,4,5,10,3,12,2,8,7,9,9,9,11,11,11,11,11		NC_040042.1_Chr_8	NC_040042.1_Chr_8_nlr_86	complete	16085746	16088769	-	non-TNL	17,16,1,6,4,5,10,3,12,2,8,7,9,11,11,9,11,11,11,9,11,11
NC_039908.1_Chr_6c	NC_039908.1_Chr_6c_nlr_24	complete	54010288	54012952	+	non-TNL	17,16,1,6,4,5,10,3,12,2,8,7,9,9,11,11,19,11,11		chr0	chr0_nlr_126	complete	181019748	181022325	+	non-TNL	17,16,1,6,4,5,10,3,12,2,8,7,9,9,9,11,11,11		NC_040042.1_Chr_8	NC_040042.1_Chr_8_nlr_87	complete	16068089	16071095	-	non-TNL	17,16,1,6,4,5,10,3,12,2,8,7,9,11,11,19,11,11,11,11,11,9,11,11
NC_039908.1_Chr_6c	NC_039908.1_Chr_6c_nlr_25	complete	54030602	54033281	+	non-TNL	17,16,1,6,4,5,10,3,12,2,8,7,9,9,11,11,11,11,11,11,11		chr0	chr0_nlr_127	partial	181783446	181784079	+		5,10,3,12,2,8,7		NC_040042.1_Chr_8	NC_040042.1_Chr_8_nlr_88	complete	16049443	16052437	-	non-TNL	17,16,1,6,4,5,10,3,12,2,8,7,9,11,11,19,11,11,11,9,11,11
NC_039908.1_Chr_6c	NC_039908.1_Chr_6c_nlr_26	complete	53760159	53767737	-	non-TNL	17,16,1,6,4,5,10,3,12,2,8,7,9,9,11,11,11		chr0	chr0_nlr_128	complete	183407611	183409147	+	non-TNL	16,1,6,4,5,10,3,12,2,8,7,9		NC_040042.1_Chr_8	NC_040042.1_Chr_8_nlr_89	complete	16035552	16038530	-	non-TNL	17,16,1,6,4,5,10,3,12,2,8,7,9,11,11,9,11,11,11,11,9,11,11
NC_039908.1_Chr_6c	NC_039908.1_Chr_6c_nlr_27	complete	53438403	53440414	-	non-TNL	1,6,4,5,10,3,12,2,8,7,9,9,11,11		chr0	chr0_nlr_129	complete	183819860	183822812	+	non-TNL	17,16,1,6,4,5,10,3,12,2,8,7,9,9,11,11,11		NC_040042.1_Chr_8	NC_040042.1_Chr_8_nlr_90	complete	16016582	16024113	-	non-TNL	17,16,1,6,4,5,10,3,12,2,8,7,9,11,11,11,11,11,11,9,11,11,11,9,11,11
NC_039908.1_Chr_6c	NC_039908.1_Chr_6c_nlr_28	partial	44231863	44233089	-		16,1,6,4,5,10,3,12,2,8,7		chr0	chr0_nlr_130	complete (pseudogene)	183838879	183843665	+		15,1,6,4,5,10,3,12,2,8,7,11,11,9,11,11,11		NC_040042.1_Chr_8	NC_040042.1_Chr_8_nlr_91	complete	10484876	10487116	-	non-TNL	1,5,12,2,8,7,9,9,11
NC_039908.1_Chr_6c	NC_039908.1_Chr_6c_nlr_29	complete	37759655	37762064	-	non-TNL	17,16,1,6,4,5,10,3,12,2,8,7,11		chr0	chr0_nlr_131	complete	184336702	184339164	+	non-TNL	16,1,6,4,5,10,3,12,2,8,7,9,9,11		NC_040042.1_Chr_8	NC_040042.1_Chr_8_nlr_92	complete (pseudogene)	10408641	10411085	-		1,6,4,5,10,3,12,2,7,11,9,9,11
NC_039908.1_Chr_6c	NC_039908.1_Chr_6c_nlr_30	partial (pseudogene)	28162999	28164412	-		17,16,1,6,4,5,10,3,12,2,8,7		chr0	chr0_nlr_132	complete	184539564	184541547	+	non-TNL	1,6,4,5,10,3,12,2,8,7,11,11		NC_040042.1_Chr_8	NC_040042.1_Chr_8_nlr_93	complete (pseudogene)	10285580	10288445	-		17,16,1,6,4,5,10,3,12,2,8,7,9,11,11,11,11,11,11,11,11
NC_039908.1_Chr_6c	NC_039908.1_Chr_6c_nlr_31	partial (pseudogene)	27507204	27508749	-		17,16,6,4,5,10,3,8,7		chr0	chr0_nlr_133	partial	184576075	184577506	+		17,16,1,6,4,5,10,3,12,2,8		NC_040042.1_Chr_8	NC_040042.1_Chr_8_nlr_94	complete	10202825	10206179	-	non-TNL	17,16,1,6,4,5,10,3,12,2,8,7,9,11,11,11,11,11,11,9,11,11
NC_039908.1_Chr_6c	NC_039908.1_Chr_6c_nlr_32	complete	19224963	19228585	-	non-TNL	1,6,4,5,10,3,12,2,7,9,11,11,11,11		chr0	chr0_nlr_134	partial (pseudogene)	184889102	184892001	+		18,4,5,10,3,12,2,8,7,9,9,11,11,11,11,11		NC_040042.1_Chr_8	NC_040042.1_Chr_8_nlr_95	complete	10150769	10153865	-	non-TNL	17,16,1,6,4,5,10,3,12,2,8,7,9,11,11,9,11,11,11,11,9,11,11,11
NC_039908.1_Chr_6c	NC_039908.1_Chr_6c_nlr_33	complete	14989230	14991597	-	non-TNL	17,16,1,6,4,5,10,3,12,2,8,7,9,11,11,9,11,11,11,11,11		chr0	chr0_nlr_135	complete	185152084	185154445	+	non-TNL	16,1,6,4,5,10,3,12,2,8,7,11		NC_040042.1_Chr_8	NC_040042.1_Chr_8_nlr_96	partial	10135267	10137406	-		4,5,10,3,12,2,8,7,9,11,11,11,11,11,9,11,9,11
NC_039908.1_Chr_6c	NC_039908.1_Chr_6c_nlr_34	complete	14959319	14962136	-	non-TNL	17,16,1,6,4,5,10,3,12,2,8,7,9,11,11,11,11,11,11,11,11		chr0	chr0_nlr_136	complete (pseudogene)	186666867	186669360	+		17,16,1,6,4,5,10,3,12,2,8,7,11,9,9,11,11		NC_040042.1_Chr_8	NC_040042.1_Chr_8_nlr_97	complete	10108311	10111320	-	non-TNL	17,16,1,6,4,5,10,3,12,2,8,7,9,11,11,11,11,11,11,9,11,11
NC_039908.1_Chr_6c	NC_039908.1_Chr_6c_nlr_35	complete	12331228	12336891	-	non-TNL	17,16,1,6,4,5,10,3,12,2,8,7,9,11		chr0	chr0_nlr_137	complete	186760369	186762262	+	non-TNL	17,16,1,6,4,5,10,3,12,2,8,7,9,9,9		NC_040042.1_Chr_8	NC_040042.1_Chr_8_nlr_98	complete	10086798	10089792	-	non-TNL	17,16,1,6,4,5,10,3,12,2,8,7,9,11,11,11,11,11,9,11,11
NC_039908.1_Chr_6c	NC_039908.1_Chr_6c_nlr_36	complete	12305570	12308665	-	non-TNL	1,6,4,5,10,3,12,2,8,7,9,9,11		chr0	chr0_nlr_138	complete	186858797	186861293	+	non-TNL	17,16,1,6,4,5,10,3,12,2,8,7,11,9,9,9,11		NC_040042.1_Chr_8	NC_040042.1_Chr_8_nlr_99	complete (pseudogene)	10074665	10077687	-		17,16,1,6,4,5,10,3,12,2,8,7,9,11,11,9,11,11,11,11,9,11,11
NC_039908.1_Chr_6c	NC_039908.1_Chr_6c_nlr_37	complete	12294719	12301054	-	non-TNL	17,16,1,6,4,5,10,3,12,2,8,7,9,11		chr0	chr0_nlr_139	partial	187227849	187229178	+		16,1,6,4,5,10,3,12,2,8,7		NC_040042.1_Chr_8	NC_040042.1_Chr_8_nlr_100	complete (pseudogene)	10052111	10055108	-		17,16,1,6,4,5,10,3,12,2,8,7,9,11,11,11,11,11,11,11
NC_039908.1_Chr_6c	NC_039908.1_Chr_6c_nlr_38	complete	12288058	12291884	-	non-TNL	17,16,1,6,4,5,10,3,12,2,8,7,9,9,11		chr0	chr0_nlr_140	complete	187283038	187285215	+	non-TNL	17,16,1,6,4,5,10,3,12,2,8,7,9,9,11,11		NC_040042.1_Chr_8	NC_040042.1_Chr_8_nlr_101	partial (pseudogene)	10027565	10029027	-		17,16,1,4,5,10,3,12,2,8,7
NC_039909.1_Chr_6e	NC_039909.1_Chr_6e_nlr_1	complete	8242908	8245428	+	non-TNL	17,16,1,6,4,5,10,3,12,2,8,7,11,9,11,11		chr0	chr0_nlr_141	complete	187532782	187536100	+	non-TNL	17,15,1,4,5,10,3,12,2,8,7,9,9,11,11,11,11,11,11,11,11		NC_040042.1_Chr_8	NC_040042.1_Chr_8_nlr_102	complete	9916158	9922219	-	non-TNL	17,16,1,6,4,5,10,3,12,2,8,7,9,11,11,9,19,19
NC_039909.1_Chr_6e	NC_039909.1_Chr_6e_nlr_2	complete	8629826	8631881	+	non-TNL	1,6,4,5,10,3,12,2,7,9,9,11,11,11,11,11,11,11,11		chr0	chr0_nlr_142	complete	187559851	187561744	+	non-TNL	1,6,4,5,10,3,12,2,8,7,9,9,9,11,11,11		NC_040042.1_Chr_8	NC_040042.1_Chr_8_nlr_103	complete	9826021	9828973	-	non-TNL	17,16,1,6,4,5,10,3,12,2,8,7,9,11,11,19,11,11,11,11,9,11,11
NC_039909.1_Chr_6e	NC_039909.1_Chr_6e_nlr_3	complete	17186817	17188755	+	non-TNL	17,16,1,6,4,5,10,3,12,2,8,7,11,9,9		chr0	chr0_nlr_143	complete	187627161	187629105	+	non-TNL	17,16,1,6,4,5,10,3,12,2,8,7,9,9		NC_040042.1_Chr_8	NC_040042.1_Chr_8_nlr_104	partial (pseudogene)	9681398	9682387	-		17,16,1,6,4,5,10
NC_039909.1_Chr_6e	NC_039909.1_Chr_6e_nlr_4	complete	17966639	17971222	+	non-TNL	16,1,6,4,5,10,3,12,2,7,9,11,11,11,11,11,11,11		chr0	chr0_nlr_144	partial	188014177	188015860	+		10,3,12,2,8,7,11,9,9,11		NC_040042.1_Chr_8	NC_040042.1_Chr_8_nlr_105	complete (pseudogene)	9244456	9249602	-		17,16,1,6,4,5,10,3,12,2,8,7,9,11,11,11,11,11,11,11,11,9,11,11,19
NC_039909.1_Chr_6e	NC_039909.1_Chr_6e_nlr_5	partial (pseudogene)	17992291	17997575	+		4,5,10,3,12,2,7,9,11,11,11,11,11,11,9		chr0	chr0_nlr_145	complete	188413410	188415399	+	non-TNL	17,16,1,6,4,5,10,3,12,2,8,7,9,9,11,11		NC_040042.1_Chr_8	NC_040042.1_Chr_8_nlr_106	complete	9033862	9036808	-	non-TNL	17,16,1,6,4,5,10,3,12,2,8,7,9,11,9,11,11,11,11,9,11,11
NC_039909.1_Chr_6e	NC_039909.1_Chr_6e_nlr_6	complete	18027428	18030904	+	non-TNL	1,6,4,5,10,3,12,2,7,9,19,11,11,11,11		chr0	chr0_nlr_146	complete (pseudogene)	189986090	189988803	+		1,6,4,5,10,3,12,2,8,7,9,9,11,11		NC_040042.1_Chr_8	NC_040042.1_Chr_8_nlr_107	complete	8877043	8879995	-	non-TNL	17,16,1,6,4,5,10,3,12,2,8,7,9,11,11,11,11,11,11,9,11,11
NC_039909.1_Chr_6e	NC_039909.1_Chr_6e_nlr_7	complete (pseudogene)	18122157	18125770	+		1,6,4,10,3,2,7,19,11,11,19,11,11,11,11		chr0	chr0_nlr_147	partial	190158983	190161263	+		6,4,5,3,12,2,8,7,9,9,9,11,11,11		NC_040042.1_Chr_8	NC_040042.1_Chr_8_nlr_108	complete (pseudogene)	8475030	8479260	-		17,16,1,6,4,5,10,3,12,2,8,7,9,9,9,11,11,11,11
NC_039909.1_Chr_6e	NC_039909.1_Chr_6e_nlr_8	complete	18190863	18194253	+	non-TNL	1,4,10,3,12,2,7,9,11,11,11,11,11		chr0	chr0_nlr_148	complete (pseudogene)	190283008	190284665	+		1,6,4,5,3,12,2,7,11		NC_040042.1_Chr_8	NC_040042.1_Chr_8_nlr_109	partial	8462889	8464230	-		17,16,1,6,4,5,10,3,12,2
NC_039909.1_Chr_6e	NC_039909.1_Chr_6e_nlr_9	complete	18221502	18225350	+	non-TNL	1,6,4,5,3,12,2,7,9,11,11,11,11,11,11		chr0	chr0_nlr_149	complete	190645543	190646768	+	non-TNL	1,6,4,5,10,3,2,8,7,9		NC_040042.1_Chr_8	NC_040042.1_Chr_8_nlr_110	complete	8458113	8460552	-	non-TNL	17,16,1,6,4,5,10,3,12,2,8,7,9,9,9,11
NC_039909.1_Chr_6e	NC_039909.1_Chr_6e_nlr_10	partial (pseudogene)	22644015	22648703	+		17,16,1,6,4,5,10		chr0	chr0_nlr_150	partial (pseudogene)	191304291	191307203	+		6,12,2,8,7,9,9,11,11,11,11,11,11,11,11,11,11		NC_040042.1_Chr_8	NC_040042.1_Chr_8_nlr_111	complete	6431757	6434737	-	non-TNL	17,16,1,6,4,5,10,3,12,2,8,7,9,11,11,11,11,11,11,9,11,11
NC_039909.1_Chr_6e	NC_039909.1_Chr_6e_nlr_11	partial	22667064	22668717	+		3,12,2,8,7,9,9,9,11		chr0	chr0_nlr_151	complete	191616461	191618492	+	non-TNL	1,6,4,5,10,3,12,2,8,7,9,9,11,11,11		NC_040042.1_Chr_8	NC_040042.1_Chr_8_nlr_112	complete	6409688	6412610	-	non-TNL	17,16,1,6,4,5,10,3,12,2,8,7,9,11,11,11,11,11,9,11,9,11
NC_039909.1_Chr_6e	NC_039909.1_Chr_6e_nlr_12	complete (pseudogene)	24614243	24620820	+		17,16,1,6,4,5,10,3,12,2,8,7,9,9,11,11,11,11		chr0	chr0_nlr_152	partial (pseudogene)	191869687	191872230	+		17,16,1,6,4,3,12,7		NC_040042.1_Chr_8	NC_040042.1_Chr_8_nlr_113	complete (pseudogene)	6222330	6227017	-		17,16,1,6,4,5,10,3,12,2,8,7,9,9,9,9,11,11,11,9
NC_039909.1_Chr_6e	NC_039909.1_Chr_6e_nlr_13	complete (pseudogene)	43961248	43964995	+		17,16,1,6,4,5,10,3,12,2,8,7,11		chr0	chr0_nlr_153	complete (pseudogene)	192065446	192066669	+		1,6,4,10,3,12,2,8,7,9,9		NC_040042.1_Chr_8	NC_040042.1_Chr_8_nlr_114	complete (pseudogene)	5990804	5993387	-		17,16,1,6,4,5,10,3,12,2,8,7,9,9,9,11,11,11
NC_039909.1_Chr_6e	NC_039909.1_Chr_6e_nlr_14	partial (pseudogene)	44535815	44536993	+		17,16,6,4,5,10,3,8,7		chr0	chr0_nlr_154	partial	192595389	192597228	+		3,12,2,8,7,9,9,9,11,11,11,11		NC_040042.1_Chr_8	NC_040042.1_Chr_8_nlr_115	complete	5973507	5976090	-	non-TNL	17,16,1,6,4,5,10,3,12,2,8,7,9,9,9,11,11,11
NC_039909.1_Chr_6e	NC_039909.1_Chr_6e_nlr_15	partial	48543483	48545545	+		17,16,1,6,4,5,10,3,12,2,8,7		chr0	chr0_nlr_155	partial	192723182	192724040	+		6,4,5,10,3,12,2,7		NC_040042.1_Chr_8	NC_040042.1_Chr_8_nlr_116	complete	5948097	5950679	-	non-TNL	17,16,1,6,4,5,10,3,12,2,8,7,9,9,9,11,11
NC_039909.1_Chr_6e	NC_039909.1_Chr_6e_nlr_16	complete (pseudogene)	49170681	49174041	+		16,1,6,4,5,10,3,12,2,8,7,9,9,11,9,19,11,11,11,11,11,11,11,11,11		chr0	chr0_nlr_156	complete (pseudogene)	192798088	192800860	+		17,16,1,6,4,5,10,3,12,2,8,19		NC_040042.1_Chr_8	NC_040042.1_Chr_8_nlr_117	complete	5937334	5939925	-	non-TNL	17,16,1,6,4,5,10,3,12,2,8,7,9,9,9,11,11
NC_039909.1_Chr_6e	NC_039909.1_Chr_6e_nlr_17	complete	49143485	49145885	-	non-TNL	17,16,1,6,4,5,10,3,12,2,8,7,11		chr0	chr0_nlr_157	partial	193084501	193086940	+		5,10,3,12,2,8,7,9,9,11,11,11,11,11,11,11,11		NC_040042.1_Chr_8	NC_040042.1_Chr_8_nlr_118	complete	5902276	5904867	-	non-TNL	17,16,1,6,4,5,10,3,12,2,8,7,9,9,9,11,11
NC_039909.1_Chr_6e	NC_039909.1_Chr_6e_nlr_18	complete (pseudogene)	30678988	30681203	-		16,1,6,4,5,10,3,12,2,8,7,11		chr0	chr0_nlr_158	partial	193133328	193134750	+		17,16,1,6,4,5,10,3,12,2,8		NC_040042.1_Chr_8	NC_040042.1_Chr_8_nlr_119	complete	5841022	5843566	-	non-TNL	17,16,1,6,4,5,10,3,12,2,8,7,9,9,9,11
NC_039909.1_Chr_6e	NC_039909.1_Chr_6e_nlr_19	complete (pseudogene)	28075220	28078023	-		17,1,6,4,5,10,3,12,2,8,7,11		chr0	chr0_nlr_159	complete	193585187	193586957	+	non-TNL	17,16,1,6,4,5,3,12,2,8,7,9,9		NC_040042.1_Chr_8	NC_040042.1_Chr_8_nlr_120	complete	5806589	5808551	-	non-TNL	1,6,4,5,10,3,12,2,8,7,9,9,9,11
NC_039909.1_Chr_6e	NC_039909.1_Chr_6e_nlr_20	complete	24526364	24529028	-	non-TNL	17,16,1,6,4,5,10,3,12,2,8,7,9,9,11,11,9,19,11,11		chr0	chr0_nlr_160	complete	194398232	194400710	+	non-TNL	1,6,4,5,10,3,12,2,8,7,9,11,11,11,11,11,11,9,11,11		NC_040042.1_Chr_8	NC_040042.1_Chr_8_nlr_121	partial (pseudogene)	5416451	5417900	-		17,16,1,6,4,5,3,2,8,7
NC_039909.1_Chr_6e	NC_039909.1_Chr_6e_nlr_21	complete	24506183	24508862	-	non-TNL	17,16,1,6,4,5,10,3,12,2,8,7,9,9,11,11,11,11,11,11		chr0	chr0_nlr_161	partial (pseudogene)	195429589	195432347	+		6,10,3,12,2,8,7,11,9,9,11		NC_040042.1_Chr_8	NC_040042.1_Chr_8_nlr_122	complete	3491867	3494507	-	non-TNL	17,16,1,6,4,5,10,3,12,2,8,7,9,9,11
NC_039909.1_Chr_6e	NC_039909.1_Chr_6e_nlr_22	complete	17949888	17953514	-	non-TNL	1,6,4,5,10,3,12,2,7,9,11,11,11,11		chr0	chr0_nlr_162	partial	196549523	196551044	+		17,16,1,6,4,5,10,3,12,2,8,7		NC_040042.1_Chr_8	NC_040042.1_Chr_8_nlr_123	complete	3458305	3460948	-	non-TNL	17,16,1,6,4,5,10,3,12,2,8,7,9,9,11
NC_039909.1_Chr_6e	NC_039909.1_Chr_6e_nlr_23	complete	13668777	13671150	-	non-TNL	17,16,1,6,4,5,10,3,12,2,8,7,9,11,11,9,11,11,11,11,11		chr0	chr0_nlr_163	partial (pseudogene)	196985379	196987255	+		1,6,4,12		NC_040042.1_Chr_8	NC_040042.1_Chr_8_nlr_124	complete	3448012	3450676	-	non-TNL	17,16,1,6,4,5,10,3,12,2,8,7,9,9,11
NC_039909.1_Chr_6e	NC_039909.1_Chr_6e_nlr_24	complete	13638201	13640980	-	non-TNL	17,16,1,6,4,5,10,3,12,2,8,7,9,11,11,11,11,11,11,11		chr0	chr0_nlr_164	partial	197986656	197989160	+		4,5,10,3,12,2,8,7,9,9,11,11,11,11,11,11,11		NC_040042.1_Chr_8	NC_040042.1_Chr_8_nlr_125	complete	3364772	3369746	-	non-TNL	17,16,1,6,4,5,10,3,12,2,8,7,9,9,11,11,9,11,11,11,9,9
NC_039909.1_Chr_6e	NC_039909.1_Chr_6e_nlr_25	complete	12908385	12914703	-	non-TNL	17,16,1,6,4,5,10,3,12,2,8,7,9,11		chr0	chr0_nlr_165	complete	198086888	198089209	+	non-TNL	17,16,1,6,4,5,9		NC_040042.1_Chr_8	NC_040042.1_Chr_8_nlr_126	complete (pseudogene)	3352490	3355139	-		17,16,14,1,6,4,5,10,3,12,2,8,7,11,9,9,11
NC_039909.1_Chr_6e	NC_039909.1_Chr_6e_nlr_26	complete	12881558	12884194	-	non-TNL	1,6,4,5,10,3,12,2,8,7,9,9,11		chr0	chr0_nlr_166	partial	198398432	198400304	+		17,16,3,12,2,8,7,9,9,11,11		NC_040042.1_Chr_8	NC_040042.1_Chr_8_nlr_127	complete	2824385	2827037	-	non-TNL	17,16,1,6,4,5,10,3,12,2,8,7,9,9,11
NC_039909.1_Chr_6e	NC_039909.1_Chr_6e_nlr_27	partial (pseudogene)	8119097	8119476	-		1,6,4,5		chr0	chr0_nlr_167	partial	198827635	198829643	+		12,2,8,7,9,9,11,11,11,11,11,11,11		NC_040042.1_Chr_8	NC_040042.1_Chr_8_nlr_128	complete	2771364	2774019	-	non-TNL	17,16,1,6,4,5,10,3,12,2,8,7,11,9,9,11
NC_039910.1_Chr_7c	NC_039910.1_Chr_7c_nlr_1	complete	6844825	6847297	+	non-TNL	17,1,6,4,5,10,3,12,2,8,7,11,11,9,11		chr0	chr0_nlr_168	complete	199011540	199013907	+	non-TNL	1,6,4,5,10,3,12,2,8,7,9,11,11,11,11,11,11,9,11		NC_040042.1_Chr_8	NC_040042.1_Chr_8_nlr_129	complete	2608496	2611145	-	non-TNL	17,16,1,6,4,5,10,3,12,2,8,7,11,9,9,11
NC_039910.1_Chr_7c	NC_039910.1_Chr_7c_nlr_2	complete	13275484	13277917	+	non-TNL	17,16,1,6,4,5,10,3,12,2,8,7,9,11		chr0	chr0_nlr_169	complete	199127927	199129808	+	non-TNL	17,16,1,6,4,5,10,3,12,2,8,7,9,9		NC_040042.1_Chr_8	NC_040042.1_Chr_8_nlr_130	partial	2500926	2502468	-		17,16,1,6,4,5,10,3,12,2,8,7
NC_039910.1_Chr_7c	NC_039910.1_Chr_7c_nlr_3	complete	13309315	13312604	+	non-TNL	17,16,1,6,4,5,10,3,12,2,8,7,9		chr0	chr0_nlr_170	complete (pseudogene)	200149745	200152956	+		13,1,6,4,5,10,3,12,2,8,7,9,9,11,9,19,11		NC_040042.1_Chr_8	NC_040042.1_Chr_8_nlr_131	complete	2445137	2447786	-	non-TNL	17,16,1,6,4,5,10,3,12,2,8,7,11,9,9,11
NC_039910.1_Chr_7c	NC_039910.1_Chr_7c_nlr_4	complete	13322283	13324707	+	non-TNL	17,16,1,6,4,5,10,3,12,2,8,7,9,11		chr0	chr0_nlr_171	partial	200628257	200630258	+		6,4,5,10,3,12,2,8,7,9,9,11,9,11,11		NC_040042.1_Chr_8	NC_040042.1_Chr_8_nlr_132	complete	2410859	2413496	-	non-TNL	17,16,1,6,4,5,10,3,12,2,8,7,11,9,9,11
NC_039910.1_Chr_7c	NC_039910.1_Chr_7c_nlr_5	complete	13330163	13334056	+	non-TNL	17,16,1,6,4,5,10,3,2,8,7,9,11		chr0	chr0_nlr_172	partial	201975859	201977302	+		3,12,2,8,7,9,11		NC_040042.1_Chr_8	NC_040042.1_Chr_8_nlr_133	complete	2400931	2403568	-	non-TNL	17,16,1,6,4,5,10,3,12,2,8,7,11,9,9,11
NC_039910.1_Chr_7c	NC_039910.1_Chr_7c_nlr_6	partial	13338862	13339693	+		17,16,1,6,4,5		chr0	chr0_nlr_173	partial (pseudogene)	202170500	202173696	+		3,12,2,8,7,11,11		NC_040042.1_Chr_8	NC_040042.1_Chr_8_nlr_134	complete	2351294	2353931	-	non-TNL	17,16,1,6,4,5,10,3,12,2,8,7,11,9,9,11
NC_039910.1_Chr_7c	NC_039910.1_Chr_7c_nlr_7	complete	13342559	13344938	+	non-TNL	17,1,6,4,5,10,3,12,2,8,7,9,11		chr0	chr0_nlr_174	complete	203234918	203236328	+	non-TNL	1,6,4,5,10,3,12,2,8,7,9,9,11,11		NC_040042.1_Chr_8	NC_040042.1_Chr_8_nlr_135	complete	2332437	2335092	-	non-TNL	17,16,1,6,4,5,10,3,12,2,8,7,11,9,9,11
NC_039910.1_Chr_7c	NC_039910.1_Chr_7c_nlr_8	partial (pseudogene)	13360940	13362333	+		17,16,1,6,4,5,10,2,8,7		chr0	chr0_nlr_175	complete	203542497	203543760	+	non-TNL	1,6,4,5,10,3,12,2,8,7,9		NC_040042.1_Chr_8	NC_040042.1_Chr_8_nlr_136	complete	2308440	2311072	-	non-TNL	17,16,1,6,4,5,3,12,2,8,7,11,9,9,11
NC_039910.1_Chr_7c	NC_039910.1_Chr_7c_nlr_9	complete	13387317	13389689	+	non-TNL	17,16,1,6,4,5,10,3,12,2,8,7,9,11		chr0	chr0_nlr_176	partial	203694214	203695201	+		17,16,1,6,4,5,10		NC_040042.1_Chr_8	NC_040042.1_Chr_8_nlr_137	complete	2171448	2174103	-	non-TNL	17,16,1,6,4,5,10,3,12,2,8,7,9,9,11
NC_039910.1_Chr_7c	NC_039910.1_Chr_7c_nlr_10	complete	13472777	13475156	+	non-TNL	17,16,1,6,4,5,10,3,12,2,8,7,11,9,11		chr0	chr0_nlr_177	partial	205204623	205206144	+		17,15,1,4,5,3,12,2,8,7		NC_040042.1_Chr_8	NC_040042.1_Chr_8_nlr_138	complete	2158386	2161041	-	non-TNL	17,16,1,6,4,5,10,3,12,2,8,7,11,9,9,11
NC_039910.1_Chr_7c	NC_039910.1_Chr_7c_nlr_11	complete (pseudogene)	14498763	14500721	+		1,6,4,5,10,3,12,2,8,7,9,9,9,11		chr0	chr0_nlr_178	partial	204632009	204632945	-		17,16,1,6,4,5		NC_040042.1_Chr_8	NC_040042.1_Chr_8_nlr_139	complete	2144449	2147089	-	non-TNL	17,16,1,6,4,5,10,3,12,2,8,7,9,9,11
NC_039910.1_Chr_7c	NC_039910.1_Chr_7c_nlr_12	partial (pseudogene)	14992906	14995512	+		16,4,10,3,12,2,8,7,11,9,11		chr0	chr0_nlr_179	complete (pseudogene)	203660136	203662832	-		18,1,4,5,10,3,12,7,11		NC_040042.1_Chr_8	NC_040042.1_Chr_8_nlr_140	complete	2131363	2134003	-	non-TNL	17,16,1,6,4,5,10,3,12,2,8,7,9,9,11
NC_039910.1_Chr_7c	NC_039910.1_Chr_7c_nlr_13	partial (pseudogene)	14992906	14995512	+		16,4,10,3,12,2,8,7,11,9,11		chr0	chr0_nlr_180	partial	202823334	202824830	-		10,3,12,8,7,9,9,11,11,11,11		NC_040042.1_Chr_8	NC_040042.1_Chr_8_nlr_141	complete	2114390	2117039	-	non-TNL	17,16,1,6,4,5,10,3,12,2,8,7,11,9,9,11
NC_039910.1_Chr_7c	NC_039910.1_Chr_7c_nlr_14	partial	15283048	15283481	+		3,12,2,7		chr0	chr0_nlr_181	partial	202733318	202734458	-		17,15,1,6,4,5,10,3		NC_040042.1_Chr_8	NC_040042.1_Chr_8_nlr_142	complete	1881282	1883931	-	non-TNL	17,16,1,6,4,5,10,3,12,2,8,7,9,9,11
NC_039910.1_Chr_7c	NC_039910.1_Chr_7c_nlr_15	partial	15316771	15317692	+		1,5,3,12,2,7		chr0	chr0_nlr_182	partial	202093965	202095408	-		3,12,2,8,7,9,11		NC_040042.1_Chr_8	NC_040042.1_Chr_8_nlr_143	complete	1852311	1854966	-	non-TNL	17,16,1,6,4,5,10,3,12,2,8,7,11,9,9,11
NC_039910.1_Chr_7c	NC_039910.1_Chr_7c_nlr_16	complete (pseudogene)	19227414	19229678	+		16,1,6,4,5,10,3,12,2,8,7,9,9,11,11,11		chr0	chr0_nlr_183	complete (pseudogene)	202013521	202015326	-		17,16,1,6,4,5,10,3,12,2,8,7,11,9		NC_040042.1_Chr_8	NC_040042.1_Chr_8_nlr_144	complete	1837943	1840592	-	non-TNL	17,16,1,6,4,5,10,3,12,2,8,7,11,9,9,11
NC_039910.1_Chr_7c	NC_039910.1_Chr_7c_nlr_17	complete (pseudogene)	19330442	19332704	+		16,1,6,4,5,10,3,12,2,8,7,9,9,11,11,11		chr0	chr0_nlr_184	partial	201985218	201986745	-		17,16,1,6,4,10,3,12,2,8,7		NC_040042.1_Chr_8	NC_040042.1_Chr_8_nlr_145	complete	1814028	1816677	-	non-TNL	17,16,1,6,4,5,10,3,12,2,8,7,11,9,9,11
NC_039910.1_Chr_7c	NC_039910.1_Chr_7c_nlr_18	complete (pseudogene)	19370011	19372971	+		13,1,6,4,5,10,3,12,2,8,7,9,11		chr0	chr0_nlr_185	complete	199898520	199899769	-		1,6,4,5,10,3,12,2,7,9		NC_040042.1_Chr_8	NC_040042.1_Chr_8_nlr_146	complete	1806337	1808992	-	non-TNL	17,16,1,6,4,5,10,3,12,2,8,7,9,9,11
NC_039910.1_Chr_7c	NC_039910.1_Chr_7c_nlr_19	complete	19482038	19483931	+	non-TNL	1,6,4,5,10,3,12,2,8,7,9,11,11		chr0	chr0_nlr_186	complete	199332780	199335117	-	non-TNL	16,1,6,4,5,10,3,12,2,8,7,9,9,11,9,19,11		NC_040042.1_Chr_8	NC_040042.1_Chr_8_nlr_147	complete	1802450	1805006	-	non-TNL	17,16,1,5,10,3,12,2,8,7,9,9,9,11,11
NC_039910.1_Chr_7c	NC_039910.1_Chr_7c_nlr_20	complete (pseudogene)	19740989	19743181	+		16,1,6,4,5,10,3,12,2,8,7,9,11,11		chr0	chr0_nlr_187	partial	198980539	198982822	-		3,12,2,8,7,9,9,11,11,11,11,11,11,11,11		NC_040042.1_Chr_8	NC_040042.1_Chr_8_nlr_148	complete	1495261	1497715	-	non-TNL	17,16,1,6,4,10,3,12,2,8,7,9,11
NC_039910.1_Chr_7c	NC_039910.1_Chr_7c_nlr_21	complete	19767625	19769971	+	non-TNL	17,16,1,6,4,5,10,3,12,2,8,7,9,11,11		chr0	chr0_nlr_188	partial	198874367	198876133	-		17,16,1,6,4,5		NC_040042.1_Chr_8	NC_040042.1_Chr_8_nlr_149	complete	599596	602182	-	non-TNL	17,16,1,6,4,5,10,3,12,2,8,7,9,9,9,11,11,11
NC_039910.1_Chr_7c	NC_039910.1_Chr_7c_nlr_22	complete	21940275	21942720	+	non-TNL	17,16,1,6,4,5,10,3,2,8,7,9,9,11		chr0	chr0_nlr_189	partial	198503408	198505766	-		10,3,12,2,8,7,9,9,11,11,11,11,11,11,11,11		NC_040043.1_Chr_9	NC_040043.1_Chr_9_nlr_1	complete	542033	545270	+	non-TNL	17,16,1,6,4,5,10,3,12,2,8,7,9,11,11,11,11,11,11,11,11
NC_039910.1_Chr_7c	NC_039910.1_Chr_7c_nlr_23	complete (pseudogene)	23192259	23194665	+		17,1,6,4,5,10,3,12,2,8,7,19,9,11		chr0	chr0_nlr_190	complete	198129865	198132981	-	non-TNL	17,16,1,6,4,5,10,3,12,2,8,7,9,11,11,11,9		NC_040043.1_Chr_9	NC_040043.1_Chr_9_nlr_2	complete (pseudogene)	561721	564958	+		17,16,1,6,4,5,10,3,12,2,8,7,9,19,11,11,11,11,11,11
NC_039910.1_Chr_7c	NC_039910.1_Chr_7c_nlr_24	complete (pseudogene)	23215452	23220246	+		17,1,6,4,5,10,3,12,2,8,7,11,11		chr0	chr0_nlr_191	partial	197295851	197296679	-		17,16,1,6,4		NC_040043.1_Chr_9	NC_040043.1_Chr_9_nlr_3	complete (pseudogene)	575013	576822	+		17,16,1,6,4,5,10,3,12,2,8,7,9
NC_039910.1_Chr_7c	NC_039910.1_Chr_7c_nlr_25	complete	23316832	23318786	+	non-TNL	1,6,4,5,10,3,12,2,8,7,11		chr0	chr0_nlr_192	partial (pseudogene)	197169033	197172834	-		3,12,2,8,7,9,9,9,11,11,11,11,19		NC_040043.1_Chr_9	NC_040043.1_Chr_9_nlr_4	complete	598480	601909	+	non-TNL	17,16,1,6,4,5,10,3,12,2,8,7,9,9,19,11,11,11,11,11,11,11,11
NC_039910.1_Chr_7c	NC_039910.1_Chr_7c_nlr_26	complete	23417198	23421834	+	non-TNL	17,1,6,4,5,10,3,12,2,8,7,9,11,20		chr0	chr0_nlr_193	partial	193612072	193613614	-		17,16,1,6,4,5,10,3,12,2,8,7		NC_040043.1_Chr_9	NC_040043.1_Chr_9_nlr_5	complete (pseudogene)	629577	632822	+		17,16,1,6,4,5,10,3,12,2,8,7,9,19,11,11,11,11,11,11,11
NC_039910.1_Chr_7c	NC_039910.1_Chr_7c_nlr_27	complete	23470719	23473112	+	non-TNL	17,16,1,6,4,5,10,3,12,2,8,7,11,11		chr0	chr0_nlr_194	complete (pseudogene)	192036108	192041366	-		1,6,4,5,10,3,12,2,8,7,9,9,11,11,11,11,11,11,11,19		NC_040043.1_Chr_9	NC_040043.1_Chr_9_nlr_6	complete	658077	662906	+	non-TNL	17,16,1,6,4,5,10,3,12,2,8,7,9,19,11,11,11,11,11,11,11,11,11,11,11,11
NC_039910.1_Chr_7c	NC_039910.1_Chr_7c_nlr_28	complete (pseudogene)	24215385	24221217	+		17,16,1,6,4,5,10,3,12,2,8,7,9		chr0	chr0_nlr_195	partial	190963678	190964638	-		17,1,6,4,5,10		NC_040043.1_Chr_9	NC_040043.1_Chr_9_nlr_7	complete	731547	733728	+	non-TNL	1,6,4,5,10,3,12,2,7,9,11,9,9,11,11,11,11
NC_039910.1_Chr_7c	NC_039910.1_Chr_7c_nlr_29	complete (pseudogene)	32997860	33000858	+		1,6,4,5,3,12,2,7,9,11,9,9,11,11,11,11,19		chr0	chr0_nlr_196	partial	190742020	190743685	-		2,8,7,9,9,9,11,11,11,11		NC_040043.1_Chr_9	NC_040043.1_Chr_9_nlr_8	complete	8436845	8439365	+	non-TNL	16,1,6,4,5,10,3,2,8,7,11,11
NC_039910.1_Chr_7c	NC_039910.1_Chr_7c_nlr_30	complete	33979092	33981800	+	non-TNL	17,16,1,6,4,5,10,3,12,2,8,7,11		chr0	chr0_nlr_197	complete	187753578	187756408	-	non-TNL	17,16,1,6,4,5,10,3,12,2,8,7,9,9,9,11		NC_040043.1_Chr_9	NC_040043.1_Chr_9_nlr_9	complete	10043532	10045863	+	non-TNL	1,6,4,5,10,3,2,7,11,11,9,11,11,11,11
NC_039910.1_Chr_7c	NC_039910.1_Chr_7c_nlr_31	complete	34138332	34141083	+	non-TNL	17,16,1,6,4,5,10,3,12,2,8,7,11		chr0	chr0_nlr_198	partial (pseudogene)	187361280	187362237	-		1,6,4,5,10,3,12,2,8,7		NC_040043.1_Chr_9	NC_040043.1_Chr_9_nlr_10	partial (pseudogene)	11315335	11317425	+		10,3,12,2,7,9,11,11,11
NC_039910.1_Chr_7c	NC_039910.1_Chr_7c_nlr_32	complete	34169749	34172497	+	non-TNL	17,16,1,6,4,5,10,3,12,2,8,7,11,11		chr0	chr0_nlr_199	partial	186875899	186878182	-		3,12,2,8,7,9,9,11,11,11,11,11,11,11		NC_040043.1_Chr_9	NC_040043.1_Chr_9_nlr_11	complete (pseudogene)	32174053	32180424	+		17,16,1,6,4,5,10,3,12,2,8,7,9,9,11
NC_039910.1_Chr_7c	NC_039910.1_Chr_7c_nlr_33	complete	34191001	34193203	+	non-TNL	16,1,6,4,5,10,3,12,2,8,7,11		chr0	chr0_nlr_200	partial (pseudogene)	186106082	186111796	-		17,4,5,10,3,12,2,8,7,11		NC_040043.1_Chr_9	NC_040043.1_Chr_9_nlr_12	partial	32223193	32224144	+		16,1,6,4,5,10,3
NC_039910.1_Chr_7c	NC_039910.1_Chr_7c_nlr_34	complete	34327536	34329738	+	non-TNL	16,1,6,4,5,10,3,12,2,8,7,11		chr0	chr0_nlr_201	complete (pseudogene)	185884614	185886973	-		1,4,5,10,3,7,9,11,11,11,11,9,11,11,9,11,11		NC_040043.1_Chr_9	NC_040043.1_Chr_9_nlr_13	partial (pseudogene)	37305571	37309719	+		6,4,5,10,3,12,2,8,7,11,11,11
NC_039910.1_Chr_7c	NC_039910.1_Chr_7c_nlr_35	complete (pseudogene)	34386162	34389071	+		17,16,1,6,4,5,10,3,12,2,8,7,9,9,9,11,11,11,11		chr0	chr0_nlr_202	complete (pseudogene)	185612038	185617124	-		1,6,4,5,10,3,2,7,11,11,11,11,11,11,11,9		NC_040043.1_Chr_9	NC_040043.1_Chr_9_nlr_14	complete	38082131	38084059	+	non-TNL	1,6,4,5,10,3,12,2,8,7,9,9,11
NC_039910.1_Chr_7c	NC_039910.1_Chr_7c_nlr_36	complete	34475250	34477968	+		16,1,6,4,5,10,3,12,2,8,7,9,9,9,11,11,11		chr0	chr0_nlr_203	complete (pseudogene)	184564630	184568764	-		1,6,4,5,10,3,12,2,8,19,9,9,11,11,19,11,11,11,11,11,11,11,11,11,11,11		NC_040043.1_Chr_9	NC_040043.1_Chr_9_nlr_15	complete	38154145	38156073	+	non-TNL	1,6,4,5,10,3,12,2,8,7,9,9,11
NC_039910.1_Chr_7c	NC_039910.1_Chr_7c_nlr_37	complete	34500780	34503567	+	non-TNL	17,16,1,6,4,5,10,3,12,2,8,7,9,9,9,11,11,11,11		chr0	chr0_nlr_204	complete	184455845	184459415	-	non-TNL	17,16,1,6,4,5,3,12,2,8,7,9,9,11,11,11,11,11,11,11,11,11,11		NC_040043.1_Chr_9	NC_040043.1_Chr_9_nlr_16	complete	42076062	42078036	+	non-TNL	1,6,4,5,10,3,12,2,8,7,9,11
NC_039910.1_Chr_7c	NC_039910.1_Chr_7c_nlr_38	complete	34514682	34517483	+	non-TNL	17,16,1,6,4,5,10,3,12,2,8,7,9,9,9,11,11,11,11		chr0	chr0_nlr_205	complete	184248932	184252280	-	non-TNL	17,15,1,6,4,5,10,3,12,2,8,7,9,9,11,11,11,11,11,11,11,11,11,11		NC_040043.1_Chr_9	NC_040043.1_Chr_9_nlr_17	complete	42113950	42115903	+	non-TNL	1,6,4,5,10,3,12,2,8,7,9,11
NC_039910.1_Chr_7c	NC_039910.1_Chr_7c_nlr_39	complete (pseudogene)	34562186	34564925	+		17,16,1,6,4,5,10,3,12,2,8,7,11		chr0	chr0_nlr_206	partial	183796214	183797528	-		17,16,6,4,5,10		NC_040043.1_Chr_9	NC_040043.1_Chr_9_nlr_18	complete (pseudogene)	42129050	42131236	+		18,1,6,4,5,10,3,12,2,11
NC_039910.1_Chr_7c	NC_039910.1_Chr_7c_nlr_40	complete	34622896	34625092	+	non-TNL	16,1,6,4,5,10,3,12,2,8,7,11		chr0	chr0_nlr_207	complete (pseudogene)	181704147	181708795	-		16,1,6,4,5,10,3,12,2,8,7,11,9,19,11,11,11,11,11,11,11,11,11,19		NC_040043.1_Chr_9	NC_040043.1_Chr_9_nlr_19	partial (pseudogene)	42785965	42787246	+		16,1,6,4,5,10,3,12,2,8,7
NC_039910.1_Chr_7c	NC_039910.1_Chr_7c_nlr_41	complete (pseudogene)	38027009	38031458	+		18,16,1,6,4,5,10,3,12,2,8,7,9,11		chr0	chr0_nlr_208	complete	181668495	181670967	-	non-TNL	16,1,6,4,5,10,3,12,2,8,7,9,9,11		NC_040043.1_Chr_9	NC_040043.1_Chr_9_nlr_20	complete	42795217	42797704	-	non-TNL	17,16,1,6,4,5,10,3,12,2,8,7,9,11
NC_039910.1_Chr_7c	NC_039910.1_Chr_7c_nlr_42	complete (pseudogene)	38048286	38050194	+		1,6,4,5,10,3,12,2,8,7,11		chr0	chr0_nlr_209	partial	181347920	181349429	-		3,12,2,8,7,9,9,9,11,11		NC_040043.1_Chr_9	NC_040043.1_Chr_9_nlr_21	complete	42320877	42323307	-	non-TNL	17,16,1,6,4,5,10,3,12,2,8,7,9,11
NC_039910.1_Chr_7c	NC_039910.1_Chr_7c_nlr_43	complete	37665876	37668246	-	non-TNL	17,16,1,6,4,5,10,3,12,2,8,7,9,11		chr0	chr0_nlr_210	complete	181250900	181252343	-	non-TNL	1,6,4,5,10,3,2,8,7,11,11,9,11		NC_040043.1_Chr_9	NC_040043.1_Chr_9_nlr_22	complete	37225532	37227551	-	non-TNL	1,6,4,5,10,3,12,2,8,7,9,11,11
NC_039910.1_Chr_7c	NC_039910.1_Chr_7c_nlr_44	complete	37610675	37613402	-	non-TNL	17,16,1,6,4,5,10,3,12,2,8,7,11,9,11		chr0	chr0_nlr_211	complete	180862509	180865011	-	non-TNL	17,16,1,6,4,5,10,3,12,2,8,7,9,11		NC_040043.1_Chr_9	NC_040043.1_Chr_9_nlr_23	complete	30631251	30634471	-	non-TNL	1,6,4,5,10,3,12,2,8,7,9,9,11,11,11,11,11,11,11,11,11,11,11,11,11
NC_039910.1_Chr_7c	NC_039910.1_Chr_7c_nlr_45	complete	37570996	37573360	-	non-TNL	17,1,6,4,5,10,3,12,2,8,7,11,11		chr0	chr0_nlr_212	complete	180272129	180275105	-	non-TNL	17,16,1,6,4,5,3,12,2,8,7,9,9,19,11,11,11		NC_040043.1_Chr_9	NC_040043.1_Chr_9_nlr_24	complete	24356731	24359104	-	non-TNL	17,16,1,6,4,5,10,3,12,2,8,7,9,11,11,9,11,11,11,11,11
NC_039910.1_Chr_7c	NC_039910.1_Chr_7c_nlr_46	complete	37440069	37442538	-	non-TNL	17,16,1,6,4,5,10,3,12,2,8,7,11		chr0	chr0_nlr_213	partial	180244812	180245544	-		4,5,10,3,12,2,8,7		NC_040043.1_Chr_9	NC_040043.1_Chr_9_nlr_25	complete	6955135	6957676	-	non-TNL	17,1,6,4,5,10,3,12,2,8,7,9,9,9,11,11
NC_039910.1_Chr_7c	NC_039910.1_Chr_7c_nlr_47	complete	37353005	37355204	-	non-TNL	16,1,6,4,5,10,3,12,2,8,7,9,11		chr0	chr0_nlr_214	complete	179429513	179431598	-	non-TNL	1,6,4,5,10,3,12,2,8,7,11,9,9,11		NC_040043.1_Chr_9	NC_040043.1_Chr_9_nlr_26	complete	6942716	6945266	-	non-TNL	17,16,1,6,4,5,10,3,12,2,8,7,9,9,9,11,11
NC_039910.1_Chr_7c	NC_039910.1_Chr_7c_nlr_48	complete	37330939	37333666	-	non-TNL	17,16,1,6,4,5,10,3,12,2,8,7,11		chr0	chr0_nlr_215	complete	179343074	179344994	-	non-TNL	1,6,4,5,10,3,12,2,8,7,11		NC_040043.1_Chr_9	NC_040043.1_Chr_9_nlr_27	complete	2010830	2013286	-	non-TNL	17,16,1,6,4,5,10,3,12,2,8,7,11,11
NC_039910.1_Chr_7c	NC_039910.1_Chr_7c_nlr_49	complete	37308702	37310919	-	non-TNL	16,1,6,4,5,10,3,12,2,8,7,11,11		chr0	chr0_nlr_216	complete	177990235	177993181	-	non-TNL	17,16,1,6,4,5,3,12,2,8,7,9,9,9,11,11,11,11,11		NC_040044.1_Chr_10	NC_040044.1_Chr_10_nlr_1	partial	5546102	5547857	+		5,10,3,12,2,8,7,11
NC_039910.1_Chr_7c	NC_039910.1_Chr_7c_nlr_50	complete	37298370	37301121	-	non-TNL	17,16,1,6,4,5,10,3,12,2,8,7,11		chr0	chr0_nlr_217	complete	176946435	176949364	-	non-TNL	17,16,1,6,4,5,10,3,12,2,8,7,9,9,9,11,11,11,11		NC_040044.1_Chr_10	NC_040044.1_Chr_10_nlr_2	partial (pseudogene)	14281853	14283524	+		17,16,1,6,4,5,10,3,2,8,7
NC_039910.1_Chr_7c	NC_039910.1_Chr_7c_nlr_51	complete	37247611	37250119	-	non-TNL	17,16,1,6,4,5,10,3,12,2,8,7,9,11,11		chr0	chr0_nlr_218	complete	175142028	175145061	-	non-TNL	17,16,1,6,4,5,10,3,12,2,8,7,9,9,9,19,11,11,11,11,11,11		NC_040044.1_Chr_10	NC_040044.1_Chr_10_nlr_3	complete	14448837	14454529	+	non-TNL	17,16,1,6,4,5,10,3,12,2,8,7,11
NC_039910.1_Chr_7c	NC_039910.1_Chr_7c_nlr_52	complete	37173543	37175465	-	non-TNL	1,6,4,5,10,3,12,2,8,7,11,11		chr0	chr0_nlr_219	partial	174667832	174669155	-		17,15,1,4,5,10,3,12,2		NC_040044.1_Chr_10	NC_040044.1_Chr_10_nlr_4	partial	14953858	14955931	+		17,1,6,4,5,10,3,12,2,8,7,20
NC_039910.1_Chr_7c	NC_039910.1_Chr_7c_nlr_53	complete	37139262	37142013	-	non-TNL	17,16,1,6,4,5,10,3,12,2,8,7,11,11		chr0	chr0_nlr_220	complete	174178839	174181500	-	non-TNL	17,16,1,6,4,5,10,3,12,2,8,7,11,9,9,11		NC_040044.1_Chr_10	NC_040044.1_Chr_10_nlr_5	complete (pseudogene)	29369066	29370961	+		17,16,1,6,4,11,11
NC_039910.1_Chr_7c	NC_039910.1_Chr_7c_nlr_54	partial	31657469	31660404	-		18,15,13,1,4,5,10,3		chr0	chr0_nlr_221	complete	173827349	173829734	-	non-TNL	1,6,4,5,10,3,12,2,8,7,9,9,9,11,11,11,11,11		NC_040044.1_Chr_10	NC_040044.1_Chr_10_nlr_6	partial	33587942	33590206	+		18,15,13,1,4,5,10,3
NC_039910.1_Chr_7c	NC_039910.1_Chr_7c_nlr_55	complete	21849871	21852244	-	non-TNL	17,16,1,6,4,5,10,3,2,8,7,9,11		chr0	chr0_nlr_222	complete	173627092	173629855	-	non-TNL	17,16,1,6,4,5,10,3,12,2,8,7,9,9,11,9,11,11,11		NC_040044.1_Chr_10	NC_040044.1_Chr_10_nlr_7	complete	37409012	37411955	+	non-TNL	17,16,1,6,4,5,10,3,12,2,8,7,11
NC_039910.1_Chr_7c	NC_039910.1_Chr_7c_nlr_56	complete	19145895	19148061	-	non-TNL	16,1,6,4,5,10,3,12,2,8,7,9,11,11		chr0	chr0_nlr_223	complete	171716800	171721107	-	non-TNL	1,6,4,5,10,3,12,2,8,7,9,9,11,11,11,11,11,11,11,11,11,11		NC_040044.1_Chr_10	NC_040044.1_Chr_10_nlr_8	complete	37914174	37916616	-	non-TNL	17,16,1,6,4,5,10,3,12,2,8,7,9,11,11
NC_039910.1_Chr_7c	NC_039910.1_Chr_7c_nlr_57	complete	19041986	19044168	-	non-TNL	16,1,6,4,5,10,3,12,2,8,7,9,11		chr0	chr0_nlr_224	partial	169359509	169360868	-		12,2,8,7,9,9,11		NC_040044.1_Chr_10	NC_040044.1_Chr_10_nlr_9	complete	37390301	37392764	-	non-TNL	17,16,1,6,4,5,10,3,12,2,8,7,11
NC_039910.1_Chr_7c	NC_039910.1_Chr_7c_nlr_58	complete	19028689	19030882	-	non-TNL	16,1,6,4,5,10,3,12,2,8,7,9,11,11,11		chr0	chr0_nlr_225	complete	169071298	169076334	-	non-TNL	17,16,1,6,4,5,10,3,12,2,8,7,9,9,19,11,11,11,11,11,11,11,11,11,11,11,11		NC_040044.1_Chr_10	NC_040044.1_Chr_10_nlr_10	partial (pseudogene)	31864501	31865411	-		1,6,4,3,12,2,8
NC_039910.1_Chr_7c	NC_039910.1_Chr_7c_nlr_59	complete	15322233	15324489	-	non-TNL	1,4,5,10,3,2,7,11,11,9,9,11,11,11		chr0	chr0_nlr_226	partial	169052492	169054910	-		2,8,7,9,9,19,11,11,11,11,11,11,11,11,11		NC_040044.1_Chr_10	NC_040044.1_Chr_10_nlr_11	complete	25229891	25231835	-	non-TNL	1,6,4,5,10,3,12,2,8,7,11,9,11
NC_039910.1_Chr_7c	NC_039910.1_Chr_7c_nlr_60	complete	15300433	15302713	-	non-TNL	1,4,5,3,2,7,11,11,9,9,11,11		chr0	chr0_nlr_227	partial	168919693	168920713	-		5,10,3,12,2,8,7,9,9,9		NC_040044.1_Chr_10	NC_040044.1_Chr_10_nlr_12	complete (pseudogene)	21223079	21230925	-		18,1,6,4,5,10,3,12,2,8,7,9,9,9,11
NC_039910.1_Chr_7c	NC_039910.1_Chr_7c_nlr_61	complete	14105105	14107283	-	non-TNL	16,1,6,4,5,10,3,12,2,8,7,9,11		chr0	chr0_nlr_228	complete (pseudogene)	168813678	168817529	-		1,6,4,5,10,3,2,7,11,11,11,11,11		NC_040044.1_Chr_10	NC_040044.1_Chr_10_nlr_13	complete	16451115	16454421	-	non-TNL	17,16,1,6,4,5,10,3,12,2,8,7,11
NC_039910.1_Chr_7c	NC_039910.1_Chr_7c_nlr_62	complete	14096960	14099138	-	non-TNL	16,1,6,4,5,10,3,12,2,8,7,9,9,9,11		chr0	chr0_nlr_229	complete	168362759	168365848	-	non-TNL	15,1,4,5,3,12,2,8,7,9,9,11,11,11,11,11,11,11		NC_040044.1_Chr_10	NC_040044.1_Chr_10_nlr_14	complete	15007155	15009882	-	non-TNL	17,1,6,4,5,10,3,2,8,7,11,11
NC_039910.1_Chr_7c	NC_039910.1_Chr_7c_nlr_63	complete	14081730	14083923	-	non-TNL	16,1,6,4,5,10,3,12,2,8,7,11,9,11,11		chr0	chr0_nlr_230	partial	168245070	168246384	-		18,15,13,1,4,5,10,3		NC_040044.1_Chr_10	NC_040044.1_Chr_10_nlr_15	complete	14524766	14526879	-	non-TNL	1,6,4,5,10,3,2,8,7,11,11
NC_039910.1_Chr_7c	NC_039910.1_Chr_7c_nlr_64	complete	13002275	13005525	-	non-TNL	17,16,1,6,4,5,10,3,12,2,8,7,11,9,9,11,11,11		chr0	chr0_nlr_231	complete	168022131	168026000	-	non-TNL	17,16,1,6,4,5,10,3,12,2,8,7,9,9,11,19,11,11,11,11,11,11,11,11		NC_040044.1_Chr_10	NC_040044.1_Chr_10_nlr_16	partial (pseudogene)	14520826	14521423	-		1,6,10,3,12
NC_039910.1_Chr_7c	NC_039910.1_Chr_7c_nlr_65	complete (pseudogene)	12981199	12983421	-		16,1,6,4,5,10,3,12,2,8,7,11		chr0	chr0_nlr_232	complete (pseudogene)	167357619	167359796	-		1,6,4,5,10,3,12,2,7,9,11,11		NC_040044.1_Chr_10	NC_040044.1_Chr_10_nlr_17	partial (pseudogene)	14508467	14509701	-		2,8,7,11
NC_039910.1_Chr_7c	NC_039910.1_Chr_7c_nlr_66	partial	12175511	12177351	-		6,4,3,12,2,8,7		chr0	chr0_nlr_233	complete	164837644	164841169	-	non-TNL	17,16,1,6,4,5,3,12,2,8,7,9,9,19,11,11,11,11,11,11,11,11		NC_040044.1_Chr_10	NC_040044.1_Chr_10_nlr_18	complete	12010172	12012635	-	non-TNL	17,16,1,6,4,5,10,3,12,2,8,7,9,9,9,11
NC_039911.1_Chr_7e	NC_039911.1_Chr_7e_nlr_1	complete	9965843	9968601	+	non-TNL	17,16,1,6,4,5,10,3,12,2,8,7,11		chr0	chr0_nlr_234	complete	164683247	164686148	-	non-TNL	17,16,1,6,4,5,3,12,2,8,7,9,9,9,9,11,11,11,11,11		NC_040044.1_Chr_10	NC_040044.1_Chr_10_nlr_19	complete (pseudogene)	10675258	10682564	-		17,16,1,6,4,5,10,3,12,2,8,7,9,9
NC_039911.1_Chr_7e	NC_039911.1_Chr_7e_nlr_2	complete	10726663	10729123	+	non-TNL	17,1,6,4,5,10,3,12,2,8,7,9,11		chr0	chr0_nlr_235	complete	163344924	163347849	-	non-TNL	17,16,1,6,4,5,10,3,12,2,8,7,9,9,9,11,11,11,11		NC_040044.1_Chr_10	NC_040044.1_Chr_10_nlr_20	complete	3032566	3035285	-	TNL	1,4,10,3,12,2,7,9,11,11,11,11,11
NC_039911.1_Chr_7e	NC_039911.1_Chr_7e_nlr_3	complete	10806510	10808932	+	non-TNL	17,16,1,6,4,5,10,3,12,2,8,7,9,11		chr0	chr0_nlr_236	complete (pseudogene)	162264564	162266470	-		1,6,4,5,10,3,2,8,7,11		NC_040045.1_Chr_11	NC_040045.1_Chr_11_nlr_1	partial (pseudogene)	400816	401856	+		16,1,6,4,10,3,12,2
NC_039911.1_Chr_7e	NC_039911.1_Chr_7e_nlr_4	complete (pseudogene)	10829094	10831458	+		17,16,1,6,4,5,10,3,2,8,7,19,11		chr0	chr0_nlr_237	complete	162152122	162155122	-	non-TNL	17,16,1,6,4,5,3,12,2,8,7,9,9,9,11,11,11,11,11,11		NC_040045.1_Chr_11	NC_040045.1_Chr_11_nlr_2	complete	533634	536220	+	non-TNL	17,16,1,6,4,5,10,3,12,2,8,7,9,9,9,11,11
NC_039911.1_Chr_7e	NC_039911.1_Chr_7e_nlr_5	partial	10844023	10845608	+		16,1,6,4,5,10,3,2,8,7,20		chr0	chr0_nlr_238	complete (pseudogene)	162111327	162114469	-		17,16,1,6,4,5,3,12,2,8,7,9,9,9,19,11,11,11,11,11,11,11		NC_040045.1_Chr_11	NC_040045.1_Chr_11_nlr_3	complete (pseudogene)	752827	757024	+		17,16,1,6,4,5,10,3,12,2,11
NC_039911.1_Chr_7e	NC_039911.1_Chr_7e_nlr_6	complete	10868697	10871088	+	non-TNL	17,16,1,6,4,5,10,3,12,2,8,7,11		chr0	chr0_nlr_239	complete	161025654	161027877	-	non-TNL	1,6,4,5,10,3,2,7,11		NC_040045.1_Chr_11	NC_040045.1_Chr_11_nlr_4	partial	836332	837466	+		16,1,6,4,5,10,3,12,2,8
NC_039911.1_Chr_7e	NC_039911.1_Chr_7e_nlr_7	complete	10875599	10877975	+	non-TNL	17,1,6,4,5,10,3,12,2,8,7,9,11		chr0	chr0_nlr_240	partial	159998536	160003442	-		18,15,13,10,3,12,7,9,11,11,11,9,11,11,9,11,11,9,11,11		NC_040045.1_Chr_11	NC_040045.1_Chr_11_nlr_5	complete (pseudogene)	860404	863127	+		16,1,6,4,5,10,3,12,2,8,7,11,11
NC_039911.1_Chr_7e	NC_039911.1_Chr_7e_nlr_8	complete	10895987	10898360	+	non-TNL	17,1,6,4,5,10,3,12,2,8,7,11		chr0	chr0_nlr_241	complete (pseudogene)	159904169	159907171	-		17,16,1,6,4,5,10,3,12,2,8,7,9,9,9,11,11,11,11,9,11		NC_040045.1_Chr_11	NC_040045.1_Chr_11_nlr_6	complete (pseudogene)	3683237	3685691	+		17,16,1,6,4,5,10,3,12,2,8,7,11,11
NC_039911.1_Chr_7e	NC_039911.1_Chr_7e_nlr_9	partial (pseudogene)	10935835	10938851	+		17,16,1,6,4,5,10,3,12,2,8,7		chr0	chr0_nlr_242	complete	159430423	159433318	-	non-TNL	17,16,1,6,4,5,10,3,12,2,8,7,9,9,9,9,11,11,11,11		NC_040045.1_Chr_11	NC_040045.1_Chr_11_nlr_7	complete	6283094	6285493	+	non-TNL	17,16,1,6,4,5,10,3,12,2,8,7,9,9,11
NC_039911.1_Chr_7e	NC_039911.1_Chr_7e_nlr_10	complete	10960379	10962083	+	non-TNL	1,6,4,5,10,3,12,7,9,9,11		chr0	chr0_nlr_243	complete (pseudogene)	158860023	158863478	-		18,16,1,6,4,5,10,3,12,2,8,7,11		NC_040045.1_Chr_11	NC_040045.1_Chr_11_nlr_8	partial	6290275	6291909	+		1,6,5,3,12,2,7
NC_039911.1_Chr_7e	NC_039911.1_Chr_7e_nlr_11	partial	11103105	11103460	+		10,3,12,2		chr0	chr0_nlr_244	partial	157789216	157791278	-		17,3,12,2,8,7,9,9,11		NC_040045.1_Chr_11	NC_040045.1_Chr_11_nlr_9	complete	6478349	6482413	+	non-TNL	17,16,1,6,4,5,10,3,12,2,8,7,11,11
NC_039911.1_Chr_7e	NC_039911.1_Chr_7e_nlr_12	complete	11155122	11157528	+	non-TNL	17,16,1,6,4,5,10,3,12,2,8,7,11,11		chr0	chr0_nlr_245	complete (pseudogene)	157753142	157756307	-		17,16,1,6,4,5,3,12,2,8,7,9,9,11,11,11,11,11,11,11,11		NC_040045.1_Chr_11	NC_040045.1_Chr_11_nlr_10	complete	7679706	7682162	+	non-TNL	17,16,1,6,4,5,10,3,12,2,8,7,11,11
NC_039911.1_Chr_7e	NC_039911.1_Chr_7e_nlr_13	partial (pseudogene)	12503827	12505955	+		16,4,10,3,12,2,8,7,11,9,11		chr0	chr0_nlr_246	complete	156475048	156478558	-	non-TNL	17,16,1,6,4,5,10,3,12,2,8,7,9,9,11,11,11,11,11,11,11,11,11		NC_040045.1_Chr_11	NC_040045.1_Chr_11_nlr_11	complete	7762330	7764838	+	non-TNL	17,16,1,6,4,5,10,3,12,2,8,7,9,11
NC_039911.1_Chr_7e	NC_039911.1_Chr_7e_nlr_14	partial	12838786	12839329	+		10,3,12,2,7		chr0	chr0_nlr_247	complete	156152575	156156034	-	non-TNL	16,1,6,4,5,10,3,12,2,8,7,9,11,9,19,11,11,11,11,11,11,11,11,11,11		NC_040045.1_Chr_11	NC_040045.1_Chr_11_nlr_12	complete (pseudogene)	7855780	7858349	+		17,16,1,6,4,5,10,3,12,2,8,7,11,9,9,11,19
NC_039911.1_Chr_7e	NC_039911.1_Chr_7e_nlr_15	partial	12861836	12862757	+		1,5,3,12,2,7		chr0	chr0_nlr_248	complete	156008499	156011400	-	non-TNL	17,16,1,6,4,5,10,3,12,2,8,7,9,9,9,11,11,11,11,11,11		NC_040045.1_Chr_11	NC_040045.1_Chr_11_nlr_13	partial (pseudogene)	8665593	8667015	+		17,1,6,4,5,10,3,12,2,8,7
NC_039911.1_Chr_7e	NC_039911.1_Chr_7e_nlr_16	complete	17533103	17535290	+	non-TNL	16,1,6,4,5,10,3,12,2,8,7,9,9,11		chr0	chr0_nlr_249	complete	153860112	153863583	-	non-TNL	1,6,4,5,10,3,12,2,7,19,11,11,11,11,11,11		NC_040045.1_Chr_11	NC_040045.1_Chr_11_nlr_14	complete	10074360	10078317	+	non-TNL	17,16,1,6,4,5,10,3,12,2,8,7,11,11,11
NC_039911.1_Chr_7e	NC_039911.1_Chr_7e_nlr_17	complete	17554346	17556533	+	non-TNL	16,1,6,4,5,10,3,12,2,8,7,9,11		chr0	chr0_nlr_250	complete (pseudogene)	152281517	152283378	-		17,1,6,5,10,3,12,2,8,7,9,9		NC_040045.1_Chr_11	NC_040045.1_Chr_11_nlr_15	complete	10380638	10383095	+	non-TNL	17,1,6,4,5,10,3,12,2,8,7,11,11
NC_039911.1_Chr_7e	NC_039911.1_Chr_7e_nlr_18	complete	17586580	17589183	+	non-TNL	16,1,6,4,5,10,3,12,2,8,7,9,9,11,11		chr0	chr0_nlr_251	complete (pseudogene)	151231143	151234101	-		17,16,1,6,4,5,3,12,2,8,7,9,9,9,11,11,11,11,11		NC_040045.1_Chr_11	NC_040045.1_Chr_11_nlr_16	complete (pseudogene)	10396973	10399409	+		17,1,6,4,5,10,3,12,2,8,7,11
NC_039911.1_Chr_7e	NC_039911.1_Chr_7e_nlr_19	complete	17595641	17597987	+	non-TNL	17,16,1,6,4,5,10,3,12,2,8,7,9,11,11		chr0	chr0_nlr_252	complete	150976761	150979521	-	non-TNL	17,16,1,6,4,5,3,12,2,8,7,9,9,11,9,11,11		NC_040045.1_Chr_11	NC_040045.1_Chr_11_nlr_17	partial (pseudogene)	10786362	10786739	+		1,6,4,5
NC_039911.1_Chr_7e	NC_039911.1_Chr_7e_nlr_20	complete (pseudogene)	17609069	17611250	+		16,1,6,4,5,10,3,12,2,8,7,9,11		chr0	chr0_nlr_253	complete (pseudogene)	149187456	149191547	-		17,1,6,4,5,3,2,7,11		NC_040045.1_Chr_11	NC_040045.1_Chr_11_nlr_18	complete	11651990	11654612	+	non-TNL	17,16,1,6,4,5,10,3,2,8,7,11,11
NC_039911.1_Chr_7e	NC_039911.1_Chr_7e_nlr_21	complete	17653712	17655914	+	non-TNL	16,1,6,4,5,10,3,12,2,8,7,9,11		chr0	chr0_nlr_254	partial (pseudogene)	147782455	147784479	-		17,10,3,12,2,8,7,9,9,9,11		NC_040045.1_Chr_11	NC_040045.1_Chr_11_nlr_19	complete	11701255	11703715	+	non-TNL	17,16,1,6,4,5,10,3,12,2,8,7,11,11
NC_039911.1_Chr_7e	NC_039911.1_Chr_7e_nlr_22	partial	19461137	19461772	+		12,2,8,7,9,9		chr0	chr0_nlr_255	complete	147763746	147766197	-	non-TNL	16,1,6,4,5,10,3,12,2,8,7,9,9,9,11		NC_040045.1_Chr_11	NC_040045.1_Chr_11_nlr_20	complete	19085466	19088796	+	non-TNL	17,15,1,6,4,5,10,3,12,2,8,7,9,9,11,11,11,11,11,11,11,11,11,11
NC_039911.1_Chr_7e	NC_039911.1_Chr_7e_nlr_23	complete	29679783	29682534	+	non-TNL	17,16,1,6,4,5,10,3,12,2,8,7,11		chr0	chr0_nlr_256	complete	146102844	146108006	-	TNL	18,15,13,1,4,5,10,3,12,7,9,11,11,11,9,11,11,9,11		NC_040045.1_Chr_11	NC_040045.1_Chr_11_nlr_21	complete (pseudogene)	24063909	24068657	+		17,16,1,6,4,5,10,3,12,2,8,7,9,11,11,9
NC_039911.1_Chr_7e	NC_039911.1_Chr_7e_nlr_24	complete	29707781	29709977	+	non-TNL	16,1,6,4,5,10,3,12,2,8,7,11		chr0	chr0_nlr_257	partial	143077406	143079269	-		3,12,2,8,7,9,9,11,11,11		NC_040045.1_Chr_11	NC_040045.1_Chr_11_nlr_22	complete	24076696	24079973	+	non-TNL	17,16,1,6,4,5,10,3,12,2,8,7,9,9,11,11
NC_039911.1_Chr_7e	NC_039911.1_Chr_7e_nlr_25	complete	32303233	32305597	+	non-TNL	17,1,6,4,5,10,3,12,2,8,7,11,11		chr0	chr0_nlr_258	partial	141746423	141747923	-		3,12,2,8,7,9,9,9,11,11		NC_040045.1_Chr_11	NC_040045.1_Chr_11_nlr_23	partial	24392805	24394201	+		17,1,6,4,5,10,3,12,2,8,7
NC_039911.1_Chr_7e	NC_039911.1_Chr_7e_nlr_26	complete	32383776	32386245	+	non-TNL	17,16,1,6,4,5,10,3,12,2,8,7,11		chr0	chr0_nlr_259	partial	141723924	141728534	-		17,16,14,3,12,2,8,7,9,9,9,11,11,11,11,11		NC_040045.1_Chr_11	NC_040045.1_Chr_11_nlr_24	complete (pseudogene)	25278256	25280850	+		1,6,4,5,10,3,12,2,8,7,9,11,11,11
NC_039911.1_Chr_7e	NC_039911.1_Chr_7e_nlr_27	complete	32478159	32480904	+	non-TNL	17,1,6,4,5,10,3,12,2,8,7,9,11		chr0	chr0_nlr_260	partial (pseudogene)	138298264	138298784	-		2,8,7		NC_040045.1_Chr_11	NC_040045.1_Chr_11_nlr_25	complete	25337702	25340644	+	non-TNL	17,16,1,6,4,5,10,3,12,2,8,7,9,9,11,11
NC_039911.1_Chr_7e	NC_039911.1_Chr_7e_nlr_28	complete	32508653	32510444	+	non-TNL	17,1,6,4,5,10,3,12,2,8,7,11		chr0	chr0_nlr_261	partial (pseudogene)	138291000	138291911	-		1,6,4,10,3,12,2,8		NC_040045.1_Chr_11	NC_040045.1_Chr_11_nlr_26	partial	25345430	25345730	+		6,4,5
NC_039911.1_Chr_7e	NC_039911.1_Chr_7e_nlr_29	complete	32904348	32906541	+	non-TNL	16,1,6,4,5,10,3,12,2,8,7,9,11		chr0	chr0_nlr_262	complete	137793097	137795965	-	non-TNL	17,16,1,6,4,5,3,12,2,8,7,9,9,9,11,11,11,11,11		NC_040045.1_Chr_11	NC_040045.1_Chr_11_nlr_27	complete	25366842	25369959	+	non-TNL	17,16,1,6,4,5,10,3,12,2,8,7,9,11
NC_039911.1_Chr_7e	NC_039911.1_Chr_7e_nlr_30	complete	33186126	33188313	+	non-TNL	16,1,6,4,5,10,3,12,2,8,7,11,11,11		chr0	chr0_nlr_263	complete	137072456	137075028	-	non-TNL	17,16,14,1,6,4,5,10,3,12,2,8,7,9,9,11,11,11		NC_040045.1_Chr_11	NC_040045.1_Chr_11_nlr_28	complete (pseudogene)	25507932	25514038	+		17,16,1,6,4,5,10,3,12,2,8,7,9,11,11,19
NC_039911.1_Chr_7e	NC_039911.1_Chr_7e_nlr_31	partial (pseudogene)	33234167	33235196	+		4,3,12,2,8,7,9,9		chr0	chr0_nlr_264	complete	136517865	136521429	-	non-TNL	17,16,1,6,4,5,3,12,2,8,7,9,9,19,11,11,11,11,11,11,11,11,11		NC_040045.1_Chr_11	NC_040045.1_Chr_11_nlr_29	partial (pseudogene)	25527633	25529664	+		17,16,1,6,4,5,10,3,12,2,8,7
NC_039911.1_Chr_7e	NC_039911.1_Chr_7e_nlr_32	complete	33353013	33355194	+	non-TNL	16,1,6,4,5,10,3,12,2,8,7,9,11		chr0	chr0_nlr_265	complete (pseudogene)	135012186	135014688	-		17,16,1,6,4,5,10,3,12,2,8,7,9,9,9,11,11		NC_040045.1_Chr_11	NC_040045.1_Chr_11_nlr_30	complete (pseudogene)	25609558	25614166	+		17,16,1,6,4,5,10,3,12,2,8,7,9,9,9,11,11
NC_039911.1_Chr_7e	NC_039911.1_Chr_7e_nlr_33	complete	33559688	33562021	+	non-TNL	17,16,1,4,5,10,3,12,2,8,7,9,11		chr0	chr0_nlr_266	complete	133438723	133441462	-	non-TNL	17,16,1,6,4,5,10,3,12,2,8,7,9,9,11,9,11,11,11		NC_040045.1_Chr_11	NC_040045.1_Chr_11_nlr_31	complete	25640995	25644073	+	non-TNL	17,16,1,6,4,5,10,3,12,2,8,7,9,11,9,11,11
NC_039911.1_Chr_7e	NC_039911.1_Chr_7e_nlr_34	complete	34694630	34697277	+	non-TNL	17,1,6,4,5,10,3,12,2,8,7,9,9,11		chr0	chr0_nlr_267	complete	131438397	131440854	-	non-TNL	17,1,6,4,5,10,3,12,2,8,7,11		NC_040045.1_Chr_11	NC_040045.1_Chr_11_nlr_32	complete (pseudogene)	25685022	25689161	+		17,16,1,4,5,10,3,12,2,8,7,9,9,9
NC_039911.1_Chr_7e	NC_039911.1_Chr_7e_nlr_35	complete	34475587	34477957	-	non-TNL	17,1,6,4,5,10,3,12,2,8,7,9,11		chr0	chr0_nlr_268	complete	130913720	130917496	-	non-TNL	1,6,4,5,3,12,2,7,11,11,11,11		NC_040045.1_Chr_11	NC_040045.1_Chr_11_nlr_33	complete	25780032	25783019	+	non-TNL	17,16,1,6,4,5,10,3,2,8,7,9,9,11,11
NC_039911.1_Chr_7e	NC_039911.1_Chr_7e_nlr_36	complete	32780951	32783123	-	non-TNL	16,1,6,4,5,10,3,12,2,8,7,11,11		chr0	chr0_nlr_269	complete	130144256	130147127	-	non-TNL	17,16,1,6,4,5,10,3,12,2,8,7,9,9,9,11,11,11,11		NC_040045.1_Chr_11	NC_040045.1_Chr_11_nlr_34	complete	25802483	25805612	+	non-TNL	17,16,1,6,4,5,10,3,12,2,8,7,9,11,9,11,11
NC_039911.1_Chr_7e	NC_039911.1_Chr_7e_nlr_37	complete (pseudogene)	32699789	32702522	-		17,1,6,4,5,10,3,12,2,8,7,11		chr0	chr0_nlr_270	complete	128989150	128992570	-	non-TNL	16,1,6,4,5,3,12,2,7,9,9,11,11,11,11,11,11,11,11,11,11,11		NC_040045.1_Chr_11	NC_040045.1_Chr_11_nlr_35	complete (pseudogene)	25866293	25870160	+		17,16,1,6,4,5,10,3,12,2,8,7,9,11,9,11
NC_039911.1_Chr_7e	NC_039911.1_Chr_7e_nlr_38	complete	32673214	32675416	-	non-TNL	16,1,6,4,5,10,3,12,2,8,7,11,11		chr0	chr0_nlr_271	partial (pseudogene)	128598728	128603425	-		17,16,1,6,4,10,3,12,2,8		NC_040045.1_Chr_11	NC_040045.1_Chr_11_nlr_36	complete	25891039	25896123	+	non-TNL	17,16,1,6,4,5,10,3,12,2,8,7,9,11,11
NC_039911.1_Chr_7e	NC_039911.1_Chr_7e_nlr_39	complete	32574866	32577042	-	non-TNL	16,1,6,4,5,10,3,12,2,8,7,11,11		chr0	chr0_nlr_272	complete	127694346	127697298	-	non-TNL	17,16,1,6,4,5,10,3,12,2,8,7,9,9,9,19,11,11,11,11		NC_040045.1_Chr_11	NC_040045.1_Chr_11_nlr_37	partial (pseudogene)	25928233	25929128	+		3,2,8,7,9,9
NC_039911.1_Chr_7e	NC_039911.1_Chr_7e_nlr_40	complete	32222159	32224886	-	non-TNL	17,16,1,6,4,5,10,3,12,2,8,7,9,11,9,11		chr0	chr0_nlr_273	complete (pseudogene)	127035170	127038649	-		17,16,1,6,4,5,10,3,12,2,8,7,11,9,9,11,9		NC_040045.1_Chr_11	NC_040045.1_Chr_11_nlr_38	partial	25939792	25957304	+		3,2,8,7,9,11,9,11,9,11,11,9,9,11,11,9,9,11,11,9,9,11,11
NC_039911.1_Chr_7e	NC_039911.1_Chr_7e_nlr_41	complete	32117803	32120554	-	non-TNL	17,1,6,4,5,10,3,12,2,8,7,11,11,11		chr0	chr0_nlr_274	partial	126883385	126884848	-		17,15,1,6,4,10,3,12,2,8,7		NC_040045.1_Chr_11	NC_040045.1_Chr_11_nlr_39	partial	25942979	25957304	+		3,2,8,7,9,11,9,11,11,9,9,11,11,9,9,11,11,9,9,11,11
NC_039911.1_Chr_7e	NC_039911.1_Chr_7e_nlr_42	complete (pseudogene)	31970785	31972977	-		16,1,6,4,5,10,3,12,2,8,7,11,11,11		chr0	chr0_nlr_275	complete	126868918	126872194	-	non-TNL	17,1,6,4,5,10,3,12,2,8,7,9,9,11,11,11,11,11,11,11,11,11,11,11		NC_040045.1_Chr_11	NC_040045.1_Chr_11_nlr_40	partial	25946166	25957304	+		3,2,8,7,9,11,11,9,9,11,11,9,9,11,11,9,9,11,11
NC_039911.1_Chr_7e	NC_039911.1_Chr_7e_nlr_43	complete	31923189	31925391	-	non-TNL	16,1,6,4,5,10,3,12,2,8,7,11,11,11		chr0	chr0_nlr_276	complete	126834540	126838230	-	non-TNL	17,16,1,4,5,10,3,12,2,8,7,9,9,9,11,11,11,11,11,11,9,11,11,11,11,11,9,11,11		NC_040045.1_Chr_11	NC_040045.1_Chr_11_nlr_41	partial (pseudogene)	25949358	25957304	+		3,12,2,8,7,9,9,11,11,9,9,11,11,9,9,11,11
NC_039911.1_Chr_7e	NC_039911.1_Chr_7e_nlr_44	complete (pseudogene)	31893638	31895820	-		16,1,6,4,5,10,3,12,2,8,7,11		chr0	chr0_nlr_277	complete	125014029	125021389	-	non-TNL	17,16,1,6,4,5,10,3,12,2,8,7,11		NC_040045.1_Chr_11	NC_040045.1_Chr_11_nlr_42	partial (pseudogene)	25950544	25957304	+		6,3,12,2,8,7,9,9,11,11,9,9,11,11
NC_039911.1_Chr_7e	NC_039911.1_Chr_7e_nlr_45	complete	31860805	31863011	-	non-TNL	16,1,6,4,5,10,3,12,2,8,7,11,11		chr0	chr0_nlr_278	complete	124640910	124644383	-	non-TNL	17,16,1,4,5,3,12,2,7,9,9,11,11,11,11,11,11,11,11		NC_040045.1_Chr_11	NC_040045.1_Chr_11_nlr_43	partial (pseudogene)	25953736	25957304	+		6,3,12,2,8,7,9,9,11,11
NC_039911.1_Chr_7e	NC_039911.1_Chr_7e_nlr_46	partial	25715572	25718570	-		18,15,13,1,4,5,10		chr0	chr0_nlr_279	complete	124000738	124002928	-	non-TNL	16,1,6,4,5,10,3,12,2,8,7,9,11		NC_040045.1_Chr_11	NC_040045.1_Chr_11_nlr_44	partial (pseudogene)	25965366	25968421	+		17,3,12,2,8,7,9,9,11,11
NC_039911.1_Chr_7e	NC_039911.1_Chr_7e_nlr_47	complete (pseudogene)	21606326	21609638	-		17,16,1,6,4,5,10,3,2,8,7,9,9,11,11		chr0	chr0_nlr_280	complete (pseudogene)	120073268	120075362	-		1,6,4,5,10,12,2,8,7,11		NC_040045.1_Chr_11	NC_040045.1_Chr_11_nlr_45	partial (pseudogene)	27153591	27156642	+		12,2,8,7,9,9,11,11
NC_039911.1_Chr_7e	NC_039911.1_Chr_7e_nlr_48	complete (pseudogene)	21561290	21563736	-		17,16,1,6,4,5,10,3,2,8,7,9,11		chr0	chr0_nlr_281	complete (pseudogene)	119162080	119165371	-		17,1,6,4,5,3,12,2,8,9,9,11,11,11,11,11,11		NC_040045.1_Chr_11	NC_040045.1_Chr_11_nlr_46	complete	27739735	27743790	+	non-TNL	17,16,1,6,4,5,10,3,12,2,8,7,9,9,9,11,11
NC_039911.1_Chr_7e	NC_039911.1_Chr_7e_nlr_49	complete	21470404	21472849	-	non-TNL	17,16,1,6,4,5,10,3,2,8,7,9,9,11		chr0	chr0_nlr_282	partial (pseudogene)	119124271	119127991	-		17,15,1,6,4,5,10,2,20		NC_040045.1_Chr_11	NC_040045.1_Chr_11_nlr_47	complete (pseudogene)	27752146	27755428	+		17,16,1,3,12,2,8,7,9,11,11
NC_039911.1_Chr_7e	NC_039911.1_Chr_7e_nlr_50	complete (pseudogene)	19430459	19433096	-		17,16,1,6,4,5,10,3,12,2,8,7,11,11,20		chr0	chr0_nlr_283	complete	116649049	116651800	-	non-TNL	16,1,6,4,5,10,3,12,2,8,7,9,9,9,11,11,11,11		NC_040045.1_Chr_11	NC_040045.1_Chr_11_nlr_48	complete	27850447	27852859	+	non-TNL	17,1,6,4,3,12,2,8,7,11
NC_039911.1_Chr_7e	NC_039911.1_Chr_7e_nlr_51	complete (pseudogene)	19394561	19396971	-		17,1,6,4,5,10,3,12,2,8,7,11,9,11		chr0	chr0_nlr_284	complete	116440424	116445941	-	non-TNL	17,15,1,4,5,10,3,12,2,8,7,9,9,11,11,11,11,11,11,11,11,11,11,11		NC_040045.1_Chr_11	NC_040045.1_Chr_11_nlr_49	complete	27865178	27869488	+	non-TNL	17,16,1,6,4,5,3,12,2,8,7,9,9,9,11,11,11
NC_039911.1_Chr_7e	NC_039911.1_Chr_7e_nlr_52	complete	19255488	19257441	-	non-TNL	1,6,4,5,10,3,12,2,8,7,9,11		chr0	chr0_nlr_285	complete	116108782	116111572	-	non-TNL	17,16,1,6,4,5,3,12,2,8,7,9,9,11,11,11,11		NC_040045.1_Chr_11	NC_040045.1_Chr_11_nlr_50	partial (pseudogene)	29611171	29611973	+		14,1,6,4,5,10
NC_039911.1_Chr_7e	NC_039911.1_Chr_7e_nlr_53	complete (pseudogene)	19219811	19222212	-		17,16,1,6,4,5,10,3,12,2,8,7,11,11		chr0	chr0_nlr_286	complete	110245861	110248273	-	non-TNL	17,1,6,4,5,10,3,12,2,8,7,9,11		NC_040045.1_Chr_11	NC_040045.1_Chr_11_nlr_51	complete (pseudogene)	29878432	29881007	+		17,16,1,6,4,5,10,3,12,2,8,7,9,9,9,9,11
NC_039911.1_Chr_7e	NC_039911.1_Chr_7e_nlr_54	complete (pseudogene)	17045772	17047908	-		16,1,6,4,5,10,3,12,2,8,9,11		chr0	chr0_nlr_287	complete (pseudogene)	110234239	110237628	-		16,1,6,4,5,10,3,12,2,8,7,9,9,11,9,19,11,11,11,11,11,11,11,11,11,11		NC_040045.1_Chr_11	NC_040045.1_Chr_11_nlr_52	complete	29938235	29940815	+	non-TNL	17,16,1,6,4,5,10,3,12,2,8,7,9,9,9,11,11
NC_039911.1_Chr_7e	NC_039911.1_Chr_7e_nlr_55	complete (pseudogene)	16857966	16860145	-		16,1,6,4,5,10,3,12,2,8,7,9,11		chr0	chr0_nlr_288	complete	109396826	109399106	-	non-TNL	16,1,6,4,5,10,3,12,2,8,7,11,11		NC_040045.1_Chr_11	NC_040045.1_Chr_11_nlr_53	complete	30028164	30030744	+	non-TNL	17,16,1,6,4,5,10,3,12,2,8,7,9,9,9,11,11,11
NC_039911.1_Chr_7e	NC_039911.1_Chr_7e_nlr_56	complete	16803864	16806042	-	non-TNL	16,1,6,4,5,10,3,12,2,8,7,9,11,11		chr0	chr0_nlr_289	complete	109099365	109102377	-	non-TNL	17,16,1,6,4,5,10,7,9,9,9,11,11		NC_040045.1_Chr_11	NC_040045.1_Chr_11_nlr_54	complete	30499269	30501846	+	non-TNL	17,16,1,6,4,5,10,3,12,2,8,7,9,9,9,11,11
NC_039911.1_Chr_7e	NC_039911.1_Chr_7e_nlr_57	complete	16786607	16788781	-	non-TNL	16,1,6,4,5,10,3,12,2,8,7,9,11		chr0	chr0_nlr_290	complete (pseudogene)	108637688	108641728	-		17,16,1,6,4,5,10,3,12,2,8,7,9,9,11,11,11,11,11,11,11,20		NC_040045.1_Chr_11	NC_040045.1_Chr_11_nlr_55	complete	30574957	30577537	+	non-TNL	17,16,1,6,4,5,10,3,12,2,8,7,9,9,9,11,11
NC_039911.1_Chr_7e	NC_039911.1_Chr_7e_nlr_58	complete	16723116	16725000	-	non-TNL	1,6,4,5,10,3,12,2,8,7,9,11		chr0	chr0_nlr_291	complete (pseudogene)	107558652	107564421	-		18,1,6,4,5,10,3,12,2,7,11,11,11,11,9,11,11,11,11		NC_040045.1_Chr_11	NC_040045.1_Chr_11_nlr_56	partial	31027877	31029450	+		17,16,1,6,4,5,10,3,12,2,8,7
NC_039911.1_Chr_7e	NC_039911.1_Chr_7e_nlr_59	complete	16676416	16678576	-	non-TNL	16,1,6,4,5,10,3,12,2,8,7,9,11		chr0	chr0_nlr_292	partial	107549679	107551629	-		4,5,10,3,12,2,7,11		NC_040045.1_Chr_11	NC_040045.1_Chr_11_nlr_57	complete	32469063	32471496	+	non-TNL	17,16,1,6,4,5,10,3,12,2,8,7,11
NC_039911.1_Chr_7e	NC_039911.1_Chr_7e_nlr_60	complete	16648915	16651066	-	non-TNL	16,1,6,4,5,10,3,12,2,8,7,9,11,11		chr0	chr0_nlr_293	complete (pseudogene)	107000461	107003812	-		17,15,1,6,4,5,3,12,2,8,7,9,9,11,11,11,11,11,11,11,11,11,11,11,11		NC_040045.1_Chr_11	NC_040045.1_Chr_11_nlr_58	complete (pseudogene)	32479625	32481530	+		17,16,1,6,4,5,10,3,12,2,8,7,9,9,9
NC_039911.1_Chr_7e	NC_039911.1_Chr_7e_nlr_61	complete	12867708	12869964	-	non-TNL	1,4,5,10,3,2,7,11,11,9,9,11,11,11		chr0	chr0_nlr_294	complete	106138272	106140490	-	TNL	1,4,5,10,3,12,7,9,11,11,11,9,9,11,11		NC_040045.1_Chr_11	NC_040045.1_Chr_11_nlr_59	complete	34141512	34143474	+	non-TNL	1,6,4,5,10,3,12,2,8,7,9,9,9,11
NC_039911.1_Chr_7e	NC_039911.1_Chr_7e_nlr_62	complete	12845090	12847370	-	non-TNL	1,4,5,3,2,7,11,11,9,9,11,11		chr0	chr0_nlr_295	partial	106126472	106128189	-		4,10,3,12,11,11,11,9,11,11,9,11		NC_040045.1_Chr_11	NC_040045.1_Chr_11_nlr_60	complete	34228181	34230143	+	non-TNL	1,6,4,5,10,3,12,2,8,7,9,9,9,11
NC_039911.1_Chr_7e	NC_039911.1_Chr_7e_nlr_63	complete (pseudogene)	11645063	11647244	-		16,1,6,4,5,10,3,12,2,8,7,9,11,11		chr0	chr0_nlr_296	complete	105528015	105530592	-	non-TNL	17,16,1,6,4,5,10,3,12,2,8,7,9,9,9,11,11,11		NC_040045.1_Chr_11	NC_040045.1_Chr_11_nlr_61	complete	34308200	34310162	+	non-TNL	1,6,4,5,10,3,12,2,8,7,9,9,9,11
NC_039911.1_Chr_7e	NC_039911.1_Chr_7e_nlr_64	complete	11637732	11639917	-	non-TNL	16,1,6,4,5,10,3,12,2,8,7,9,9,11		chr0	chr0_nlr_297	partial	104961769	104962204	-		3,12,2,8,7		NC_040045.1_Chr_11	NC_040045.1_Chr_11_nlr_62	complete	34702048	34704004	+	non-TNL	1,6,4,5,10,3,12,2,8,7,9,11,11
NC_039911.1_Chr_7e	NC_039911.1_Chr_7e_nlr_65	complete	11620894	11623085	-	non-TNL	16,1,6,4,5,10,3,12,2,8,7,11,9,11		chr0	chr0_nlr_298	complete	103801564	103804334	-	non-TNL	17,16,1,6,4,5,10,3,12,2,8,7,9,9,11,9,11,11,11		NC_040045.1_Chr_11	NC_040045.1_Chr_11_nlr_63	complete	34705721	34708142	+	non-TNL	17,1,4,5,10,3,12,2,8,7,9,11,9,11
NC_039911.1_Chr_7e	NC_039911.1_Chr_7e_nlr_66	complete (pseudogene)	10443028	10447336	-		17,16,1,6,4,5,10,3,12,2,8,7,9,9,19,11,11,11,11,20		chr0	chr0_nlr_299	complete	103317621	103319805	-	non-TNL	16,1,6,4,5,10,3,12,2,8,7,9,11,11		NC_040045.1_Chr_11	NC_040045.1_Chr_11_nlr_64	complete	34711565	34713530	+	non-TNL	1,6,4,5,10,3,12,2,8,7,9,11
NC_039911.1_Chr_7e	NC_039911.1_Chr_7e_nlr_67	complete (pseudogene)	10418345	10421106	-		17,16,1,6,4,5,10,3,12,2,8,7,11		chr0	chr0_nlr_300	partial (pseudogene)	101469149	101470895	-		15,12,2,8		NC_040045.1_Chr_11	NC_040045.1_Chr_11_nlr_65	complete	35064336	35066784	+	non-TNL	17,16,1,6,4,5,10,3,12,2,8,7,11
NC_039911.1_Chr_7e	NC_039911.1_Chr_7e_nlr_68	partial (pseudogene)	9348359	9349191	-		6,4,10,3,2,8,7		chr0	chr0_nlr_301	complete	99515955	99519518	-	non-TNL	1,6,4,5,10,3,2,7,9,11,11,11,11,11,11		NC_040045.1_Chr_11	NC_040045.1_Chr_11_nlr_66	complete	35169014	35172062	+	non-TNL	16,1,6,4,5,10,3,12,2,8,7,11,11,11
NC_039913.1_Chr_8c	NC_039913.1_Chr_8c_nlr_1	complete	1168863	1171509	+	non-TNL	17,16,1,6,4,5,10,3,12,2,8,7,11,9,9,11		chr0	chr0_nlr_302	complete	98990995	98994621	-	non-TNL	1,6,4,5,10,3,12,2,7,9,11,11,11,11,11		NC_040045.1_Chr_11	NC_040045.1_Chr_11_nlr_67	complete	35633413	35635810	+	non-TNL	17,16,1,6,4,5,10,3,2,8,7,11,11
NC_039913.1_Chr_8c	NC_039913.1_Chr_8c_nlr_2	complete (pseudogene)	1785432	1788897	+		17,16,1,6,4,5,10,3,12,2,8,7,9,9,9,11		chr0	chr0_nlr_303	complete	96160168	96164745	-	non-TNL	17,16,1,6,4,5,10,3,12,2,8,7,11,11,11		NC_040045.1_Chr_11	NC_040045.1_Chr_11_nlr_68	partial (pseudogene)	35683382	35684777	+		17,1,6,4,5,10,3,12,2,8,7
NC_039913.1_Chr_8c	NC_039913.1_Chr_8c_nlr_3	complete	1802893	1806298	+	non-TNL	17,16,1,6,4,5,10,3,12,2,8,7,9,9,9,11		chr0	chr0_nlr_304	complete	93728635	93731572	-	non-TNL	17,16,1,6,4,5,10,3,12,2,8,7,9,9,9,11,11,11,11,11		NC_040045.1_Chr_11	NC_040045.1_Chr_11_nlr_69	partial	35700178	35702602	+		17,1,6,4,5,10,3,12,2,8,7
NC_039913.1_Chr_8c	NC_039913.1_Chr_8c_nlr_4	complete	1821841	1824635	+	non-TNL	17,16,1,6,4,5,10,3,12,2,8,7,9,9,9		chr0	chr0_nlr_305	partial	93691878	93693357	-		17,16,1,6,4,5,3,12,2,8,7		NC_040045.1_Chr_11	NC_040045.1_Chr_11_nlr_70	complete (pseudogene)	35720261	35723005	+		17,1,6,4,5,10,3,12,2,8,7,11
NC_039913.1_Chr_8c	NC_039913.1_Chr_8c_nlr_5	partial	1839944	1840799	+		17,16,1,6,4		chr0	chr0_nlr_306	complete (pseudogene)	93685584	93689581	-		1,6,4,5,3,12,2,8,7,9,9,9,11,11,11,9		NC_040045.1_Chr_11	NC_040045.1_Chr_11_nlr_71	complete	37649597	37652009	+	non-TNL	17,16,1,6,4,5,10,3,12,2,8,7,9,19,11
NC_039913.1_Chr_8c	NC_039913.1_Chr_8c_nlr_6	complete	3639497	3642080	+	non-TNL	17,16,1,6,4,5,10,3,12,2,8,7,9,9,9,11,11,11		chr0	chr0_nlr_307	complete	93670963	93673885	-	non-TNL	17,16,1,6,4,5,10,3,12,2,8,7,9,9,9,11,11,11,11		NC_040045.1_Chr_11	NC_040045.1_Chr_11_nlr_72	complete	38080119	38084395	+	non-TNL	17,16,1,6,4,5,3,12,2,8,7,9,9,9,11,11,11
NC_039913.1_Chr_8c	NC_039913.1_Chr_8c_nlr_7	complete	3669565	3672148	+	non-TNL	17,16,1,6,4,5,10,3,12,2,8,7,9,9,9,11,11,11		chr0	chr0_nlr_308	complete	93307756	93310213	-	non-TNL	17,1,6,4,5,10,3,12,2,8,7,11,11		NC_040045.1_Chr_11	NC_040045.1_Chr_11_nlr_73	complete (pseudogene)	38114239	38116394	+		17,16,1,6,4,5,12,2,8,7,11
NC_039913.1_Chr_8c	NC_039913.1_Chr_8c_nlr_8	complete (pseudogene)	3718477	3722278	+		17,16,14,1,6,4,5,10,3,12,2,8,7,9,9,9,11,11,11		chr0	chr0_nlr_309	complete (pseudogene)	93291282	93293718	-		17,1,6,4,5,10,3,12,2,8,7,11		NC_040045.1_Chr_11	NC_040045.1_Chr_11_nlr_74	complete	38741865	38744151	+	non-TNL	16,1,4,5,10,3,12,2,8,7,11,11
NC_039913.1_Chr_8c	NC_039913.1_Chr_8c_nlr_9	complete	3729774	3732360	+	non-TNL	17,16,1,6,4,5,10,3,12,2,8,7,9,9,9,11,11,11		chr0	chr0_nlr_310	partial	92759472	92760135	-		1,4,5,3		NC_040045.1_Chr_11	NC_040045.1_Chr_11_nlr_75	partial	39477920	39480179	+		6,4,5,10,3,12,2,8,7,9,11,9
NC_039913.1_Chr_8c	NC_039913.1_Chr_8c_nlr_10	complete	3792207	3795209	+	non-TNL	17,16,1,6,4,5,10,3,12,2,8,7,9,9,9,11,11		chr0	chr0_nlr_311	partial	92487461	92488928	-		17,1,6,4,5,10,3,12,2,8,7		NC_040045.1_Chr_11	NC_040045.1_Chr_11_nlr_76	complete	39488944	39491299	+	non-TNL	16,1,6,4,5,10,3,12,2,8,7,9,11
NC_039913.1_Chr_8c	NC_039913.1_Chr_8c_nlr_11	complete	3807316	3809899	+	non-TNL	17,16,1,6,4,5,10,3,12,2,8,7,9,9,9,11,11		chr0	chr0_nlr_312	partial	91494420	91496481	-		4,5,3,12,2,8,7,9,9,9,11,11,11,11		NC_040045.1_Chr_11	NC_040045.1_Chr_11_nlr_77	complete	39579275	39581627	+	non-TNL	16,1,6,4,5,10,3,12,2,8,7,9,11
NC_039913.1_Chr_8c	NC_039913.1_Chr_8c_nlr_12	complete	4526409	4532607	+	non-TNL	17,16,1,6,4,5,3,12,2,8,7,9,11,11		chr0	chr0_nlr_313	complete (pseudogene)	91229168	91231575	-		17,1,6,4,5,10,3,12,2,8,7,19,9,9,11		NC_040045.1_Chr_11	NC_040045.1_Chr_11_nlr_78	complete	39596407	39600093	+	non-TNL	16,1,6,4,5,10,3,12,2,8,7,11,11
NC_039913.1_Chr_8c	NC_039913.1_Chr_8c_nlr_13	complete (pseudogene)	5981812	5991683	+		16,1,6,4,5,10,3,12,2,8,7,11		chr0	chr0_nlr_314	complete	89298340	89301283	-	non-TNL	17,16,1,6,4,5,10,3,12,2,8,7,9,9,11,11,11		NC_040045.1_Chr_11	NC_040045.1_Chr_11_nlr_79	partial	39602389	39602761	+		1,6,4,5
NC_039913.1_Chr_8c	NC_039913.1_Chr_8c_nlr_14	complete	9501190	9503854	+	non-TNL	17,16,1,6,4,5,10,3,12,2,8,7,11,9,9,11		chr0	chr0_nlr_315	complete	89015809	89018284	-	non-TNL	17,16,1,3,12,2,8,7,9,9,9,11,11,11,11,11		NC_040045.1_Chr_11	NC_040045.1_Chr_11_nlr_80	complete	39742201	39743464	+	non-TNL	1,6,4,5,10,3,12,2,8,7,9
NC_039913.1_Chr_8c	NC_039913.1_Chr_8c_nlr_15	complete	9510847	9513505	+	non-TNL	17,16,1,6,4,5,10,3,12,2,8,7,11,9,9,11		chr0	chr0_nlr_316	complete	88967465	88970507	-	non-TNL	17,16,1,6,4,5,10,3,12,2,8,7,9,9,9,11,11,11,11,11		NC_040045.1_Chr_11	NC_040045.1_Chr_11_nlr_81	complete	39747960	39750312	+	non-TNL	16,1,6,4,5,10,3,12,2,8,7,9,11
NC_039913.1_Chr_8c	NC_039913.1_Chr_8c_nlr_16	complete	9587184	9589845	+	non-TNL	17,16,1,6,4,5,10,3,12,2,8,7,11,9,9,11		chr0	chr0_nlr_317	complete	88702448	88705091	-	non-TNL	17,16,1,6,4,5,10,3,12,2,8,7,9,9,11		NC_040045.1_Chr_11	NC_040045.1_Chr_11_nlr_82	complete	39774319	39776671	+	non-TNL	16,1,6,4,5,10,3,12,2,8,7,9,11
NC_039913.1_Chr_8c	NC_039913.1_Chr_8c_nlr_17	complete (pseudogene)	9634720	9637387	+		17,16,1,6,4,5,10,3,12,2,8,7,11,9,9,11		chr0	chr0_nlr_318	complete (pseudogene)	88654378	88658105	-		17,16,1,6,4,5,10,3,12,2,8,7,11,9,9,19,11,11		NC_040045.1_Chr_11	NC_040045.1_Chr_11_nlr_83	complete	41039884	41042590	+	non-TNL	17,16,1,6,4,5,10,3,12,2,8,7,11
NC_039913.1_Chr_8c	NC_039913.1_Chr_8c_nlr_18	complete (pseudogene)	9667913	9670579	+		17,16,1,6,4,5,10,3,12,2,8,7,11,9,9,11		chr0	chr0_nlr_319	complete	87915044	87917543	-	non-TNL	17,16,1,6,4,5,10,3,12,2,8,7,9,11,11,11		NC_040045.1_Chr_11	NC_040045.1_Chr_11_nlr_84	complete	41052314	41055236	+	non-TNL	17,16,1,6,4,5,10,3,2,8,7,11
NC_039913.1_Chr_8c	NC_039913.1_Chr_8c_nlr_19	complete (pseudogene)	9735134	9737800	+		17,16,1,6,4,5,10,3,12,2,8,7,11,9,9,11		chr0	chr0_nlr_320	complete	87895016	87897581	-	non-TNL	17,16,1,6,4,5,10,3,12,2,8,7,9,11		NC_040045.1_Chr_11	NC_040045.1_Chr_11_nlr_85	complete	41065009	41068782	+	non-TNL	17,16,1,6,4,5,10,3,12,2,8,7,11
NC_039913.1_Chr_8c	NC_039913.1_Chr_8c_nlr_20	complete (pseudogene)	9775684	9778353	+		17,16,1,6,4,5,10,3,12,2,8,7,11,9,9,11		chr0	chr0_nlr_321	complete	87888066	87890574	-	non-TNL	17,16,1,6,4,5,10,3,12,2,8,7,9,11		NC_040045.1_Chr_11	NC_040045.1_Chr_11_nlr_86	partial	41119060	41119959	+		6,4,5,3,2,8,7
NC_039913.1_Chr_8c	NC_039913.1_Chr_8c_nlr_21	complete	9795586	9798244	+	non-TNL	17,16,1,6,4,5,10,3,12,2,8,7,11,9,9,11,11		chr0	chr0_nlr_322	partial	87397371	87398991	-		3,2,8,7,9,9,11,9,11,11		NC_040045.1_Chr_11	NC_040045.1_Chr_11_nlr_87	partial	41155142	41156041	+		6,4,5,3,2,8,7
NC_039913.1_Chr_8c	NC_039913.1_Chr_8c_nlr_22	complete (pseudogene)	10311045	10313655	+		17,16,1,6,4,5,10,3,12,2,8,7,11,9,9,11		chr0	chr0_nlr_323	complete	83777462	83780120	-	non-TNL	17,16,1,6,4,5,10,3,12,2,8,7,11,9,9,11		NC_040045.1_Chr_11	NC_040045.1_Chr_11_nlr_88	complete	44314314	44320749	+	TNL	18,15,1,4,5,10,3,7,11,11,11,11,9,11,9,11,9,11,9,11,9,11,9,9,11,11,11,11
NC_039913.1_Chr_8c	NC_039913.1_Chr_8c_nlr_23	complete	26489762	26493525	+	TNL	18,15,13,1,4,5,10,3,12,7,9,11,11,11,11,9,11,11,9,9,11,9,11		chr0	chr0_nlr_324	complete	83707239	83709888	-	non-TNL	17,16,1,6,4,5,10,3,12,2,8,7,11,9,9,11		NC_040045.1_Chr_11	NC_040045.1_Chr_11_nlr_89	complete (pseudogene)	47487061	47492153	+		17,16,1,6,10,3,12,2,8,7,9,9,11,11,9,9,9,19
NC_039913.1_Chr_8c	NC_039913.1_Chr_8c_nlr_24	partial (pseudogene)	26621567	26627713	+		18,15,13,1,4,5,10,7		chr0	chr0_nlr_325	complete	82639188	82642101	-	non-TNL	17,16,1,6,4,5,10,3,12,2,8,7,9,9,9,11,11,11,11,11		NC_040045.1_Chr_11	NC_040045.1_Chr_11_nlr_90	complete	47498122	47500624	+	non-TNL	17,16,1,6,4,5,10,3,12,2,8,7,9,9,11
NC_039913.1_Chr_8c	NC_039913.1_Chr_8c_nlr_25	complete	26639908	26645343	+	TNL	18,15,13,1,4,5,10,3,12,7,9,9,11,11,11,9,11,11,9,11,9,11,11		chr0	chr0_nlr_326	complete	82629599	82632578	-	non-TNL	17,16,1,6,4,5,10,3,12,2,8,7,9,9,9,11,11,11,11,11,11		NC_040045.1_Chr_11	NC_040045.1_Chr_11_nlr_91	partial	46261927	46262317	-		6,4,5,10
NC_039913.1_Chr_8c	NC_039913.1_Chr_8c_nlr_26	complete	26687823	26699933	+	TNL	18,15,13,1,4,5,10,3,12,7,9,11,11,9,11,11		chr0	chr0_nlr_327	complete	82595121	82597992	-	non-TNL	17,16,1,6,4,5,10,3,12,2,8,7,9,9,9,11,11,11,11,11		NC_040045.1_Chr_11	NC_040045.1_Chr_11_nlr_92	complete (pseudogene)	44306033	44309703	-		1,4,5,10,3,7,19,11,11,11,11,9,11,9,11,9,11,9,11,9,11,9,9,11,11
NC_039913.1_Chr_8c	NC_039913.1_Chr_8c_nlr_27	partial (pseudogene)	32496384	32497137	-		17,16,1,6,4		chr0	chr0_nlr_328	complete (pseudogene)	82003225	82006385	-		17,16,1,6,4,5,10,3,12,2,8,7,11,11,9		NC_040045.1_Chr_11	NC_040045.1_Chr_11_nlr_93	complete	39681957	39684309	-	non-TNL	16,1,6,4,5,10,3,12,2,8,7,9,11
NC_039913.1_Chr_8c	NC_039913.1_Chr_8c_nlr_28	partial	32481194	32482774	-		10,3,12,2,8,7,11		chr0	chr0_nlr_329	complete (pseudogene)	81994613	81997070	-		17,16,1,6,4,5,10,3,12,2,8,7,11		NC_040045.1_Chr_11	NC_040045.1_Chr_11_nlr_94	complete (pseudogene)	39638077	39640428	-		16,1,6,4,5,10,3,12,2,8,7,9,11
NC_039913.1_Chr_8c	NC_039913.1_Chr_8c_nlr_29	partial (pseudogene)	32430131	32430884	-		17,16,1,6,4		chr0	chr0_nlr_330	complete (pseudogene)	81288656	81290816	-		1,6,4,5,10,3,12,2,8,7,11,11,9,11,11,11		NC_040045.1_Chr_11	NC_040045.1_Chr_11_nlr_95	complete	39616743	39620430	-	non-TNL	16,1,6,4,5,10,3,12,2,8,7,11,11
NC_039913.1_Chr_8c	NC_039913.1_Chr_8c_nlr_30	partial	29034003	29034394	-		6,4,5,10		chr0	chr0_nlr_331	complete (pseudogene)	81280867	81283231	-		1,6,4,5,3,2,8,7,9,11,11,9,11,11,11,11		NC_040045.1_Chr_11	NC_040045.1_Chr_11_nlr_96	complete	39610790	39614447	-	non-TNL	1,6,4,5,10,3,12,2,8,7,9,9,11,9
NC_039913.1_Chr_8c	NC_039913.1_Chr_8c_nlr_31	complete	26653352	26660268	-	TNL	18,15,13,1,4,5,10,3,12,7,9,11,11,11,11,9,11,11,9,9,11,9,11		chr0	chr0_nlr_332	complete	81237705	81242066	-	non-TNL	17,1,6,4,5,10,3,12,2,8,7,11,11,9,11,11,11,11		NC_040045.1_Chr_11	NC_040045.1_Chr_11_nlr_97	complete	39610790	39613118	-	non-TNL	1,6,4,5,3,12,2,8,7,9,11,9
NC_039913.1_Chr_8c	NC_039913.1_Chr_8c_nlr_32	complete	26585542	26589864	-	TNL	18,15,13,1,4,5,10,3,12,7,9,11,11,11,9,9,11,11		chr0	chr0_nlr_333	complete (pseudogene)	80599704	80603433	-		17,16,1,6,4,5,10,3,12,2,8,19,9,9,11,11,19,11,11,11,11,11,11,11,11,11,11,11,11		NC_040045.1_Chr_11	NC_040045.1_Chr_11_nlr_98	complete	38954736	38957184	-	non-TNL	16,1,6,4,5,10,3,12,2,8,7,9,9,11,11
NC_039913.1_Chr_8c	NC_039913.1_Chr_8c_nlr_33	complete	26535120	26540249	-	TNL	18,15,13,1,4,5,10,3,12,7,9,11,11,11,9,11,11,9,11,9,11,11		chr0	chr0_nlr_334	partial	80570242	80572584	-		3,12,2,8,7,9,9,11,11,19,11,11,11,11,11,11,11		NC_040045.1_Chr_11	NC_040045.1_Chr_11_nlr_99	complete (pseudogene)	38947553	38950125	-		1,6,4,5,10,3,12,2,8,7,9,9,11,11,20
NC_039913.1_Chr_8c	NC_039913.1_Chr_8c_nlr_34	complete	26500227	26505554	-	TNL	18,15,13,1,4,5,10,3,12,7,9,9,11,11,11,9,11,11,9,11,9,11,11		chr0	chr0_nlr_335	complete	80511018	80514732	-	non-TNL	17,16,1,6,4,5,10,3,12,2,8,7,9,9,11,11,19,11,11,11,11,11,11,11,11,11		NC_040045.1_Chr_11	NC_040045.1_Chr_11_nlr_100	complete (pseudogene)	38750773	38753069	-		16,1,6,4,5,3,12,2,8,7,11
NC_039913.1_Chr_8c	NC_039913.1_Chr_8c_nlr_35	partial	9009974	9012693	-		5,10,3,12,2,8,7,9,9,11,11,11,11,11,11,11,9,11		chr0	chr0_nlr_336	complete	79823328	79825893	-	non-TNL	17,16,1,6,4,5,10,3,12,2,8,7,9,9,9,11,11		NC_040045.1_Chr_11	NC_040045.1_Chr_11_nlr_101	complete	36217078	36221133	-	non-TNL	17,16,1,6,4,5,10,3,12,2,8,7,11,11,11
NC_039913.1_Chr_8c	NC_039913.1_Chr_8c_nlr_36	complete	6779849	6783122	-	non-TNL	17,16,1,6,4,5,10,3,12,2,8,7,9,9,19,11,11,11,11,11,11,11		chr0	chr0_nlr_337	complete	79814197	79816774	-	non-TNL	17,16,1,6,4,5,10,3,12,2,8,7,9,9,11,11		NC_040045.1_Chr_11	NC_040045.1_Chr_11_nlr_102	complete	36200192	36202658	-	non-TNL	17,16,1,6,4,5,10,3,12,2,8,7,11,11
NC_039913.1_Chr_8c	NC_039913.1_Chr_8c_nlr_37	complete	4515884	4518902	-	non-TNL	17,16,1,6,4,5,10,3,12,2,8,7,9,11,11,11,11,9,11,11		chr0	chr0_nlr_338	partial (pseudogene)	79661085	79663628	-		12,2,8,7,9,9,11,11,11,11,11,11,11,11,11,11,11,11,11		NC_040045.1_Chr_11	NC_040045.1_Chr_11_nlr_103	complete (pseudogene)	36174310	36176693	-		18,16,1,6,4,5,10,3,12,2,8,7,9,11
NC_039913.1_Chr_8c	NC_039913.1_Chr_8c_nlr_38	complete	4491568	4494580	-	non-TNL	17,16,1,6,4,5,10,3,12,2,8,7,9,11,11,11,11,11,11,9,11,11		chr0	chr0_nlr_339	complete	75623258	75625985	-	non-TNL	17,16,1,6,4,5,10,3,2,8,7,9,9,11,11,11,11		NC_040045.1_Chr_11	NC_040045.1_Chr_11_nlr_104	complete	36049738	36054440	-	non-TNL	17,16,1,6,4,5,10,3,12,2,8,7,11
NC_039913.1_Chr_8c	NC_039913.1_Chr_8c_nlr_39	complete	4462126	4474368	-	non-TNL	16,1,6,12,2,8,7,9,11,11,11,11,11,11,11,9,11,11		chr0	chr0_nlr_340	complete	68852993	68855570	-	non-TNL	17,16,1,6,4,5,10,3,12,2,8,7,9,9,11,11		NC_040045.1_Chr_11	NC_040045.1_Chr_11_nlr_105	complete	36032537	36037342	-	non-TNL	17,16,1,6,4,5,10,3,12,2,8,7,11
NC_039913.1_Chr_8c	NC_039913.1_Chr_8c_nlr_40	complete (pseudogene)	4039615	4042507	-		16,1,6,4,5,3,2,9,9,9,11,11		chr0	chr0_nlr_341	partial (pseudogene)	68732845	68733820	-		1,6,4,5,10,3,12,2,8,7		NC_040045.1_Chr_11	NC_040045.1_Chr_11_nlr_106	complete	36019335	36022988	-	non-TNL	17,16,1,6,4,5,10,3,12,2,8,7,11,11
NC_039913.1_Chr_8c	NC_039913.1_Chr_8c_nlr_41	complete	4035430	4038009	-	non-TNL	17,16,1,6,4,5,10,3,12,2,8,7,9,9,9,11,11,11,11		chr0	chr0_nlr_342	complete	68722949	68724677	-	non-TNL	16,1,6,4,5,10,3,12,2,8,7,9,9,9		NC_040045.1_Chr_11	NC_040045.1_Chr_11_nlr_107	complete	36014014	36016553	-	non-TNL	17,16,1,6,4,5,10,3,12,2,8,7,9,11,11
NC_039913.1_Chr_8c	NC_039913.1_Chr_8c_nlr_42	partial (pseudogene)	3463361	3464558	-		16,1,6,5,3,2,8,7		chr0	chr0_nlr_343	complete	68714944	68717935	-	non-TNL	1,6,4,5,10,3,12,2,7,9,11,11,11		NC_040045.1_Chr_11	NC_040045.1_Chr_11_nlr_108	complete	35647193	35649650	-	non-TNL	17,16,1,6,4,5,3,2,8,7,11
NC_039913.1_Chr_8c	NC_039913.1_Chr_8c_nlr_43	complete	2019170	2021819	-	non-TNL	17,16,1,6,4,5,10,3,12,2,8,7,9,9,9,11		chr0	chr0_nlr_344	complete	68245692	68248431	-	non-TNL	17,16,1,6,4,5,10,3,12,2,8,7,9,9,11,11,11		NC_040045.1_Chr_11	NC_040045.1_Chr_11_nlr_109	complete	35640326	35642756	-	non-TNL	17,16,1,6,4,5,10,3,12,2,8,7,9,11,11
NC_039913.1_Chr_8c	NC_039913.1_Chr_8c_nlr_44	complete	1951553	1954202	-	non-TNL	17,16,1,6,4,5,10,3,12,2,8,7,11,9,9,9,11		chr0	chr0_nlr_345	complete	68217838	68220558	-	non-TNL	17,16,1,6,4,5,10,3,12,2,8,7,9,9,11,11,11,11,11		NC_040045.1_Chr_11	NC_040045.1_Chr_11_nlr_110	complete	35595428	35597873	-	non-TNL	17,16,1,6,4,5,10,3,2,8,7,11
NC_039913.1_Chr_8c	NC_039913.1_Chr_8c_nlr_45	complete	1943333	1946080	-	non-TNL	17,16,1,6,4,5,10,3,12,2,8,7,9,9,9		chr0	chr0_nlr_346	complete	56319238	56323023	-	non-TNL	17,16,1,6,4,5,10,3,12,2,8,7,11		NC_040045.1_Chr_11	NC_040045.1_Chr_11_nlr_111	complete	35173391	35175878	-	non-TNL	17,16,1,6,4,5,10,3,12,2,8,7,9,11
NC_039913.1_Chr_8c	NC_039913.1_Chr_8c_nlr_46	complete (pseudogene)	1931471	1934102	-		17,16,1,6,4,5,10,3,12,2,8,7,9,9,9,11		chr0	chr0_nlr_347	complete	44053231	44055016	-	non-TNL	16,1,6,4,5,10,3,12,2,8,7,9,9,11,9		NC_040045.1_Chr_11	NC_040045.1_Chr_11_nlr_112	complete	34658684	34660640	-	non-TNL	1,6,4,5,10,3,12,2,8,7,9,11,11
NC_039913.1_Chr_8c	NC_039913.1_Chr_8c_nlr_47	complete	1908490	1911892	-	non-TNL	17,16,1,6,4,5,10,3,12,2,8,7,9,9,9,11		chr0	chr0_nlr_348	complete	42059612	42062312	-	non-TNL	17,16,1,6,4,5,10,3,12,2,8,7,9,11		NC_040045.1_Chr_11	NC_040045.1_Chr_11_nlr_113	complete	34654580	34656998	-	non-TNL	17,1,4,5,10,3,12,2,8,7,9,11,9,11
NC_039913.1_Chr_8c	NC_039913.1_Chr_8c_nlr_48	complete	1732197	1734858	-	non-TNL	17,16,1,6,4,5,10,3,12,2,8,7,11,9,9,11		chr0	chr0_nlr_349	complete	42029252	42031424	-	non-TNL	16,1,6,4,5,10,3,12,2,8,7,9,11		NC_040045.1_Chr_11	NC_040045.1_Chr_11_nlr_114	complete	34648359	34650325	-	non-TNL	1,6,4,5,10,3,12,2,8,7,9,11
NC_039913.1_Chr_8c	NC_039913.1_Chr_8c_nlr_49	complete (pseudogene)	1706083	1708542	-		16,1,6,4,5,10,3,12,2,8,7,11,9,9,11,11		chr0	chr0_nlr_350	complete (pseudogene)	39168061	39170649	-		1,6,4,5,3,12,2,8,11,11,11,11		NC_040045.1_Chr_11	NC_040045.1_Chr_11_nlr_115	complete (pseudogene)	34435610	34442530	-		16,1,6,4,5,10,3,12,2,8,7,11,11
NC_039913.1_Chr_8c	NC_039913.1_Chr_8c_nlr_50	complete	1538826	1541463	-	non-TNL	17,16,14,1,6,4,5,10,3,12,2,8,7,9,9,11		chr0	chr0_nlr_351	complete	23090397	23092617	-	non-TNL	16,1,6,4,5,10,3,12,2,8,7,9,9,11		NC_040045.1_Chr_11	NC_040045.1_Chr_11_nlr_116	complete	32484027	32486412	-	non-TNL	16,1,6,4,5,10,3,12,2,8,7,9,9,11
NC_039913.1_Chr_8c	NC_039913.1_Chr_8c_nlr_51	complete (pseudogene)	1520518	1523173	-		17,16,1,6,4,5,10,3,12,2,8,7,11,9,9,19,11		chr0	chr0_nlr_352	complete (pseudogene)	21543796	21547467	-		17,16,1,6,4,5,10,3,2,8,7,11,11,11,11		NC_040045.1_Chr_11	NC_040045.1_Chr_11_nlr_117	complete	30994314	30996890	-	non-TNL	17,16,1,6,4,5,10,3,12,2,8,7,9,9,9,11,11
NC_039913.1_Chr_8c	NC_039913.1_Chr_8c_nlr_52	complete	1508953	1511602	-	non-TNL	17,16,1,6,4,5,10,3,12,2,8,7,11,9,9,11		chr0	chr0_nlr_353	complete	21423013	21425482	-	non-TNL	17,16,1,6,4,5,10,3,12,2,8,7,11		NC_040045.1_Chr_11	NC_040045.1_Chr_11_nlr_118	complete	30886213	30888796	-	non-TNL	17,16,1,6,4,5,10,3,12,2,8,7,9,9,9,11,11
NC_039913.1_Chr_8c	NC_039913.1_Chr_8c_nlr_53	complete	1505064	1507614	-	non-TNL	17,16,1,6,4,5,10,3,12,2,8,7,9,9,9,11,11,11		chr0	chr0_nlr_354	complete	21372026	21373937	-	non-TNL	1,6,4,5,10,3,12,2,8,7,11		NC_040045.1_Chr_11	NC_040045.1_Chr_11_nlr_119	complete	30863681	30866258	-	non-TNL	17,16,1,6,4,5,10,3,12,2,8,7,9,9,9,11,11,11
NC_039913.1_Chr_8c	NC_039913.1_Chr_8c_nlr_54	complete	1341779	1344233	-	non-TNL	17,16,1,6,4,10,3,12,2,8,7,9,11		chr0	chr0_nlr_355	complete	21255115	21257622	-	non-TNL	17,16,1,6,4,5,10,3,12,2,8,7,9,11,11		NC_040045.1_Chr_11	NC_040045.1_Chr_11_nlr_120	complete	30823580	30825595	-	non-TNL	1,6,4,5,10,3,12,2,8,7,9,9,9,11,11
NC_039913.1_Chr_8c	NC_039913.1_Chr_8c_nlr_55	complete	573880	576436	-	non-TNL	17,16,1,6,4,5,10,3,12,2,8,7,9,9,9,11,11,11		chr0	chr0_nlr_356	complete	21221729	21223927	-	non-TNL	16,1,6,4,5,10,3,12,2,8,7,11,11		NC_040045.1_Chr_11	NC_040045.1_Chr_11_nlr_121	complete	30785790	30787660	-	non-TNL	17,16,1,6,4,5,3,12,2,8,7,9,9,9
NC_039912.1_Chr_8e	NC_039912.1_Chr_8e_nlr_1	complete	850073	852719	+	non-TNL	17,16,1,6,4,5,10,3,12,2,8,7,11,9,9,11		chr0	chr0_nlr_357	complete (pseudogene)	21183229	21187448	-		16,1,6,4,5,10,12,12,2,8,7,11,9,11,11		NC_040045.1_Chr_11	NC_040045.1_Chr_11_nlr_122	complete	30777190	30779770	-	non-TNL	17,16,1,6,4,5,10,3,12,2,8,7,9,9,11,11
NC_039912.1_Chr_8e	NC_039912.1_Chr_8e_nlr_2	complete	2016236	2019646	+	non-TNL	17,16,1,6,4,5,10,3,12,2,8,7,9,9,9,11		chr0	chr0_nlr_358	complete (pseudogene)	13604184	13609343	-		18,1,6,4,10,3,2,7,9,11,11,11,20		NC_040045.1_Chr_11	NC_040045.1_Chr_11_nlr_123	complete	30680984	30685141	-	non-TNL	17,16,1,6,4,5,10,3,12,2,8,7,9,9,9,11,11,11
NC_039912.1_Chr_8e	NC_039912.1_Chr_8e_nlr_3	complete (pseudogene)	2025903	2030583	+		17,16,1,6,4,5,10,3,12,2,8,7,9,9,9,11,11		chr0	chr0_nlr_359	complete	13588137	13590300	-	non-TNL	1,6,4,5,10,3,12,2,8,7,11,11,9,11,11,11		NC_040045.1_Chr_11	NC_040045.1_Chr_11_nlr_124	partial	30563846	30565172	-		2,8,7,9,9,9,11,11
NC_039912.1_Chr_8e	NC_039912.1_Chr_8e_nlr_4	complete	2036350	2038999	+	non-TNL	17,16,1,6,4,5,10,3,12,2,8,7,9,9,9,11		chr0	chr0_nlr_360	complete	13422580	13425199	-	non-TNL	17,1,6,4,5,10,3,12,2,8,7,9,11,11,9,11,11,11		NC_040045.1_Chr_11	NC_040045.1_Chr_11_nlr_125	complete	30449237	30451817	-	non-TNL	17,16,1,6,4,5,10,3,12,2,8,7,9,9,11,11
NC_039912.1_Chr_8e	NC_039912.1_Chr_8e_nlr_5	complete	4385788	4395226	+	non-TNL	17,16,1,6,4,5,10,3,12,2,8,7,9,9,9,11,11,11,9,9,11,11,11,9		chr0	chr0_nlr_361	complete	13332797	13336085	-	non-TNL	17,1,6,4,5,10,3,12,2,8,7,11,9,11,9,11,11,11,11,11,11		NC_040045.1_Chr_11	NC_040045.1_Chr_11_nlr_126	complete	30366963	30369549	-	non-TNL	17,16,1,6,4,5,10,3,12,2,8,7,9,9,9,9,11,11
NC_039912.1_Chr_8e	NC_039912.1_Chr_8e_nlr_6	complete	4410281	4412864	+	non-TNL	17,16,1,6,4,5,10,3,12,2,8,7,9,9,9,11,11		chr0	chr0_nlr_362	complete	13315761	13318518	-	non-TNL	1,6,4,5,10,3,2,8,7,9,11,11,9,11,11,11,11,11,11		NC_040045.1_Chr_11	NC_040045.1_Chr_11_nlr_127	complete (pseudogene)	30162685	30165112	-		17,16,1,6,4,5,10,3,12,2,8,7,9,9,9,9
NC_039912.1_Chr_8e	NC_039912.1_Chr_8e_nlr_7	partial (pseudogene)	5242936	5244552	+		3,12,2,8,7,9,9,11		chr0	chr0_nlr_363	complete	13252057	13255285	-	non-TNL	17,1,6,4,5,10,3,12,2,8,7,11,11,9,11,11,11,11,11,11,11,11		NC_040045.1_Chr_11	NC_040045.1_Chr_11_nlr_128	partial	30104978	30105368	-		6,4,5,10
NC_039912.1_Chr_8e	NC_039912.1_Chr_8e_nlr_8	partial (pseudogene)	5285291	5287123	+		17,16,1,6,4,5,8		chr0	chr0_nlr_364	partial	13170596	13171499	-		17,1,6,4,5,10		NC_040045.1_Chr_11	NC_040045.1_Chr_11_nlr_129	partial (pseudogene)	29632213	29639356	-		4,5,10,3,12,2,8,7,9,9,9,11
NC_039912.1_Chr_8e	NC_039912.1_Chr_8e_nlr_9	complete (pseudogene)	5408665	5413532	+		17,16,1,6,4,5,3,12,2,8,7,9,11,11		chr0	chr0_nlr_365	complete	13140044	13142339	-	non-TNL	1,6,4,5,10,3,12,2,8,7,11,11,9,11,11,11,11		NC_040045.1_Chr_11	NC_040045.1_Chr_11_nlr_130	complete (pseudogene)	27575561	27581051	-		16,1,6,4,5,10,3,12,2,8,7,11,9,11,9,19,11,11,11,11,11,11,11,11,11,11,9
NC_039912.1_Chr_8e	NC_039912.1_Chr_8e_nlr_10	partial (pseudogene)	6814801	6815900	+		16,1,6,4,5,10		chr0	chr0_nlr_366	complete (pseudogene)	13097095	13099731	-		1,6,4,5,10,3,2,8,7,11,11,9,11,9,11,11,11,11,11,20		NC_040045.1_Chr_11	NC_040045.1_Chr_11_nlr_131	complete	27493085	27496496	-	non-TNL	16,1,6,4,5,10,3,12,2,8,7,9,9,11,9,19,11,11,11,11,11,11,11,11
NC_039912.1_Chr_8e	NC_039912.1_Chr_8e_nlr_11	complete	11593174	11595832	+	non-TNL	17,16,1,6,4,5,10,3,12,2,8,7,11,9,9,11		chr0	chr0_nlr_367	complete	13071527	13073951	-	non-TNL	1,6,4,5,10,3,12,2,8,7,11,11,9,11,9,11,11,11		NC_040045.1_Chr_11	NC_040045.1_Chr_11_nlr_132	complete	27472883	27474599	-	non-TNL	16,1,6,4,5,10,3,12,8,7,11,9,11,9
NC_039912.1_Chr_8e	NC_039912.1_Chr_8e_nlr_12	complete	11601014	11603672	+	non-TNL	17,16,1,6,4,5,10,3,12,2,8,7,11,9,9,11		chr0	chr0_nlr_368	complete (pseudogene)	8162563	8167012	-		18,16,1,6,4,5,10,3,12,2,8,7,9,11		NC_040045.1_Chr_11	NC_040045.1_Chr_11_nlr_133	complete	27372932	27376382	-	non-TNL	16,1,6,4,5,10,3,12,2,8,7,9,11,9,19,11,11,11,11,11,11,11,11,11
NC_039912.1_Chr_8e	NC_039912.1_Chr_8e_nlr_13	complete	11699183	11701830	+	non-TNL	17,16,1,6,4,5,10,3,12,2,8,7,11,9,11		chr0	chr0_nlr_369	partial	2073152	2076086	-		18,15,13,1,4,5,10,3		NC_040045.1_Chr_11	NC_040045.1_Chr_11_nlr_134	complete (pseudogene)	25161774	25165072	-		17,16,1,6,4,5,10,3,2,8,7,11,11
NC_039912.1_Chr_8e	NC_039912.1_Chr_8e_nlr_14	complete (pseudogene)	11789848	11794229	+		17,16,1,6,4,5,10,3,12,2,8,7,11,9,9,11		chr0	chr0_nlr_370	complete (pseudogene)	1365280	1369346	-		16,1,6,4,5,10,3,12,2,8,7,9,9,11,9,19,11,11,11,11,11,11,11,11,20		NC_040045.1_Chr_11	NC_040045.1_Chr_11_nlr_135	complete	24372618	24375075	-	non-TNL	17,16,1,6,4,5,3,2,8,7,11
NC_039912.1_Chr_8e	NC_039912.1_Chr_8e_nlr_15	complete	11829107	11831792	+	non-TNL	17,16,1,6,4,5,10,3,12,2,8,7,11,9,9,11,11											NC_040045.1_Chr_11	NC_040045.1_Chr_11_nlr_136	complete	24365752	24368181	-	non-TNL	17,16,1,6,4,5,10,3,12,2,8,7,9,11,11
NC_039912.1_Chr_8e	NC_039912.1_Chr_8e_nlr_16	complete	11866486	11869135	+	non-TNL	17,16,1,6,4,5,10,3,12,2,8,7,11,9,9,11											NC_040045.1_Chr_11	NC_040045.1_Chr_11_nlr_137	complete	10737858	10740324	-	non-TNL	17,16,1,6,4,5,10,3,12,2,8,7,11,11
NC_039912.1_Chr_8e	NC_039912.1_Chr_8e_nlr_17	complete (pseudogene)	11919723	11922387	+		17,16,1,6,4,5,10,3,12,2,8,7,9,9,11											NC_040045.1_Chr_11	NC_040045.1_Chr_11_nlr_138	complete (pseudogene)	10614556	10618775	-		17,1,6,4,5,10,3,12,2,8,11,20
NC_039912.1_Chr_8e	NC_039912.1_Chr_8e_nlr_18	complete	11967975	11970639	+	non-TNL	17,16,1,6,4,5,10,3,12,2,8,7,11,9,9,11,11											NC_040045.1_Chr_11	NC_040045.1_Chr_11_nlr_139	complete	10542679	10545136	-	non-TNL	17,1,6,4,5,10,3,12,2,8,7,11,11
NC_039912.1_Chr_8e	NC_039912.1_Chr_8e_nlr_19	complete	12013870	12016672	+	non-TNL	17,16,1,6,4,5,10,3,12,2,8,7,9,11,11,19,11,11,9											NC_040045.1_Chr_11	NC_040045.1_Chr_11_nlr_140	complete	10522130	10524596	-	non-TNL	17,1,6,4,5,10,3,12,2,8,7,9,11
NC_039912.1_Chr_8e	NC_039912.1_Chr_8e_nlr_20	complete	12033196	12036219	+	non-TNL	17,16,1,6,4,5,10,3,12,2,8,7,9,11,11,9,11,11,11,9,11,11											NC_040045.1_Chr_11	NC_040045.1_Chr_11_nlr_141	complete	10479527	10481993	-	non-TNL	17,1,6,4,5,10,3,12,2,8,7,11
NC_039912.1_Chr_8e	NC_039912.1_Chr_8e_nlr_21	complete	12051894	12054816	+	non-TNL	17,16,1,6,4,5,10,3,12,2,8,7,9,11,11,11,11,11,9,11,9,11											NC_040045.1_Chr_11	NC_040045.1_Chr_11_nlr_142	complete (pseudogene)	9919425	9922475	-		17,1,6,4,5,10,3,12,2,8,7,11,11
NC_039912.1_Chr_8e	NC_039912.1_Chr_8e_nlr_22	complete	12078900	12081567	+	non-TNL	17,16,1,6,4,5,10,3,12,2,8,7,11,9,9,11,11											NC_040045.1_Chr_11	NC_040045.1_Chr_11_nlr_143	complete	9732098	9734564	-	non-TNL	17,1,6,4,5,10,3,12,2,8,7,11
NC_039912.1_Chr_8e	NC_039912.1_Chr_8e_nlr_23	complete (pseudogene)	15203976	15207017	+		17,16,1,6,4,5,10,3,12,2,8,7,9,11,11,19											NC_040045.1_Chr_11	NC_040045.1_Chr_11_nlr_144	complete	9664126	9666589	-	non-TNL	17,16,1,6,4,5,10,3,12,2,8,7,11,11
NC_039912.1_Chr_8e	NC_039912.1_Chr_8e_nlr_24	complete (pseudogene)	15365160	15368205	+		17,16,1,6,4,5,10,3,12,2,8,7,9,11,11,19											NC_040045.1_Chr_11	NC_040045.1_Chr_11_nlr_145	partial (pseudogene)	8847718	8848660	-		1,6,4,5,10,3,12,2,2,8
NC_039912.1_Chr_8e	NC_039912.1_Chr_8e_nlr_25	partial	26646672	26651192	+		17,16,1,6,4,5,10,3											NC_040045.1_Chr_11	NC_040045.1_Chr_11_nlr_146	complete	3578967	3581247	-	non-TNL	16,1,6,4,5,10,3,12,2,8,7,11,11
NC_039912.1_Chr_8e	NC_039912.1_Chr_8e_nlr_26	partial	26764384	26768909	+		17,16,1,6,4,5,10,3											NC_040045.1_Chr_11	NC_040045.1_Chr_11_nlr_147	complete	1938371	1940822	-	non-TNL	17,16,1,6,4,5,10,3,12,2,8,7,11
NC_039912.1_Chr_8e	NC_039912.1_Chr_8e_nlr_27	partial (pseudogene)	26819266	26820661	+		12,2,8,7,9,11											NC_040045.1_Chr_11	NC_040045.1_Chr_11_nlr_148	complete	1498069	1500556	-	non-TNL	17,1,6,4,5,10,3,12,2,8,7,11
NC_039912.1_Chr_8e	NC_039912.1_Chr_8e_nlr_28	complete (pseudogene)	26875187	26877800	+		17,16,1,6,4,5,10,3,12,2,7,11,9,9,11											NC_040045.1_Chr_11	NC_040045.1_Chr_11_nlr_149	complete (pseudogene)	440380	445216	-		17,16,1,6,4,5,10,3,12,2,8,7,11,11,19
NC_039912.1_Chr_8e	NC_039912.1_Chr_8e_nlr_29	partial (pseudogene)	27951984	27955140	+		17,1,4,5,10,3,12,7											NW_020862810.1	NW_020862810.1_nlr_1	complete	6504	10362	+	non-TNL	17,16,1,4,5,10,3,12,2,8,7,9,9,9,11
NC_039912.1_Chr_8e	NC_039912.1_Chr_8e_nlr_30	complete (pseudogene)	27962212	27967690	+		13,1,4,5,10,3,12,7,9,11,11,11,9,11,19											NW_020864370.1	NW_020864370.1_nlr_1	complete	41766	43815	+	non-TNL	16,1,6,4,5,10,3,12,2,8,7,11,11,11,11
NC_039912.1_Chr_8e	NC_039912.1_Chr_8e_nlr_31	partial (pseudogene)	28068670	28071828	+		17,1,4,5,10,3,12,7											NW_020863300.1	NW_020863300.1_nlr_1	complete	19069	23275	-	non-TNL	1,6,4,5,10,3,12,2,7,11,11,11,11,11,11
NC_039912.1_Chr_8e	NC_039912.1_Chr_8e_nlr_32	complete (pseudogene)	28078916	28084398	+		13,1,4,5,10,3,12,7,9,11,11,11,9,11,19											NW_020861426.1	NW_020861426.1_nlr_1	complete	6787	9913	-	non-TNL	17,16,1,6,4,5,10,3,12,2,8,7,9,9,19,11,11,11,11,11,11,11
NC_039912.1_Chr_8e	NC_039912.1_Chr_8e_nlr_33	complete	28125824	28132059	+	TNL	18,15,13,1,4,5,10,3,12,7,9,11,11,11,9,11,11,9,11											NW_020864008.1	NW_020864008.1_nlr_1	complete	16769	18797	+	non-TNL	1,6,4,5,10,3,12,2,8,7,9,9,9,11,11,11
NC_039912.1_Chr_8e	NC_039912.1_Chr_8e_nlr_34	complete	28139723	28142845	+	TNL	1,4,5,10,3,12,7,11,11,9,11,11,11,11											NW_020862311.1	NW_020862311.1_nlr_1	complete (pseudogene)	9465	12161	+		17,16,1,6,4,10,3,12,2,8,7,9,9,11,11,19
NC_039912.1_Chr_8e	NC_039912.1_Chr_8e_nlr_35	complete (pseudogene)	28170295	28177431	+		18,15,13,1,4,5,10,11,11,11,11,9,11,11,9,11,11,11											NW_020862884.1	NW_020862884.1_nlr_1	complete (pseudogene)	133111	137177	+		17,16,1,6,4,5,10,3,12,2,8,7,9,9,9,11
NC_039912.1_Chr_8e	NC_039912.1_Chr_8e_nlr_36	complete	28190900	28195986	+	TNL	18,15,13,1,4,5,10,3,12,7,9,11,11,11,9,11,11,9,9,11,11											NW_020864827.1	NW_020864827.1_nlr_1	complete	3640	6026	+	non-TNL	17,1,6,4,5,10,3,12,2,8,7,11
NC_039912.1_Chr_8e	NC_039912.1_Chr_8e_nlr_37	complete	28225857	28231348	+	TNL	18,15,13,1,4,5,10,3,12,7,9,9,11,11,11,9,11,11,9,11,9,11,11											NW_020864827.1	NW_020864827.1_nlr_2	complete	10780	13162	+	non-TNL	17,16,1,6,4,5,10,3,2,8,7,9,11
NC_039912.1_Chr_8e	NC_039912.1_Chr_8e_nlr_38	complete (pseudogene)	31579164	31583204	+		17,16,1,6,4,5,10,3,12,2,8,7,11,9,9,11,9											NW_020864089.1	NW_020864089.1_nlr_1	complete (pseudogene)	28299	33390	+		1,6,4,5,10,3,12,2,7,9,11,11,11,11,11,11,11,9
NC_039912.1_Chr_8e	NC_039912.1_Chr_8e_nlr_39	complete	37806306	37811284	-	non-TNL	17,16,1,6,4,5,10,3,12,2,8,7,11											NW_020863019.1	NW_020863019.1_nlr_1	complete	14797	18413	-	non-TNL	1,6,4,10,3,2,7,11,11,11,11,11,11
NC_039912.1_Chr_8e	NC_039912.1_Chr_8e_nlr_40	partial	35563616	35563841	-		4,5,10											NW_020863862.1	NW_020863862.1_nlr_1	complete (pseudogene)	5038	7720	+		17,16,1,6,4,5,3,12,2,8,7,9,9,11,9,11,11,11
NC_039912.1_Chr_8e	NC_039912.1_Chr_8e_nlr_41	complete	28241741	28245503	-	TNL	18,15,13,1,4,5,10,3,12,7,9,11,11,11,11,9,11,11,9,9,11,9,11											NW_020864267.1	NW_020864267.1_nlr_1	complete (pseudogene)	42170	47671	+		17,16,1,6,4,5,10,3,12,2,8,7,9,9,11,11,11,11,11,11,11,11,11,9,11
NC_039912.1_Chr_8e	NC_039912.1_Chr_8e_nlr_42	complete	25855013	25857956	-	non-TNL	17,16,1,6,4,5,10,3,12,2,8,7,9,9,9,11,11,11											NW_020863189.1	NW_020863189.1_nlr_1	complete (pseudogene)	17370	19794	-		1,6,4,5,10,3,2,7,11,9,11,9,11,11,11
NC_039912.1_Chr_8e	NC_039912.1_Chr_8e_nlr_43	complete	25823734	25826692	-	non-TNL	17,16,1,6,4,10,3,12,2,8,7,11,9,9,11,11,11											NW_020862756.1	NW_020862756.1_nlr_1	complete (pseudogene)	1106	4124	+		17,16,1,6,4,5,10,3,12,2,8,7,9,9,9,11,11
NC_039912.1_Chr_8e	NC_039912.1_Chr_8e_nlr_44	complete	25763370	25766286	-	non-TNL	17,16,1,6,4,5,3,12,2,8,7,9,9,9,11,11,11											NW_020862264.1	NW_020862264.1_nlr_1	complete	2956	5897	-	non-TNL	17,16,1,6,4,5,10,3,12,2,8,7,9,11,11,11,11,9,11,9,11
NC_039912.1_Chr_8e	NC_039912.1_Chr_8e_nlr_45	complete	25702340	25705352	-	non-TNL	17,16,1,6,4,5,10,3,12,2,8,7,9,9,11,11,11,11,11											NW_020863310.1	NW_020863310.1_nlr_1	complete	24802	27256	-	non-TNL	17,1,6,4,5,10,3,12,2,8,7,9,9,11
NC_039912.1_Chr_8e	NC_039912.1_Chr_8e_nlr_46	complete (pseudogene)	25664196	25667529	-		17,16,1,6,4,5,10,3,12,2,8,7,9,9,9,11,11,11											NW_020864659.1	NW_020864659.1_nlr_1	complete (pseudogene)	225342	227970	-		17,16,1,6,4,5,10,3,12,2,8,7,9,9,9,19,11
NC_039912.1_Chr_8e	NC_039912.1_Chr_8e_nlr_47	complete	25651991	25654771	-	non-TNL	17,16,1,6,4,5,10,3,12,2,8,7,9,9,9,11,11,11,11											NW_020864659.1	NW_020864659.1_nlr_2	complete (pseudogene)	213921	216570	-		17,16,1,6,4,5,10,3,12,2,8,7,9,9,9,11,11
NC_039912.1_Chr_8e	NC_039912.1_Chr_8e_nlr_48	complete	25628636	25631578	-	non-TNL	17,16,1,6,4,5,10,3,12,2,8,7,11,9,9,11,11,11,11											NW_020864659.1	NW_020864659.1_nlr_3	complete (pseudogene)	187909	191316	-		17,16,1,6,4,5,10,3,12,2,8,7,9,9,9,19,11
NC_039912.1_Chr_8e	NC_039912.1_Chr_8e_nlr_49	complete (pseudogene)	25587095	25591656	-		17,1,6,4,5,3,12,2,8,7,11											NW_020864659.1	NW_020864659.1_nlr_4	complete	176903	181835	-	non-TNL	17,16,1,6,4,5,10,3,12,2,8,7,9,9,11
NC_039912.1_Chr_8e	NC_039912.1_Chr_8e_nlr_50	complete	25571421	25574448	-	non-TNL	17,16,1,6,4,5,3,12,2,8,7,9,9,9,11,11,11,11,11,11											NW_020864659.1	NW_020864659.1_nlr_5	complete (pseudogene)	165695	168344	-		17,16,1,6,4,5,10,3,12,2,8,7,9,9,9,19,11
NC_039912.1_Chr_8e	NC_039912.1_Chr_8e_nlr_51	complete	25530300	25533149	-	non-TNL	17,16,1,6,4,5,10,3,12,2,8,7,9,9,9,11,11,11											NW_020864659.1	NW_020864659.1_nlr_6	complete	151428	154078	-	non-TNL	17,16,1,6,4,5,10,3,12,2,8,7,9,9,9,11
NC_039912.1_Chr_8e	NC_039912.1_Chr_8e_nlr_52	complete (pseudogene)	25460941	25471077	-		17,16,1,6,4,5,3,12,2,8,7,9,9,9,11,11,11											NW_020864659.1	NW_020864659.1_nlr_7	complete	128381	131030	-	non-TNL	17,16,1,6,4,5,10,3,12,2,8,7,9,9,9,11,11
NC_039912.1_Chr_8e	NC_039912.1_Chr_8e_nlr_53	partial (pseudogene)	25451944	25453246	-		17,16,1,6,4,5,10,3,12,2											NW_020864659.1	NW_020864659.1_nlr_8	complete	99066	102517	-	non-TNL	17,16,1,6,4,5,10,3,12,2,8,7,9,9,9,11
NC_039912.1_Chr_8e	NC_039912.1_Chr_8e_nlr_54	complete	25393174	25405530	-	non-TNL	17,16,1,6,4,5,10,3,12,2,8,7,9,9,9,11,11,11,11											NW_020864659.1	NW_020864659.1_nlr_9	complete	84124	86772	-	non-TNL	17,16,1,6,4,5,10,3,12,2,8,7,9,9,9,11
NC_039912.1_Chr_8e	NC_039912.1_Chr_8e_nlr_55	complete (pseudogene)	25340816	25350920	-		17,16,1,6,4,5,3,12,2,8,7,9,9,11,11,11											NW_020864659.1	NW_020864659.1_nlr_10	complete	52766	56218	-	non-TNL	17,16,1,6,4,5,10,3,12,2,8,7,9,9,11
NC_039912.1_Chr_8e	NC_039912.1_Chr_8e_nlr_56	partial (pseudogene)	25331840	25333133	-		17,16,1,6,4,5,12,2											NW_020864659.1	NW_020864659.1_nlr_11	complete	41141	44711	-	non-TNL	17,16,1,6,4,5,10,3,12,2,8,7,9,9,9,11
NC_039912.1_Chr_8e	NC_039912.1_Chr_8e_nlr_57	complete (pseudogene)	25273287	25285596	-		17,16,1,6,4,5,10,3,12,2,8,7,9,9,9,11,11,11,11											NW_020864288.1	NW_020864288.1_nlr_1	complete	339908	342888	-	non-TNL	17,16,1,6,4,5,10,3,12,2,8,7,9,11,11,11,11,11,11,9,11,11
NC_039912.1_Chr_8e	NC_039912.1_Chr_8e_nlr_58	complete (pseudogene)	22194440	22197055	-		16,1,6,4,5,10,3,12,2,8,7,9,9,11,9,19,19											NW_020864288.1	NW_020864288.1_nlr_2	complete	282681	285585	-	non-TNL	17,16,1,6,4,5,10,3,12,2,8,7,9,11,11,11,11,9,11,11
NC_039912.1_Chr_8e	NC_039912.1_Chr_8e_nlr_59	complete	5381458	5384440	-	non-TNL	17,16,1,6,4,5,10,3,12,2,8,7,9,11,11,11,11,11,11,9,11,11											NW_020861553.1	NW_020861553.1_nlr_1	complete (pseudogene)	78599	82327	+		17,16,1,6,4,5,10,3,12,2,8,7,9,9,11,11,11,11,11,11,11,11,11,11,11,11,11,11
NC_039912.1_Chr_8e	NC_039912.1_Chr_8e_nlr_60	complete	5288185	5291125	-	non-TNL	17,16,1,6,4,5,10,3,12,2,8,7,9,11,11,11,11,9,11,9,11											NW_020861553.1	NW_020861553.1_nlr_2	complete (pseudogene)	93887	97663	+		17,16,1,6,4,5,10,3,12,2,8,7,9,9,11,11,11,11,11,11,11,11,11,11,11
NC_039912.1_Chr_8e	NC_039912.1_Chr_8e_nlr_61	complete	5276304	5279331	-	non-TNL	17,16,1,6,4,5,10,3,12,2,8,7,9,11,11,11,11,11,11,9,11,11											NW_020861553.1	NW_020861553.1_nlr_3	partial (pseudogene)	68878	70951	-		1,4,5,3,20
NC_039912.1_Chr_8e	NC_039912.1_Chr_8e_nlr_62	complete (pseudogene)	5222414	5225333	-		17,16,1,6,4,5,10,3,12,2,8,7,9,11,11,11,11,11,11,11,9,11,11											NW_020862680.1	NW_020862680.1_nlr_1	complete (pseudogene)	31473	35314	+		1,6,4,5,10,3,12,2,7,11,11,11,11,9,11,11,11,11
NC_039912.1_Chr_8e	NC_039912.1_Chr_8e_nlr_63	complete	5158824	5163353	-	non-TNL	17,16,1,6,4,5,10,3,12,2,8,7,9,11,11,11,11,9,11,9,11											NW_020861880.1	NW_020861880.1_nlr_1	complete	10051	13529	+	non-TNL	1,6,4,5,10,3,12,2,7,9,11,11,11,11,11,11
NC_039912.1_Chr_8e	NC_039912.1_Chr_8e_nlr_64	complete (pseudogene)	5100844	5103660	-		17,16,1,6,4,5,10,3,12,2,8,7,9,11,11,11,9,11,9,11											NW_020861880.1	NW_020861880.1_nlr_2	complete (pseudogene)	25944	29401	+		1,6,4,5,10,3,12,2,7,9,19,11,11,11,11
NC_039912.1_Chr_8e	NC_039912.1_Chr_8e_nlr_65	complete	5071644	5074626	-	non-TNL	17,16,1,6,4,5,10,3,12,2,8,7,9,11,11,11,11,11,11,9,11,11											NW_020862015.1	NW_020862015.1_nlr_1	complete	33390	37731	-	non-TNL	17,1,6,4,5,10,3,12,2,8,7,9,9,11
NC_039912.1_Chr_8e	NC_039912.1_Chr_8e_nlr_66	complete (pseudogene)	4643304	4649991	-		16,1,6,4,5,3,2,11,9,9,9,11,11,9,9,9,11,11,11,11											NW_020862015.1	NW_020862015.1_nlr_2	complete	23281	25951	-	non-TNL	17,1,6,4,5,10,3,12,2,8,7,9,11
NC_039912.1_Chr_8e	NC_039912.1_Chr_8e_nlr_67	complete	4643304	4645884	-	non-TNL	17,16,1,6,4,5,10,3,12,2,8,7,9,9,9,11,11,11,11											NW_020861691.1	NW_020861691.1_nlr_1	complete	208137	210603	-	non-TNL	17,16,1,6,4,5,10,3,12,2,8,7,11,11
NC_039912.1_Chr_8e	NC_039912.1_Chr_8e_nlr_68	partial (pseudogene)	4223298	4224750	-		17,16,1,6,10,3,2,8,7											NW_020864551.1	NW_020864551.1_nlr_1	complete	185016	186950	-	non-TNL	17,16,1,6,4,5,10,3,12,2,8,7,9,9,9
NC_039912.1_Chr_8e	NC_039912.1_Chr_8e_nlr_69	complete	2311045	2313672	-	non-TNL	17,16,1,6,4,5,10,3,12,2,8,7,9,9,11											NW_020864551.1	NW_020864551.1_nlr_2	complete (pseudogene)	166445	171573	-		18,16,1,6,4,5,10,3,12,2,8,7,9,9,9,11,11
NC_039912.1_Chr_8e	NC_039912.1_Chr_8e_nlr_70	complete (pseudogene)	2297529	2304953	-		17,16,1,6,4,5,10,3,12,2,8,7,9,9,11,11,11,11,11,11,11,9											NW_020864551.1	NW_020864551.1_nlr_3	complete	158645	161272	-	non-TNL	17,16,1,6,4,5,10,3,12,2,8,7,9,9,9,11
NC_039912.1_Chr_8e	NC_039912.1_Chr_8e_nlr_71	complete	2257302	2259951	-	non-TNL	17,16,1,6,4,5,10,3,12,2,8,7,9,9,11											NW_020864551.1	NW_020864551.1_nlr_4	complete	141232	144701	-	non-TNL	17,16,1,6,4,5,10,3,12,2,8,7,9,9,9,11
NC_039912.1_Chr_8e	NC_039912.1_Chr_8e_nlr_72	complete (pseudogene)	2206837	2211170	-		17,16,1,6,4,5,10,3,12,2,8,7,11,9,9,11,11,11,11,9											NW_020864551.1	NW_020864551.1_nlr_5	complete (pseudogene)	116207	118301	-		1,6,4,5,10,3,12,2,8,7,9,9,11
NC_039912.1_Chr_8e	NC_039912.1_Chr_8e_nlr_73	complete	2196461	2199116	-	non-TNL	17,16,1,6,4,5,10,3,12,2,8,7,9,9,11											NW_020864551.1	NW_020864551.1_nlr_6	complete	101987	104636	-	non-TNL	17,16,1,6,4,5,10,3,12,2,8,7,9,9,9,11
NC_039912.1_Chr_8e	NC_039912.1_Chr_8e_nlr_74	complete	2176716	2179374	-	non-TNL	17,16,1,6,4,5,10,3,12,2,8,7,11,9,9,11											NW_020864551.1	NW_020864551.1_nlr_7	complete	77904	81003	-	non-TNL	18,16,1,6,4,5,10,3,12,2,8,7,9,9,9,11
NC_039912.1_Chr_8e	NC_039912.1_Chr_8e_nlr_75	complete	1984744	1987396	-	non-TNL	17,16,1,6,4,5,10,3,12,2,8,7,9,9,11											NW_020864551.1	NW_020864551.1_nlr_8	complete	40667	44127	-	non-TNL	17,16,1,6,4,5,10,3,12,2,8,7,9,9,9,11
NC_039912.1_Chr_8e	NC_039912.1_Chr_8e_nlr_76	complete	1952219	1954875	-	non-TNL	17,1,6,4,5,10,3,12,2,8,7,11,9,9,11											NW_020864551.1	NW_020864551.1_nlr_9	complete (pseudogene)	21528	24994	-		17,16,1,6,4,5,10,3,12,2,8,7,9,9,9,19,11
NC_039912.1_Chr_8e	NC_039912.1_Chr_8e_nlr_77	complete	1807178	1809815	-	non-TNL	17,16,1,6,4,5,10,3,12,2,8,7,9,9,11											NW_020862096.1	NW_020862096.1_nlr_1	complete	189365	191546	-	non-TNL	16,1,6,4,5,10,3,12,2,8,7,9,11
NC_039912.1_Chr_8e	NC_039912.1_Chr_8e_nlr_78	complete	1785438	1788090	-	non-TNL	17,16,1,6,4,5,10,3,12,2,8,7,9,9,11											NW_020862439.1	NW_020862439.1_nlr_1	complete	11465	14765	-	non-TNL	17,16,1,6,4,5,10,3,12,2,8,7,9,9,11,11,11,11,11,11,11
NC_039912.1_Chr_8e	NC_039912.1_Chr_8e_nlr_79	complete	1749091	1752441	-	non-TNL	17,16,1,6,4,5,10,3,12,2,8,7,11,9,9,11											NW_020863207.1	NW_020863207.1_nlr_1	partial (pseudogene)	105204	106505	+		17,16,1,6,4,5,10,3,12,2,8
NC_039912.1_Chr_8e	NC_039912.1_Chr_8e_nlr_80	complete	1716997	1719625	-	non-TNL	17,16,1,6,4,5,10,12,2,8,7,11,9,9,11											NW_020863207.1	NW_020863207.1_nlr_2	complete (pseudogene)	129892	132615	+		16,1,6,4,5,10,3,12,2,8,7,11,11
NC_039912.1_Chr_8e	NC_039912.1_Chr_8e_nlr_81	complete	1708110	1710768	-	non-TNL	17,16,1,6,4,5,10,3,12,2,8,7,11,9,9,11											NW_020861478.1	NW_020861478.1_nlr_1	partial	983	2461	-		17,1,6,4,5,10,3,12,2,8,7
NC_039912.1_Chr_8e	NC_039912.1_Chr_8e_nlr_82	complete	1695541	1698140	-	non-TNL	17,16,1,6,5,10,3,12,2,8,7,11,9,9,11											NW_020862178.1	NW_020862178.1_nlr_1	complete	17206	21289	+	non-TNL	17,16,1,6,4,5,10,3,12,2,8,7,9,9,9,11,11
NC_039912.1_Chr_8e	NC_039912.1_Chr_8e_nlr_83	complete (pseudogene)	1676020	1678675	-		17,16,1,6,4,5,10,3,12,2,8,7,11,9,9,19,11											NW_020861624.1	NW_020861624.1_nlr_1	complete (pseudogene)	393	3869	-		17,16,1,6,4,5,10,3,12,2,8,7,11,11,20
NC_039912.1_Chr_8e	NC_039912.1_Chr_8e_nlr_84	complete	1663685	1666334	-	non-TNL	17,16,1,6,4,5,10,3,12,2,8,7,11,9,9,11											NW_020861959.1	NW_020861959.1_nlr_1	partial	211	1144	-		1,6,4,5,10,3,12,2,7
NC_039912.1_Chr_8e	NC_039912.1_Chr_8e_nlr_85	complete	1653277	1655926	-	non-TNL	17,16,1,6,4,5,10,3,12,2,8,7,11,9,9,11											NW_020864113.1	NW_020864113.1_nlr_1	complete	267	2955	-	non-TNL	17,16,1,6,4,5,10,3,12,2,8,7,9,9,11,19,11
NC_039912.1_Chr_8e	NC_039912.1_Chr_8e_nlr_86	complete	1645863	1648518	-	non-TNL	17,16,1,6,4,5,10,3,12,2,8,7,9,9,11											NW_020864351.1	NW_020864351.1_nlr_1	complete	36444	39231	-	non-TNL	17,16,1,6,4,5,10,3,12,2,8,7,9,11
NC_039912.1_Chr_8e	NC_039912.1_Chr_8e_nlr_87	complete	1641976	1644532	-	non-TNL	17,16,1,5,10,3,12,2,8,7,9,9,9,11,11											NW_020864351.1	NW_020864351.1_nlr_2	complete	24895	27708	-	non-TNL	17,16,1,6,4,5,10,3,12,2,8,7,9,11
NC_039912.1_Chr_8e	NC_039912.1_Chr_8e_nlr_88	complete	1044985	1047439	-	non-TNL	17,16,1,6,4,10,3,12,2,8,7,9,11											NW_020864351.1	NW_020864351.1_nlr_3	complete	4559	7343	-	non-TNL	17,16,1,6,4,5,10,3,12,2,8,7,11
NC_039912.1_Chr_8e	NC_039912.1_Chr_8e_nlr_89	complete	285445	288031	-	non-TNL	17,16,1,6,4,5,10,3,12,2,8,7,9,9,9,11,11,11											NW_020862380.1	NW_020862380.1_nlr_1	complete	618	4459	+	non-TNL	1,6,5,10,3,12,2,7,11,11,11,11,11,11,11
NC_039914.1_Chr_9c	NC_039914.1_Chr_9c_nlr_1	partial (pseudogene)	409652	411727	+		6,4,5,10,2,8											NW_020862380.1	NW_020862380.1_nlr_2	partial	9006	10976	+		4,5,3,12,2,7,11,11
NC_039914.1_Chr_9c	NC_039914.1_Chr_9c_nlr_2	complete	4429252	4431802	+	non-TNL	17,16,1,6,4,5,10,3,12,2,8,7,9,9,9,11,11											NW_020862380.1	NW_020862380.1_nlr_3	complete (pseudogene)	41136	46236	+		1,4,5,10,3,12,2,7,9,9,11,11,11,11,11,11,9
NC_039914.1_Chr_9c	NC_039914.1_Chr_9c_nlr_3	complete	4464961	4477074	+	non-TNL	17,16,1,6,4,5,10,3,12,2,8,7,9,9,9,11											NW_020864626.1	NW_020864626.1_nlr_1	complete	8440	10879	+	non-TNL	17,1,6,4,5,3,12,2,8,7,9,11
NC_039914.1_Chr_9c	NC_039914.1_Chr_9c_nlr_4	complete	4490547	4493100	+	non-TNL	17,16,1,6,4,5,10,3,12,2,8,7,9,9,9,11											NW_020864626.1	NW_020864626.1_nlr_2	complete (pseudogene)	19901	22621	+		17,1,6,4,5,10,3,12,2,8,7,11,11
NC_039914.1_Chr_9c	NC_039914.1_Chr_9c_nlr_5	complete	4506583	4509136	+	non-TNL	17,16,1,6,4,5,10,3,12,2,8,7,9,9,9,11											NW_020863705.1	NW_020863705.1_nlr_1	complete	32294	34754	-	non-TNL	17,1,6,4,5,10,3,12,2,8,7,9,11
NC_039914.1_Chr_9c	NC_039914.1_Chr_9c_nlr_6	complete	4542360	4544910	+	non-TNL	17,16,1,6,4,5,10,3,12,2,8,7,9,9,9,11											NW_020864860.1	NW_020864860.1_nlr_1	complete	40961	46463	+	non-TNL	17,16,1,6,4,5,10,3,12,2,8,7,9,9,11,11,11,9,11
NC_039914.1_Chr_9c	NC_039914.1_Chr_9c_nlr_7	complete	4593235	4595785	+	non-TNL	17,16,1,6,4,5,10,3,12,2,8,7,9,9,9,11											NW_020864860.1	NW_020864860.1_nlr_2	complete	59354	61037	+	non-TNL	16,1,6,4,5,10,3,12,2,8,7,11,9
NC_039914.1_Chr_9c	NC_039914.1_Chr_9c_nlr_8	complete	4631272	4633813	+	non-TNL	17,1,6,4,5,10,3,12,2,8,7,9,9,9,11											NW_020863330.1	NW_020863330.1_nlr_1	complete	12770	15206	-	non-TNL	17,16,1,6,4,5,10,3,12,2,8,7,11
NC_039914.1_Chr_9c	NC_039914.1_Chr_9c_nlr_9	partial (pseudogene)	11143267	11145356	+		10,3,12,2,7,9,11,11,11											NW_020864808.1	NW_020864808.1_nlr_1	complete	12106	15990	+	non-TNL	16,1,6,4,5,10,3,12,2,8,7,11
NC_039914.1_Chr_9c	NC_039914.1_Chr_9c_nlr_10	complete	11286580	11289157	+	non-TNL	17,16,1,6,4,5,10,3,12,2,8,7,9,9,9,11,11,11											NW_020864461.1	NW_020864461.1_nlr_1	complete	23144	25583	-	non-TNL	17,1,6,4,5,3,12,2,8,7,9,11,11
NC_039914.1_Chr_9c	NC_039914.1_Chr_9c_nlr_11	partial	29210114	29211065	+		16,1,6,4,5,10,3											NW_020864558.1	NW_020864558.1_nlr_1	complete	5004	7398	+	non-TNL	17,1,6,4,5,10,3,12,2,8,7,11
NC_039914.1_Chr_9c	NC_039914.1_Chr_9c_nlr_12	complete	33294018	33296229	+	non-TNL	16,1,6,4,5,10,3,12,2,8,7,9,9,11											NW_020864558.1	NW_020864558.1_nlr_2	partial (pseudogene)	8992	9777	+		17,4,5,10,3
NC_039914.1_Chr_9c	NC_039914.1_Chr_9c_nlr_13	complete	33613597	33616129	-	non-TNL	17,16,1,6,4,5,10,3,12,2,8,7,11,9,11											NW_020861823.1	NW_020861823.1_nlr_1	complete (pseudogene)	29143	31575	-		17,16,1,6,4,5,3,12,2,7,11,11
NC_039914.1_Chr_9c	NC_039914.1_Chr_9c_nlr_14	complete (pseudogene)	29090495	29093156	-		1,6,4,5,10,3,12,2,8,7,9,9,11											NW_020861823.1	NW_020861823.1_nlr_2	complete	21607	23885	-	non-TNL	16,1,6,4,5,10,3,12,2,8,7,11,11
NC_039914.1_Chr_9c	NC_039914.1_Chr_9c_nlr_15	complete	6703468	6705959	-	non-TNL	16,1,4,5,10,3,8,7,11											NW_020864066.1	NW_020864066.1_nlr_1	complete	4126	6709	+	non-TNL	17,16,1,6,4,5,10,3,12,2,8,7,9,9,9,11,11,11
NC_039915.1_Chr_9e	NC_039915.1_Chr_9e_nlr_1	complete	3784571	3787121	+	non-TNL	17,16,1,6,4,5,10,3,12,2,8,7,9,9,9,11,11											NW_020864066.1	NW_020864066.1_nlr_2	complete	19953	22536	+	non-TNL	17,16,1,6,4,5,10,3,12,2,8,7,9,9,9,11,11,11
NC_039915.1_Chr_9e	NC_039915.1_Chr_9e_nlr_2	complete (pseudogene)	3801231	3803781	+		17,16,1,6,4,5,10,3,12,2,8,7,9,9,9,19,11											NW_020861702.1	NW_020861702.1_nlr_1	complete	6078	8457	-	non-TNL	17,1,6,4,5,10,3,12,2,8,7,9,11
NC_039915.1_Chr_9e	NC_039915.1_Chr_9e_nlr_3	complete (pseudogene)	28764168	28769674	+		16,1,6,4,5,10,3,8,11											NW_020863387.1	NW_020863387.1_nlr_1	complete	46	2488	-	non-TNL	17,16,1,6,4,5,10,3,12,2,8,7,9,11,11
NC_039915.1_Chr_9e	NC_039915.1_Chr_9e_nlr_4	complete	33403313	33405531	+	non-TNL	16,1,6,4,5,10,3,12,2,8,7,9,9,11											NW_020863512.1	NW_020863512.1_nlr_1	complete	18936	21348	-	non-TNL	17,16,1,6,4,5,10,3,12,2,8,7,9,19,11
NC_039915.1_Chr_9e	NC_039915.1_Chr_9e_nlr_5	complete	33442413	33444633	+	non-TNL	16,1,6,4,5,10,3,12,2,8,7,9,9,11											NW_020864526.1	NW_020864526.1_nlr_1	complete (pseudogene)	24098	29162	+		1,4,10,3,12,2,7,9,11,11,11,11,11,11,11,9
NC_039915.1_Chr_9e	NC_039915.1_Chr_9e_nlr_6	complete (pseudogene)	28709045	28710799	-		17,16,1,6,4,5,10,3,12,2,8,7,9,9											NW_020862950.1	NW_020862950.1_nlr_1	complete	5574	7434	-	non-TNL	17,1,6,4,5,10,3,12,2,8,7,11,9,9
NC_039915.1_Chr_9e	NC_039915.1_Chr_9e_nlr_7	complete	26866609	26869829	-	non-TNL	1,6,4,5,10,3,12,2,8,7,9,9,11,11,11,11,11,11,11,11,11,11,11,11,11											NW_020863593.1	NW_020863593.1_nlr_1	complete	12726	16435	+	non-TNL	1,6,4,10,3,2,7,11,11,11,11,11,11
NC_039915.1_Chr_9e	NC_039915.1_Chr_9e_nlr_8	complete	26654887	26656331	-	non-TNL	1,6,4,5,10,3,2,7,9,9											NW_020863593.1	NW_020863593.1_nlr_2	complete	46724	49147	+	non-TNL	1,4,10,3,12,2,11
NC_039915.1_Chr_9e	NC_039915.1_Chr_9e_nlr_9	complete	26565662	26567105	-	non-TNL	1,6,4,5,10,3,2,7,9,9											NW_020863815.1	NW_020863815.1_nlr_1	complete	73953	77442	-	non-TNL	1,4,5,10,3,12,2,7,9,11,11,11,11,11,11
NC_039915.1_Chr_9e	NC_039915.1_Chr_9e_nlr_10	complete (pseudogene)	26507692	26509119	-		1,6,4,5,3,2,7,9,11,9											NW_020863815.1	NW_020863815.1_nlr_2	complete	50639	54111	-	non-TNL	1,6,4,5,10,3,12,2,7,9,19,11,11,11,11,11
NC_039915.1_Chr_9e	NC_039915.1_Chr_9e_nlr_11	complete	5639220	5641740	-	non-TNL	16,1,6,4,5,10,3,2,8,7,11,11											NW_020862483.1	NW_020862483.1_nlr_1	complete	38678	41126	-	non-TNL	17,16,1,6,4,5,10,3,12,2,8,7,11
NC_039917.1_Chr_10c	NC_039917.1_Chr_10c_nlr_1	complete	1978692	1981411	+	TNL	1,4,10,3,12,2,7,9,11,11,11,11,11											NW_020864785.1	NW_020864785.1_nlr_1	complete	3734	6179	+	non-TNL	17,16,1,6,4,5,10,3,2,8,7,11
NC_039917.1_Chr_10c	NC_039917.1_Chr_10c_nlr_2	complete	3880476	3883417	+	non-TNL	17,16,1,6,4,5,10,3,12,2,8,7,9,9,9,11,11											NW_020862338.1	NW_020862338.1_nlr_1	complete (pseudogene)	1052562	1056038	+		17,16,1,6,4,5,10,3,12,2,8,7,11,11,20
NC_039917.1_Chr_10c	NC_039917.1_Chr_10c_nlr_3	partial	3926572	3926872	+		6,4,5											NW_020862919.1	NW_020862919.1_nlr_1	complete	51931	54516	+	non-TNL	17,16,14,1,6,4,5,3,12,2,8,7,9,9,9,11,11
NC_039917.1_Chr_10c	NC_039917.1_Chr_10c_nlr_4	partial	4096822	4098579	+		5,10,3,12,2,8,7,11											NW_020862919.1	NW_020862919.1_nlr_2	complete (pseudogene)	79754	82197	+		17,16,1,6,4,5,10,3,12,2,8,7,9,9,9,11
NC_039917.1_Chr_10c	NC_039917.1_Chr_10c_nlr_5	complete	7075016	7076870	+	non-TNL	17,16,1,6,4,5,10,3,12,2,8,7,9,9											NW_020863465.1	NW_020863465.1_nlr_1	complete	20946	23106	+	non-TNL	1,4,5,10,3,12,2,8,7,11,11,9,11,11
NC_039917.1_Chr_10c	NC_039917.1_Chr_10c_nlr_6	complete	8861657	8864120	+	non-TNL	17,16,1,6,4,5,10,3,12,2,8,7,9,9,9,11											NW_020863465.1	NW_020863465.1_nlr_2	complete	2210	4370	-	non-TNL	1,4,5,10,3,12,2,8,7,11,11,9,11,11
NC_039917.1_Chr_10c	NC_039917.1_Chr_10c_nlr_7	complete (pseudogene)	10257357	10260031	+		17,16,1,6,4,5,3,12,2,8,7,9,11											NW_020862387.1	NW_020862387.1_nlr_1	partial (pseudogene)	3832	4872	+		16,1,6,4,5,10,3,12,2
NC_039917.1_Chr_10c	NC_039917.1_Chr_10c_nlr_8	complete	10651392	10657419	+	non-TNL	17,16,1,6,4,5,10,3,12,2,8,7,11											NW_020863183.1	NW_020863183.1_nlr_1	complete	21861	24207	-	non-TNL	17,16,1,6,4,5,10,3,12,2,8,7,9,11,11
NC_039917.1_Chr_10c	NC_039917.1_Chr_10c_nlr_9	partial (pseudogene)	10799511	10799782	+		2,8,7											NW_020863183.1	NW_020863183.1_nlr_2	complete	4178	6359	-	non-TNL	16,1,6,4,5,10,3,12,2,8,7,9,11
NC_039917.1_Chr_10c	NC_039917.1_Chr_10c_nlr_10	complete	10975152	10981167	+	non-TNL	17,16,1,6,4,5,10,3,12,2,8,7,11											NW_020862024.1	NW_020862024.1_nlr_1	complete (pseudogene)	1740	4465	-		17,16,1,6,4,5,10,3,12,2,8,7,9,11,11,11,11,9
NC_039917.1_Chr_10c	NC_039917.1_Chr_10c_nlr_11	complete	11335873	11339723	+	non-TNL	17,16,1,6,4,5,10,3,2,8,7,11											NW_020864560.1	NW_020864560.1_nlr_1	complete	15581	17651	-	non-TNL	1,6,4,5,10,3,12,2,8,7,9,9,11
NC_039917.1_Chr_10c	NC_039917.1_Chr_10c_nlr_12	complete	11825071	11827870	+	non-TNL	17,1,6,4,5,10,3,12,2,8,7,11											NW_020862230.1	NW_020862230.1_nlr_1	partial (pseudogene)	17275	20362	+		6,4,5,10,3,12,2,7,11
NC_039917.1_Chr_10c	NC_039917.1_Chr_10c_nlr_13	complete	42041321	42043784	+	non-TNL	17,1,6,4,5,10,3,12,2,8,7,11											NW_020862230.1	NW_020862230.1_nlr_2	complete	3033	5052	-	non-TNL	1,6,4,5,10,3,12,2,8,7,9,11,11
NC_039917.1_Chr_10c	NC_039917.1_Chr_10c_nlr_14	partial (pseudogene)	43435063	43435972	+		1,6,4,3,12,2,8											NW_020862206.1	NW_020862206.1_nlr_1	partial (pseudogene)	116398	117083	+		6,4,5,3,12,2,11
NC_039917.1_Chr_10c	NC_039917.1_Chr_10c_nlr_15	partial	45166994	45169239	+		18,15,13,1,4,5,10,3											NW_020862206.1	NW_020862206.1_nlr_2	complete	73396	75618	-	non-TNL	1,6,4,10,3,2,7,11,11
NC_039917.1_Chr_10c	NC_039917.1_Chr_10c_nlr_16	partial	45176303	45178431	+		18,15,13,1,4,5,10											NW_020862206.1	NW_020862206.1_nlr_3	complete	54994	58610	-	non-TNL	1,6,4,10,3,2,7,11,11,11,11,11,11
NC_039917.1_Chr_10c	NC_039917.1_Chr_10c_nlr_17	complete	42022972	42025915	-	non-TNL	17,16,1,6,4,5,10,3,12,2,8,7,11											NW_020862444.1	NW_020862444.1_nlr_1	complete	4368	6528	+	non-TNL	1,4,5,10,3,12,2,8,7,11,11,9,11,11
NC_039917.1_Chr_10c	NC_039917.1_Chr_10c_nlr_18	partial (pseudogene)	41377331	41388238	-		18,15,13,1,4,5,10,3,2											NW_020864621.1	NW_020864621.1_nlr_1	complete	521	2330	-	non-TNL	17,1,6,4,5,3,12,2,8,7,9,9,11
NC_039917.1_Chr_10c	NC_039917.1_Chr_10c_nlr_19	partial	41310238	41311552	-		18,15,13,1,4,5,10,3											NW_020864468.1	NW_020864468.1_nlr_1	complete	2418	5894	-	non-TNL	1,4,5,10,3,12,2,7,9,11,11,11,11,11,11
NC_039917.1_Chr_10c	NC_039917.1_Chr_10c_nlr_20	complete	40970267	40972718	-	non-TNL	17,16,1,6,4,5,10,3,12,2,8,7,9,11,11											NW_020862162.1	NW_020862162.1_nlr_1	complete	2463	5403	+	non-TNL	17,16,1,6,4,5,10,3,12,2,8,7,9,11,11,11,11,9,11,9,11
NC_039917.1_Chr_10c	NC_039917.1_Chr_10c_nlr_21	complete	33927699	33929071	-		1,6,4,11											NW_020863297.1	NW_020863297.1_nlr_1	complete (pseudogene)	48874	51595	-		1,6,4,5,10,3,12,2,8,7,9,9,11,11,19
NC_039917.1_Chr_10c	NC_039917.1_Chr_10c_nlr_22	complete	13051476	13054787	-	non-TNL	17,16,1,6,4,5,10,3,12,2,8,7,11											NW_020861826.1	NW_020861826.1_nlr_1	complete (pseudogene)	30128	32582	-		17,16,1,6,4,5,10,3,12,2,8,7,11,11
NC_039917.1_Chr_10c	NC_039917.1_Chr_10c_nlr_23	complete	11891170	11893897	-	non-TNL	17,1,6,4,5,10,3,2,8,7,11,11											NW_020861826.1	NW_020861826.1_nlr_2	complete	5890	8512	-	non-TNL	17,16,1,6,4,5,10,3,2,8,7,11,11
NC_039917.1_Chr_10c	NC_039917.1_Chr_10c_nlr_24	complete	11203521	11206416	-	non-TNL	17,1,6,4,5,10,3,2,8,7,11,11											NW_020861822.1	NW_020861822.1_nlr_1	partial	942	2266	+		2,8,7,9,9,9,11
NC_039917.1_Chr_10c	NC_039917.1_Chr_10c_nlr_25	complete	10869790	10877797	-	non-TNL	17,16,1,6,4,5,10,3,12,2,8,7,11											NW_020861822.1	NW_020861822.1_nlr_2	complete	33199	35664	+	non-TNL	17,16,1,6,4,5,10,3,12,2,8,7,9,9,9,11
NC_039917.1_Chr_10c	NC_039917.1_Chr_10c_nlr_26	partial (pseudogene)	10481462	10483133	-		17,16,1,6,4,5,10,3,2,8,7											NW_020861758.1	NW_020861758.1_nlr_1	complete (pseudogene)	4063	6193	-		16,1,6,4,5,10,3,12,2,8,7,9,11,11
NC_039916.1_Chr_10e	NC_039916.1_Chr_10e_nlr_1	partial (pseudogene)	5055542	5059259	+		5,10,3,12,2,8,7,11,19											NW_020863939.1	NW_020863939.1_nlr_1	complete	5187	7626	+	non-TNL	17,16,1,6,4,5,10,3,12,2,8,7,9,9,9,11
NC_039916.1_Chr_10e	NC_039916.1_Chr_10e_nlr_2	complete (pseudogene)	7750462	7757706	+		17,16,1,6,4,5,10,3,12,2,8,7,9,9											NW_020863568.1	NW_020863568.1_nlr_1	complete	18064	20476	-	non-TNL	17,16,1,6,4,5,10,3,12,2,8,7,9,19,11
NC_039916.1_Chr_10e	NC_039916.1_Chr_10e_nlr_3	complete	11182546	11185009	+	non-TNL	17,16,1,6,4,5,10,3,12,2,8,7,9,9,9,11											NW_020864481.1	NW_020864481.1_nlr_1	complete	49012	52019	-	non-TNL	17,16,1,6,4,5,10,3,12,2,8,7,9,9,9,11,11,9
NC_039916.1_Chr_10e	NC_039916.1_Chr_10e_nlr_4	complete	12865751	12871441	+	non-TNL	17,16,1,6,4,5,10,3,12,2,8,7,11											NW_020864481.1	NW_020864481.1_nlr_2	complete	35370	38377	-	non-TNL	17,16,1,6,4,5,10,3,12,2,8,7,9,9,9,11,11,9
NC_039916.1_Chr_10e	NC_039916.1_Chr_10e_nlr_5	partial	13467151	13469227	+		17,1,6,4,5,10,3,12,2,8,7,20											NW_020864481.1	NW_020864481.1_nlr_3	complete	14610	18764	-	non-TNL	17,16,1,6,4,5,10,3,12,2,8,7,9,9,9,11,11,11
NC_039916.1_Chr_10e	NC_039916.1_Chr_10e_nlr_6	partial	26911029	26911419	+		6,4,5,10											NW_020864610.1	NW_020864610.1_nlr_1	complete	31916	35378	-	non-TNL	17,16,1,6,4,5,10,3,12,2,8,7,9,9,9,11
NC_039916.1_Chr_10e	NC_039916.1_Chr_10e_nlr_7	complete	36919433	36921896	+	non-TNL	17,16,1,6,4,5,10,3,12,2,8,7,11											NW_020864610.1	NW_020864610.1_nlr_2	complete (pseudogene)	13171	17428	-		18,16,1,6,4,5,10,3,12,2,8,7,9,9,9,11,11
NC_039916.1_Chr_10e	NC_039916.1_Chr_10e_nlr_8	partial (pseudogene)	38310608	38311518	+		1,6,4,3,12,2,8											NW_020864610.1	NW_020864610.1_nlr_3	complete	5328	7981	-	non-TNL	17,16,1,6,4,5,10,3,12,2,8,7,9,9,9,11
NC_039916.1_Chr_10e	NC_039916.1_Chr_10e_nlr_9	partial	40263522	40265774	+		18,15,13,1,4,5,10,3											NW_020864788.1	NW_020864788.1_nlr_1	complete	12919	15389	+	non-TNL	17,16,1,6,4,5,10,3,12,2,8,7,11,11,11
NC_039916.1_Chr_10e	NC_039916.1_Chr_10e_nlr_10	partial	36898822	36900718	-		17,16,1,6,4,5,10,3,12,2,8,7											NW_020864082.1	NW_020864082.1_nlr_1	partial	2049	3906	+		6,4,5,10,3,12,2,8,7,9,9,11
NC_039916.1_Chr_10e	NC_039916.1_Chr_10e_nlr_11	complete	36125902	36128344	-	non-TNL	17,16,1,6,4,5,10,3,12,2,8,7,9,11,11											NW_020864082.1	NW_020864082.1_nlr_2	complete	39740	43349	+	non-TNL	17,16,1,6,4,5,10,3,12,2,8,7,9,9,11,9,19,11,11,11,11,11,11,11,11
NC_039916.1_Chr_10e	NC_039916.1_Chr_10e_nlr_12	complete	36044095	36046533	-	non-TNL	17,16,1,6,4,5,10,3,12,2,8,7,9,11,11											NW_020864546.1	NW_020864546.1_nlr_1	complete	82950	85854	+	non-TNL	17,16,1,6,4,5,10,3,12,2,8,7,9,9,11,11,11,11,11,11
NC_039916.1_Chr_10e	NC_039916.1_Chr_10e_nlr_13	partial	27333254	27333644	-		6,4,5,10											NW_020862708.1	NW_020862708.1_nlr_1	complete	18668	22130	+	non-TNL	17,16,1,6,4,5,10,3,12,2,8,7,9,9,9,11
NC_039916.1_Chr_10e	NC_039916.1_Chr_10e_nlr_14	partial	27327320	27327710	-		6,4,5,10											NW_020862708.1	NW_020862708.1_nlr_2	complete	29573	32222	+	non-TNL	17,16,1,6,4,5,10,3,12,2,8,7,9,9,9,11,11
NC_039916.1_Chr_10e	NC_039916.1_Chr_10e_nlr_15	complete	14680995	14684301	-	non-TNL	17,16,1,6,4,5,10,3,12,2,8,7,11											NW_020861908.1	NW_020861908.1_nlr_1	complete (pseudogene)	109983	115418	+		16,1,6,4,5,3,12,2,8,7,9,9,11,9,19,11,11,11,11,11,11,11,11,11,11
NC_039916.1_Chr_10e	NC_039916.1_Chr_10e_nlr_16	complete	13550890	13553616	-	non-TNL	17,1,6,4,5,10,3,2,8,7,11,11											NW_020861864.1	NW_020861864.1_nlr_1	complete (pseudogene)	5935	9965	+		17,16,1,4,5,10,3,12,2,8,7,9,9,11,11,11,11,11,11,11,11,20
NC_039916.1_Chr_10e	NC_039916.1_Chr_10e_nlr_17	complete	12976864	12979376	-	non-TNL	1,6,4,5,10,3,2,8,7,11,11											NW_020861864.1	NW_020861864.1_nlr_2	complete	29344	31943	+	non-TNL	1,4,5,3,12,2,8,7,9,9,11,11,11,11,11,11,11
NC_039916.1_Chr_10e	NC_039916.1_Chr_10e_nlr_18	partial	12967393	12973501	-		1,6,10,3,12											NW_020861981.1	NW_020861981.1_nlr_1	complete (pseudogene)	4866	8649	-		1,6,4,5,3,12,2,7,19,11,11,11,11,11,11,11,11
NC_039916.1_Chr_10e	NC_039916.1_Chr_10e_nlr_19	partial (pseudogene)	12930774	12932129	-		2,8,7,11											NW_020862382.1	NW_020862382.1_nlr_1	complete (pseudogene)	14266	16822	+		16,1,6,4,5,10,3,12,2,8,7,9,9,11,11,11,11,11,9,11,11
NC_039916.1_Chr_10e	NC_039916.1_Chr_10e_nlr_20	partial	9486281	9486671	-		6,4,5,10											NW_020862967.1	NW_020862967.1_nlr_1	complete	15724	18397	-	non-TNL	17,16,1,6,4,5,3,12,2,8,7,9,9,11,9,11,11
NC_039916.1_Chr_10e	NC_039916.1_Chr_10e_nlr_21	complete	2879801	2882489	-	TNL	1,4,10,3,12,2,7,9,11,11,11,11,11											NW_020862568.1	NW_020862568.1_nlr_1	complete (pseudogene)	19407	22151	+		17,1,6,4,5,3,12,2,8,7,9,11,11,11
NC_039918.1_Chr_11c	NC_039918.1_Chr_11c_nlr_1	complete (pseudogene)	4451463	4453931	+		17,16,1,6,4,5,10,3,12,2,8,7,11											NW_020862326.1	NW_020862326.1_nlr_1	complete	49904	52184	-	non-TNL	16,1,6,4,5,10,3,12,2,8,7,11,11
NC_039918.1_Chr_11c	NC_039918.1_Chr_11c_nlr_2	complete	4601819	4603993	+		16,1,6,4,5,3,12,2,8,7,11
NC_039918.1_Chr_11c	NC_039918.1_Chr_11c_nlr_3	complete (pseudogene)	5732714	5735507	+		17,16,1,6,4,5,10,3,12,2,8,7,11
NC_039918.1_Chr_11c	NC_039918.1_Chr_11c_nlr_4	partial (pseudogene)	5795444	5797462	+		6,4,5,10,3,12,2,8,7,11
NC_039918.1_Chr_11c	NC_039918.1_Chr_11c_nlr_5	complete	5825976	5828436	+	non-TNL	17,16,1,6,4,5,10,3,12,2,8,7,11,11
NC_039918.1_Chr_11c	NC_039918.1_Chr_11c_nlr_6	complete	6425247	6427713	+	non-TNL	17,16,1,6,4,5,10,3,12,2,8,7,11,11
NC_039918.1_Chr_11c	NC_039918.1_Chr_11c_nlr_7	complete	6563725	6566155	+	non-TNL	17,1,6,4,5,10,3,12,2,8,11
NC_039918.1_Chr_11c	NC_039918.1_Chr_11c_nlr_8	complete	6576482	6578912	+	non-TNL	17,1,6,4,5,10,3,12,2,8,11
NC_039918.1_Chr_11c	NC_039918.1_Chr_11c_nlr_9	complete	6611367	6613833	+	non-TNL	17,1,6,4,5,10,3,12,2,8,7,11
NC_039918.1_Chr_11c	NC_039918.1_Chr_11c_nlr_10	complete	7339297	7341763	+	non-TNL	17,1,6,4,5,10,3,12,2,8,7,11
NC_039918.1_Chr_11c	NC_039918.1_Chr_11c_nlr_11	complete	7408475	7411877	+	non-TNL	17,16,1,6,4,5,10,3,12,2,8,7,11
NC_039918.1_Chr_11c	NC_039918.1_Chr_11c_nlr_12	complete	11304984	11307450	+	non-TNL	17,16,1,6,4,5,10,3,12,2,8,7,11,11
NC_039918.1_Chr_11c	NC_039918.1_Chr_11c_nlr_13	partial	17985821	17986211	+		6,4,5,10
NC_039918.1_Chr_11c	NC_039918.1_Chr_11c_nlr_14	complete (pseudogene)	20125495	20128815	+		17,16,1,6,4,5,10,3,2,8,7,11,11,11
NC_039918.1_Chr_11c	NC_039918.1_Chr_11c_nlr_15	partial (pseudogene)	21261551	21262343	+		12,2,8,7,9,9,11
NC_039918.1_Chr_11c	NC_039918.1_Chr_11c_nlr_16	complete	21462048	21465416	+	non-TNL	17,16,1,6,4,5,10,3,12,2,8,7,9,9,9,11,11
NC_039918.1_Chr_11c	NC_039918.1_Chr_11c_nlr_17	partial (pseudogene)	21483311	21483581	+		3,12,2
NC_039918.1_Chr_11c	NC_039918.1_Chr_11c_nlr_18	partial (pseudogene)	21488777	21489047	+		3,12,2
NC_039918.1_Chr_11c	NC_039918.1_Chr_11c_nlr_19	partial (pseudogene)	21510449	21511658	+		2,8,7,11,11
NC_039918.1_Chr_11c	NC_039918.1_Chr_11c_nlr_20	complete	21519353	21523702	+	non-TNL	17,16,1,6,4,5,3,12,2,8,7,9,9,11,11,11
NC_039918.1_Chr_11c	NC_039918.1_Chr_11c_nlr_21	partial (pseudogene)	21551367	21553444	+		17,1,6,4,5,12,2,8,7,20
NC_039918.1_Chr_11c	NC_039918.1_Chr_11c_nlr_22	complete	24217909	24221485	+	non-TNL	17,16,1,6,4,5,10,3,12,2,8,7,11
NC_039918.1_Chr_11c	NC_039918.1_Chr_11c_nlr_23	complete	24225558	24228138	+	non-TNL	17,16,1,6,4,5,10,3,12,2,8,7,9,9,9,11
NC_039918.1_Chr_11c	NC_039918.1_Chr_11c_nlr_24	complete	25468443	25470405	+	non-TNL	1,6,4,5,10,3,12,2,8,7,9,9,9,11
NC_039918.1_Chr_11c	NC_039918.1_Chr_11c_nlr_25	complete	26102326	26104611	+	non-TNL	16,14,1,6,4,5,10,3,12,2,8,7,9,11,11
NC_039918.1_Chr_11c	NC_039918.1_Chr_11c_nlr_26	complete	28881070	28883362	+	non-TNL	16,1,4,5,10,3,12,2,8,7,11,11
NC_039918.1_Chr_11c	NC_039918.1_Chr_11c_nlr_27	complete	29501650	29506401	+	non-TNL	17,16,1,6,4,5,10,3,12,2,8,7,11,11
NC_039918.1_Chr_11c	NC_039918.1_Chr_11c_nlr_28	complete	29514298	29517557	+	non-TNL	1,6,4,5,10,3,12,2,8,7,9,11,11
NC_039918.1_Chr_11c	NC_039918.1_Chr_11c_nlr_29	complete	29519354	29521310	+	non-TNL	1,6,4,5,3,12,2,8,7,9,11
NC_039918.1_Chr_11c	NC_039918.1_Chr_11c_nlr_30	partial (pseudogene)	29528670	29530020	+		16,1,6,4,5,10,3,12,2,8,7
NC_039918.1_Chr_11c	NC_039918.1_Chr_11c_nlr_31	complete	29547989	29550341	+	non-TNL	16,1,6,4,5,10,3,12,2,8,7,9,11
NC_039918.1_Chr_11c	NC_039918.1_Chr_11c_nlr_32	complete (pseudogene)	29603828	29606176	+		16,1,6,4,5,10,3,12,2,8,7,9,11
NC_039918.1_Chr_11c	NC_039918.1_Chr_11c_nlr_33	complete	30449516	30452222	+	non-TNL	17,16,1,6,4,5,10,3,12,2,8,7,11
NC_039918.1_Chr_11c	NC_039918.1_Chr_11c_nlr_34	complete	30461735	30464657	+	non-TNL	17,16,1,6,4,5,10,3,2,8,7,11
NC_039918.1_Chr_11c	NC_039918.1_Chr_11c_nlr_35	complete	30472149	30476268	+	non-TNL	17,16,1,6,4,5,10,3,12,2,8,7,11
NC_039918.1_Chr_11c	NC_039918.1_Chr_11c_nlr_36	complete	30522153	30523661	+	non-TNL	1,6,4,5,10,3,2,8,7,9
NC_039918.1_Chr_11c	NC_039918.1_Chr_11c_nlr_37	complete	33492784	33499608	+	TNL	18,15,1,4,5,10,3,7,11,11,11,11,9,11,9,11,9,11,9,11,9,11,9,9,11,11,11,11
NC_039918.1_Chr_11c	NC_039918.1_Chr_11c_nlr_38	complete	33483932	33487602	-	TNL	1,4,5,10,3,7,11,11,11,11,9,11,9,11,9,11,9,11,9,11,9,9,11,11
NC_039918.1_Chr_11c	NC_039918.1_Chr_11c_nlr_39	complete (pseudogene)	29083404	29087085	-		16,1,6,4,5,10,3,12,2,8,7,9,9,11,11,11,9
NC_039918.1_Chr_11c	NC_039918.1_Chr_11c_nlr_40	complete (pseudogene)	29077446	29080017	-		1,6,4,5,10,3,12,2,8,7,9,9,11,11,20
NC_039918.1_Chr_11c	NC_039918.1_Chr_11c_nlr_41	complete	28886690	28888988	-	non-TNL	16,1,6,4,5,3,12,2,8,7,11
NC_039918.1_Chr_11c	NC_039918.1_Chr_11c_nlr_42	complete	26755530	26757978	-	non-TNL	17,16,1,6,4,5,10,3,12,2,8,7,11
NC_039918.1_Chr_11c	NC_039918.1_Chr_11c_nlr_43	complete	26626151	26632531	-	non-TNL	17,16,1,6,4,5,10,3,12,2,8,7,11
NC_039918.1_Chr_11c	NC_039918.1_Chr_11c_nlr_44	complete	26595866	26599481	-	non-TNL	17,16,1,6,4,5,10,3,12,2,8,7,11,11
NC_039918.1_Chr_11c	NC_039918.1_Chr_11c_nlr_45	complete	26590535	26593076	-	non-TNL	17,16,1,6,4,5,10,3,12,2,8,7,9,11,11
NC_039918.1_Chr_11c	NC_039918.1_Chr_11c_nlr_46	complete	26433941	26437394	-	non-TNL	17,16,1,6,4,5,10,3,2,8,7,11
NC_039918.1_Chr_11c	NC_039918.1_Chr_11c_nlr_47	complete	26418911	26421999	-	non-TNL	16,1,6,4,5,10,3,12,2,8,7,9,9,11
NC_039918.1_Chr_11c	NC_039918.1_Chr_11c_nlr_48	complete	26406168	26409317	-	non-TNL	17,16,1,6,4,5,10,3,12,2,8,7,9,11
NC_039918.1_Chr_11c	NC_039918.1_Chr_11c_nlr_49	complete	26106694	26109181	-	non-TNL	17,16,1,6,4,5,10,3,12,2,8,7,9,11
NC_039918.1_Chr_11c	NC_039918.1_Chr_11c_nlr_50	complete (pseudogene)	25624265	25626217	-		1,6,4,5,10,3,12,2,8,7,11,11
NC_039918.1_Chr_11c	NC_039918.1_Chr_11c_nlr_51	partial (pseudogene)	25535247	25537054	-		17,1,6,4,5,10,3,2,8,7
NC_039918.1_Chr_11c	NC_039918.1_Chr_11c_nlr_52	complete	24229967	24232025	-	non-TNL	1,6,4,5,10,3,12,2,8,7,9,11
NC_039918.1_Chr_11c	NC_039918.1_Chr_11c_nlr_53	complete	23441073	23443656	-	non-TNL	17,16,1,6,4,5,10,3,12,2,8,7,9,9,9,11,11
NC_039918.1_Chr_11c	NC_039918.1_Chr_11c_nlr_54	complete	23410306	23412885	-	non-TNL	17,16,1,6,4,5,10,3,12,2,8,7,9,9,9,11,11
NC_039918.1_Chr_11c	NC_039918.1_Chr_11c_nlr_55	complete	23355135	23357703	-	non-TNL	17,16,1,6,4,5,10,3,12,2,8,7,9,9,11,11,11
NC_039918.1_Chr_11c	NC_039918.1_Chr_11c_nlr_56	complete	23303413	23305990	-	non-TNL	17,16,1,6,4,5,10,3,12,2,8,7,9,9,11,11
NC_039918.1_Chr_11c	NC_039918.1_Chr_11c_nlr_57	complete	23247060	23249640	-	non-TNL	17,16,1,6,4,5,10,3,12,2,8,7,9,9,9,11,11,11
NC_039918.1_Chr_11c	NC_039918.1_Chr_11c_nlr_58	complete	23116963	23119542	-	non-TNL	17,16,1,6,4,5,10,3,12,2,8,7,9,9,9,11,11
NC_039918.1_Chr_11c	NC_039918.1_Chr_11c_nlr_59	complete (pseudogene)	20009233	20012238	-		17,16,1,6,4,5,10,3,12,2,8,7,9,11,11
NC_039918.1_Chr_11c	NC_039918.1_Chr_11c_nlr_60	partial	19967555	19969299	-		17,16,1,6,4,5,10,3,12,2,8
NC_039918.1_Chr_11c	NC_039918.1_Chr_11c_nlr_61	partial	19957611	19961899	-		16,6,4,5,10,3,12,2,8,7,9,11,11,11
NC_039918.1_Chr_11c	NC_039918.1_Chr_11c_nlr_62	complete	19934491	19938722	-	non-TNL	17,16,1,6,4,5,10,3,12,2,8,7,9,9,11,11
NC_039918.1_Chr_11c	NC_039918.1_Chr_11c_nlr_63	complete	19909702	19912852	-	non-TNL	17,16,1,6,4,5,10,3,12,2,8,7,9,11,11,11
NC_039918.1_Chr_11c	NC_039918.1_Chr_11c_nlr_64	partial	19897873	19898713	-		17,16,1,6,4
NC_039918.1_Chr_11c	NC_039918.1_Chr_11c_nlr_65	partial	19882717	19885032	-		10,3,12,2,8,7,9,9,11,11
NC_039918.1_Chr_11c	NC_039918.1_Chr_11c_nlr_66	partial	19810255	19811093	-		17,16,1,6,4
NC_039918.1_Chr_11c	NC_039918.1_Chr_11c_nlr_67	partial	19795154	19797468	-		10,3,12,2,8,7,9,9,11,11
NC_039918.1_Chr_11c	NC_039918.1_Chr_11c_nlr_68	complete	13029146	13034289	-	TNL	18,15,13,1,4,5,10,3,12,7,11,11,11,9,11,11,9,11,11
NC_039918.1_Chr_11c	NC_039918.1_Chr_11c_nlr_69	complete	7127252	7136581	-	non-TNL	17,16,1,6,4,5,10,3,12,2,8,7,11,11,11
NC_039918.1_Chr_11c	NC_039918.1_Chr_11c_nlr_70	complete	7052316	7061662	-	non-TNL	17,16,1,6,4,5,10,3,12,2,8,7,11,11,11
NC_039918.1_Chr_11c	NC_039918.1_Chr_11c_nlr_71	partial	6728309	6730520	-		17,1,6,4,5,10,3,12,2,20
NC_039918.1_Chr_11c	NC_039918.1_Chr_11c_nlr_72	complete	6689125	6691593	-	non-TNL	17,1,6,4,5,10,3,12,2,7,9,11
NC_039918.1_Chr_11c	NC_039918.1_Chr_11c_nlr_73	partial (pseudogene)	6395918	6402889	-		1,6,4,5,10,3,2,8
NC_039918.1_Chr_11c	NC_039918.1_Chr_11c_nlr_74	complete	5644584	5646864	-	non-TNL	16,1,6,4,5,10,3,12,2,8,7,11,11
NC_039918.1_Chr_11c	NC_039918.1_Chr_11c_nlr_75	complete	3741510	3743997	-	non-TNL	17,1,6,4,5,10,3,12,2,8,7,11
NC_039918.1_Chr_11c	NC_039918.1_Chr_11c_nlr_76	complete	3234098	3236831	-	non-TNL	16,1,6,4,5,10,3,12,2,8,7,11,11
NC_039918.1_Chr_11c	NC_039918.1_Chr_11c_nlr_77	partial (pseudogene)	3210677	3213478	-		16,1,6,4,10,3,12,2,8,7
NC_039918.1_Chr_11c	NC_039918.1_Chr_11c_nlr_78	partial (pseudogene)	3210677	3213478	-		16,1,6,4,10,3,12,2,8,7
NC_039918.1_Chr_11c	NC_039918.1_Chr_11c_nlr_79	partial (pseudogene)	3174765	3177777	-		16,1,6,4,10,3,12,2,8
NC_039918.1_Chr_11c	NC_039918.1_Chr_11c_nlr_80	partial	3114315	3115609	-		17,16,1,6,4,5,10,3,12,2,8
NC_039918.1_Chr_11c	NC_039918.1_Chr_11c_nlr_81	complete (pseudogene)	3093466	3096448	-		16,1,6,4,5,10,3,12,2,8,7,11,11,20
NC_039918.1_Chr_11c	NC_039918.1_Chr_11c_nlr_82	complete	3022573	3025035	-	non-TNL	17,16,1,6,4,5,10,3,12,2,8,7,11,11
NC_039918.1_Chr_11c	NC_039918.1_Chr_11c_nlr_83	complete (pseudogene)	2950917	2953486	-		17,16,1,6,4,5,10,3,12,2,8,7,9,9,11,19
NC_039918.1_Chr_11c	NC_039918.1_Chr_11c_nlr_84	complete	2681921	2684330	-	non-TNL	17,16,1,6,4,5,10,3,12,2,8,7,9,9,11
NC_039918.1_Chr_11c	NC_039918.1_Chr_11c_nlr_85	complete (pseudogene)	2505105	2511787	-		17,16,1,6,4,5,10,3,12,2,8,7,9,9,9,11,19,19,19
NC_039918.1_Chr_11c	NC_039918.1_Chr_11c_nlr_86	complete	2454070	2456488	-	non-TNL	17,16,1,6,4,5,10,3,12,2,8,7,9,9,11
NC_039918.1_Chr_11c	NC_039918.1_Chr_11c_nlr_87	complete (pseudogene)	2447907	2449295	-		1,6,4,5,3,12,2,7,11
NC_039918.1_Chr_11c	NC_039918.1_Chr_11c_nlr_88	partial	1831270	1831660	-		6,4,5,10
NC_039919.1_Chr_11e	NC_039919.1_Chr_11e_nlr_1	complete	2174026	2176471	+	non-TNL	17,16,1,6,4,5,10,3,12,2,8,7,11,11
NC_039919.1_Chr_11e	NC_039919.1_Chr_11e_nlr_2	complete	6736871	6739772	+	non-TNL	17,16,1,6,4,5,10,3,12,2,8,7,11,11
NC_039919.1_Chr_11e	NC_039919.1_Chr_11e_nlr_3	partial (pseudogene)	6816523	6817824	+		17,16,1,6,4,5,10,3,12,2,8
NC_039919.1_Chr_11e	NC_039919.1_Chr_11e_nlr_4	complete (pseudogene)	6849372	6853569	+		17,16,1,6,4,5,10,3,12,2,11
NC_039919.1_Chr_11e	NC_039919.1_Chr_11e_nlr_5	partial	6875928	6877062	+		16,1,6,4,5,10,3,12,2,8
NC_039919.1_Chr_11e	NC_039919.1_Chr_11e_nlr_6	complete (pseudogene)	6899458	6902181	+		16,1,6,4,5,10,3,12,2,8,7,11,11
NC_039919.1_Chr_11e	NC_039919.1_Chr_11e_nlr_7	complete	6991725	6994189	+	non-TNL	17,16,1,6,4,5,10,3,12,2,8,11,11
NC_039919.1_Chr_11e	NC_039919.1_Chr_11e_nlr_8	complete	7069731	7072236	+	non-TNL	17,16,1,6,4,5,10,3,12,2,8,7,9,9,11
NC_039919.1_Chr_11e	NC_039919.1_Chr_11e_nlr_9	complete (pseudogene)	7395381	7398041	+		1,6,4,5,3,12,2,7,9,19
NC_039919.1_Chr_11e	NC_039919.1_Chr_11e_nlr_10	complete	7481773	7485837	+	non-TNL	17,16,1,6,4,5,10,3,12,2,8,7,11,11
NC_039919.1_Chr_11e	NC_039919.1_Chr_11e_nlr_11	complete (pseudogene)	26835949	26839234	+		17,16,1,6,4,5,3,2,8,7,11,11,11
NC_039919.1_Chr_11e	NC_039919.1_Chr_11e_nlr_12	partial (pseudogene)	27845533	27848591	+		12,2,8,7,9,9,11,11
NC_039919.1_Chr_11e	NC_039919.1_Chr_11e_nlr_13	partial	28065622	28067218	+		3,12,2,8,7,9,9,9,11,11
NC_039919.1_Chr_11e	NC_039919.1_Chr_11e_nlr_14	complete (pseudogene)	28075483	28078765	+		17,16,1,3,12,2,8,7,9,11,11
NC_039919.1_Chr_11e	NC_039919.1_Chr_11e_nlr_15	complete	28164743	28167154	+	non-TNL	17,1,6,4,3,12,2,8,7,11,11
NC_039919.1_Chr_11e	NC_039919.1_Chr_11e_nlr_16	complete (pseudogene)	28179188	28183493	+		17,16,1,6,4,5,3,12,2,8,7,9,9,9,11,11,11
NC_039919.1_Chr_11e	NC_039919.1_Chr_11e_nlr_17	complete	30869757	30872190	+	non-TNL	17,16,1,6,4,5,10,3,12,2,8,7,11
NC_039919.1_Chr_11e	NC_039919.1_Chr_11e_nlr_18	complete	30876121	30878702	+	non-TNL	17,16,1,6,4,5,10,3,12,2,8,7,9,9,9,11
NC_039919.1_Chr_11e	NC_039919.1_Chr_11e_nlr_19	partial (pseudogene)	31172916	31173381	+		1,6,4,5,10
NC_039919.1_Chr_11e	NC_039919.1_Chr_11e_nlr_20	complete	32279096	32281058	+	non-TNL	1,6,4,5,10,3,12,2,8,7,9,9,9,11
NC_039919.1_Chr_11e	NC_039919.1_Chr_11e_nlr_21	complete	32468457	32470893	+	non-TNL	17,16,1,6,4,5,10,3,12,2,8,7,11
NC_039919.1_Chr_11e	NC_039919.1_Chr_11e_nlr_22	complete	32525505	32527933	+	non-TNL	17,16,1,6,4,5,10,3,12,2,8,7,9,11
NC_039919.1_Chr_11e	NC_039919.1_Chr_11e_nlr_23	complete	32935165	32937121	+	non-TNL	1,6,4,5,10,3,12,2,8,7,9,11,11
NC_039919.1_Chr_11e	NC_039919.1_Chr_11e_nlr_24	complete	32938816	32941237	+	non-TNL	17,1,4,5,10,3,12,2,8,7,9,11,9,11
NC_039919.1_Chr_11e	NC_039919.1_Chr_11e_nlr_25	complete	32944670	32946632	+	non-TNL	1,6,4,5,10,3,12,2,8,7,9,11
NC_039919.1_Chr_11e	NC_039919.1_Chr_11e_nlr_26	complete (pseudogene)	33074194	33076886	+		18,1,6,4,5,10,3,12,2,11
NC_039919.1_Chr_11e	NC_039919.1_Chr_11e_nlr_27	complete	33603031	33605317	+	non-TNL	16,14,1,6,4,5,10,3,12,2,8,7,9,11,11
NC_039919.1_Chr_11e	NC_039919.1_Chr_11e_nlr_28	partial	34013301	34014696	+		17,1,6,4,5,10,3,12,2,8,7
NC_039919.1_Chr_11e	NC_039919.1_Chr_11e_nlr_29	partial	34058496	34060920	+		17,1,6,4,5,10,3,12,2,8,7
NC_039919.1_Chr_11e	NC_039919.1_Chr_11e_nlr_30	partial	34089012	34090404	+		17,16,1,6,4,5,10,3,12,2,8,7
NC_039919.1_Chr_11e	NC_039919.1_Chr_11e_nlr_31	complete (pseudogene)	34607916	34610371	+		17,16,1,6,4,5,3,2,8,7,11
NC_039919.1_Chr_11e	NC_039919.1_Chr_11e_nlr_32	complete	34660895	34663352	+	non-TNL	17,16,1,6,4,5,3,2,8,7,11
NC_039919.1_Chr_11e	NC_039919.1_Chr_11e_nlr_33	complete	34667043	34670233	+	non-TNL	17,16,1,6,4,5,10,3,12,2,8,7,9,11,11
NC_039919.1_Chr_11e	NC_039919.1_Chr_11e_nlr_34	complete	36901380	36903672	+	non-TNL	16,1,4,5,10,3,12,2,8,7,11,11
NC_039919.1_Chr_11e	NC_039919.1_Chr_11e_nlr_35	complete (pseudogene)	37558459	37560417	+		1,6,4,5,10,3,12,2,8,7,9,11
NC_039919.1_Chr_11e	NC_039919.1_Chr_11e_nlr_36	complete	37583407	37585752	+	non-TNL	16,1,6,4,5,10,3,12,2,8,7,11
NC_039919.1_Chr_11e	NC_039919.1_Chr_11e_nlr_37	complete	37606675	37608628	+	non-TNL	1,6,4,5,10,3,12,2,8,7,9,11
NC_039919.1_Chr_11e	NC_039919.1_Chr_11e_nlr_38	complete	37612158	37621017	+	non-TNL	16,1,6,4,5,10,3,12,2,8,7,9,11
NC_039919.1_Chr_11e	NC_039919.1_Chr_11e_nlr_39	complete (pseudogene)	37628393	37630807	+		16,1,6,4,5,10,3,12,2,8,7,11,11
NC_039919.1_Chr_11e	NC_039919.1_Chr_11e_nlr_40	complete	37635230	37637183	+	non-TNL	1,6,4,5,10,3,12,2,8,7,9,11
NC_039919.1_Chr_11e	NC_039919.1_Chr_11e_nlr_41	complete	37641323	37643675	+	non-TNL	16,1,6,4,5,10,3,12,2,8,7,9,11
NC_039919.1_Chr_11e	NC_039919.1_Chr_11e_nlr_42	complete	37657374	37659726	+	non-TNL	16,1,6,4,5,10,3,12,2,8,7,9,11
NC_039919.1_Chr_11e	NC_039919.1_Chr_11e_nlr_43	complete (pseudogene)	38652810	38660347	+		17,16,1,6,4,5,10,3,12,2,8,7,9,11
NC_039919.1_Chr_11e	NC_039919.1_Chr_11e_nlr_44	complete	38670108	38673031	+	non-TNL	17,16,1,6,4,5,10,3,2,8,7,11
NC_039919.1_Chr_11e	NC_039919.1_Chr_11e_nlr_45	complete	38681184	38684958	+	non-TNL	17,16,1,6,4,5,10,3,12,2,8,7,11
NC_039919.1_Chr_11e	NC_039919.1_Chr_11e_nlr_46	complete	37121010	37123458	-	non-TNL	16,1,6,4,5,10,3,12,2,8,7,9,9,11,11
NC_039919.1_Chr_11e	NC_039919.1_Chr_11e_nlr_47	complete (pseudogene)	37113876	37116447	-		1,6,4,5,10,3,12,2,8,7,9,9,11,11,20
NC_039919.1_Chr_11e	NC_039919.1_Chr_11e_nlr_48	complete (pseudogene)	36910298	36912594	-		16,1,6,4,5,3,12,2,8,7,11
NC_039919.1_Chr_11e	NC_039919.1_Chr_11e_nlr_49	complete	34720883	34723331	-	non-TNL	17,16,1,6,4,5,10,3,12,2,8,7,11
NC_039919.1_Chr_11e	NC_039919.1_Chr_11e_nlr_50	complete (pseudogene)	34689709	34690913	-		17,1,6,4,5,10,3,2,19
NC_039919.1_Chr_11e	NC_039919.1_Chr_11e_nlr_51	complete (pseudogene)	34630100	34631304	-		17,1,6,4,5,10,3,2,19
NC_039919.1_Chr_11e	NC_039919.1_Chr_11e_nlr_52	complete (pseudogene)	34589567	34590774	-		17,1,6,4,5,10,3,12,2,19
NC_039919.1_Chr_11e	NC_039919.1_Chr_11e_nlr_53	complete	34418701	34423959	-	non-TNL	17,16,1,6,4,5,10,3,12,2,8,7,11
NC_039919.1_Chr_11e	NC_039919.1_Chr_11e_nlr_54	complete	34401719	34406488	-	non-TNL	17,16,1,6,4,5,10,3,12,2,8,7,9,11
NC_039919.1_Chr_11e	NC_039919.1_Chr_11e_nlr_55	complete	34385998	34390318	-	non-TNL	17,16,1,6,4,5,10,3,12,2,8,7,11,11
NC_039919.1_Chr_11e	NC_039919.1_Chr_11e_nlr_56	complete	34380855	34383396	-	non-TNL	17,16,1,6,4,5,10,3,12,2,8,7,9,11,11
NC_039919.1_Chr_11e	NC_039919.1_Chr_11e_nlr_57	complete	33996785	33999242	-	non-TNL	17,16,1,6,4,5,3,2,8,7,11
NC_039919.1_Chr_11e	NC_039919.1_Chr_11e_nlr_58	complete	33989904	33993094	-	non-TNL	17,16,1,6,4,5,10,3,12,2,8,7,9,11,11
NC_039919.1_Chr_11e	NC_039919.1_Chr_11e_nlr_59	complete	33959165	33963997	-	non-TNL	17,16,1,6,4,5,10,3,2,8,7,11,9
NC_039919.1_Chr_11e	NC_039919.1_Chr_11e_nlr_60	complete	33943017	33946105	-	non-TNL	16,1,6,4,5,10,3,12,2,8,7,9,9,11
NC_039919.1_Chr_11e	NC_039919.1_Chr_11e_nlr_61	complete	33934026	33937175	-	non-TNL	17,16,1,6,4,5,10,3,12,2,8,7,9,11
NC_039919.1_Chr_11e	NC_039919.1_Chr_11e_nlr_62	complete	33609629	33612116	-	non-TNL	17,16,1,6,4,5,10,3,12,2,8,7,9,11
NC_039919.1_Chr_11e	NC_039919.1_Chr_11e_nlr_63	complete	33365582	33368018	-	non-TNL	17,16,1,6,4,5,10,3,12,2,8,7,11
NC_039919.1_Chr_11e	NC_039919.1_Chr_11e_nlr_64	complete	33293121	33295551	-	non-TNL	17,16,1,6,4,5,10,3,12,2,8,7,9,11
NC_039919.1_Chr_11e	NC_039919.1_Chr_11e_nlr_65	complete	32829611	32831522	-	non-TNL	1,6,4,5,10,3,12,2,8,7,9,9,11
NC_039919.1_Chr_11e	NC_039919.1_Chr_11e_nlr_66	complete	32813165	32815586	-	non-TNL	17,1,4,5,10,3,12,2,8,7,9,11,9,11
NC_039919.1_Chr_11e	NC_039919.1_Chr_11e_nlr_67	complete	32809474	32811439	-	non-TNL	1,6,4,5,10,3,12,2,8,7,9,11
NC_039919.1_Chr_11e	NC_039919.1_Chr_11e_nlr_68	complete	32707564	32709535	-	non-TNL	1,6,4,5,10,3,12,2,8,7,9,11
NC_039919.1_Chr_11e	NC_039919.1_Chr_11e_nlr_69	complete (pseudogene)	32696918	32698285	-		1,6,4,5,10,3,12,2,11
NC_039919.1_Chr_11e	NC_039919.1_Chr_11e_nlr_70	complete (pseudogene)	32360718	32367639	-		16,1,6,4,5,10,3,12,2,8,7,11,11
NC_039919.1_Chr_11e	NC_039919.1_Chr_11e_nlr_71	complete	30880522	30882907	-	non-TNL	16,1,6,4,5,10,3,12,2,8,7,9,9,11
NC_039919.1_Chr_11e	NC_039919.1_Chr_11e_nlr_72	partial (pseudogene)	30073338	30074995	-		17,16,1,6,4,5,10,3,2
NC_039919.1_Chr_11e	NC_039919.1_Chr_11e_nlr_73	partial (pseudogene)	30060378	30062035	-		17,16,1,6,4,5,10,3,2
NC_039919.1_Chr_11e	NC_039919.1_Chr_11e_nlr_74	complete	30050243	30052823	-	non-TNL	17,16,1,6,4,5,10,3,12,2,8,7,9,9,9,11,11
NC_039919.1_Chr_11e	NC_039919.1_Chr_11e_nlr_75	complete	30043414	30045817	-	non-TNL	16,1,6,4,5,10,3,12,2,8,7,9,9,9,11,11
NC_039919.1_Chr_11e	NC_039919.1_Chr_11e_nlr_76	complete	30012142	30014719	-	non-TNL	17,16,1,6,4,5,10,3,12,2,8,7,9,9,9,11,11
NC_039919.1_Chr_11e	NC_039919.1_Chr_11e_nlr_77	complete	29940781	29943361	-	non-TNL	17,16,1,6,4,5,10,3,12,2,8,7,9,9,9,11,11
NC_039919.1_Chr_11e	NC_039919.1_Chr_11e_nlr_78	complete	29891850	29894430	-	non-TNL	17,16,1,6,4,5,10,3,12,2,8,7,9,9,9,11,11
NC_039919.1_Chr_11e	NC_039919.1_Chr_11e_nlr_79	complete	29852048	29854625	-	non-TNL	17,16,1,6,4,5,10,3,12,2,8,7,9,9,9,11
NC_039919.1_Chr_11e	NC_039919.1_Chr_11e_nlr_80	complete	29834750	29837333	-	non-TNL	17,16,1,6,4,5,10,3,12,2,8,7,9,9,9,11,11
NC_039919.1_Chr_11e	NC_039919.1_Chr_11e_nlr_81	complete	29778438	29781026	-	non-TNL	17,16,1,6,4,5,10,3,12,2,8,7,9,9,9,11,11,11
NC_039919.1_Chr_11e	NC_039919.1_Chr_11e_nlr_82	complete (pseudogene)	29671848	29674843	-		17,16,1,6,4,5,10,3,12,2,8,7,9,9,9,11,11
NC_039919.1_Chr_11e	NC_039919.1_Chr_11e_nlr_83	complete (pseudogene)	29665420	29668414	-		17,16,1,6,4,5,10,3,12,2,8,7,9,9,9,11,11
NC_039919.1_Chr_11e	NC_039919.1_Chr_11e_nlr_84	complete	29637819	29640396	-	non-TNL	17,16,1,6,4,5,10,3,12,2,8,7,9,9,9,11
NC_039919.1_Chr_11e	NC_039919.1_Chr_11e_nlr_85	complete	29582837	29585421	-	non-TNL	17,16,1,6,4,10,3,12,2,8,7,9,9,9,11,11
NC_039919.1_Chr_11e	NC_039919.1_Chr_11e_nlr_86	partial	29537453	29538986	-		17,16,1,6,4,5,10,3,12,2,8,7
NC_039919.1_Chr_11e	NC_039919.1_Chr_11e_nlr_87	complete (pseudogene)	29454891	29457494	-		17,16,1,6,4,5,10,3,12,2,8,7,9,9,9,11,11
NC_039919.1_Chr_11e	NC_039919.1_Chr_11e_nlr_88	complete	29438588	29441168	-	non-TNL	17,16,1,6,4,5,10,3,12,2,8,7,9,9,9,11,11
NC_039919.1_Chr_11e	NC_039919.1_Chr_11e_nlr_89	complete	29430591	29433171	-	non-TNL	17,16,1,6,4,5,10,3,12,2,8,7,9,9,11,11,11
NC_039919.1_Chr_11e	NC_039919.1_Chr_11e_nlr_90	complete	29311692	29314269	-	non-TNL	17,16,1,6,4,5,10,3,12,2,8,7,9,9,9,11,11,11
NC_039919.1_Chr_11e	NC_039919.1_Chr_11e_nlr_91	partial (pseudogene)	28199104	28200572	-		17,16,1,6,4,5,12,2,8,7
NC_039919.1_Chr_11e	NC_039919.1_Chr_11e_nlr_92	complete	26685973	26689512	-	non-TNL	1,6,4,5,10,3,12,2,8,7,9,9,11
NC_039919.1_Chr_11e	NC_039919.1_Chr_11e_nlr_93	complete	26652963	26657235	-	non-TNL	17,16,1,6,4,5,10,3,12,2,8,7,9,11,11
NC_039919.1_Chr_11e	NC_039919.1_Chr_11e_nlr_94	complete	26605076	26608270	-	non-TNL	17,16,1,6,4,5,10,3,12,2,8,7,9,11,11,11
NC_039919.1_Chr_11e	NC_039919.1_Chr_11e_nlr_95	partial (pseudogene)	26563465	26564954	-		3,2,8,7,9,9,11
NC_039919.1_Chr_11e	NC_039919.1_Chr_11e_nlr_96	partial (pseudogene)	26546822	26557865	-		3,2,8,7,9,9,11,9,9,11,11,9,11,11,9,9,11
NC_039919.1_Chr_11e	NC_039919.1_Chr_11e_nlr_97	partial (pseudogene)	26546822	26556690	-		6,3,2,8,7,9,9,11,11,9,11,11,9,9,11
NC_039919.1_Chr_11e	NC_039919.1_Chr_11e_nlr_98	partial (pseudogene)	26546822	26553497	-		6,3,2,8,7,9,11,11,9,9,11
NC_039919.1_Chr_11e	NC_039919.1_Chr_11e_nlr_99	partial (pseudogene)	26546822	26550306	-		6,3,12,2,8,7,9,9,11
NC_039919.1_Chr_11e	NC_039919.1_Chr_11e_nlr_100	partial (pseudogene)	26540467	26543393	-		4,3,12,2,8,7,9,9
NC_039919.1_Chr_11e	NC_039919.1_Chr_11e_nlr_101	complete (pseudogene)	26474637	26481001	-		17,16,1,6,4,5,10,3,12,2,8,7,9,9,9,11
NC_039919.1_Chr_11e	NC_039919.1_Chr_11e_nlr_102	complete	26400814	26403917	-	non-TNL	17,16,1,6,4,5,10,3,12,2,8,7,9,9,11,11
NC_039919.1_Chr_11e	NC_039919.1_Chr_11e_nlr_103	complete	26378051	26380992	-	non-TNL	17,16,1,6,4,5,10,3,12,2,8,7,9,9,11
NC_039919.1_Chr_11e	NC_039919.1_Chr_11e_nlr_104	complete	26363031	26366022	-	non-TNL	17,16,1,6,4,5,10,12,2,8,7,9,11,9,11
NC_039919.1_Chr_11e	NC_039919.1_Chr_11e_nlr_105	complete	26351081	26354931	-	non-TNL	17,16,1,6,4,5,10,3,12,2,8,7,9,9,11,11
NC_039919.1_Chr_11e	NC_039919.1_Chr_11e_nlr_106	partial	14144140	14145373	-		16,1,6,4,5,10,3,12,2,8,7
NC_039919.1_Chr_11e	NC_039919.1_Chr_11e_nlr_107	complete	5877013	5879500	-	non-TNL	17,1,6,4,5,10,3,12,2,8,7,11
NC_039919.1_Chr_11e	NC_039919.1_Chr_11e_nlr_108	complete	4627075	4629526	-	non-TNL	17,16,1,6,4,5,10,3,12,2,8,7,11
NC_039919.1_Chr_11e	NC_039919.1_Chr_11e_nlr_109	complete	3387334	3389752	-	non-TNL	17,16,1,6,5,10,3,12,2,8,7,11,11
NC_039919.1_Chr_11e	NC_039919.1_Chr_11e_nlr_110	complete	3377056	3379675	-	non-TNL	17,16,1,6,4,5,10,3,2,8,7,11,11
NC_039919.1_Chr_11e	NC_039919.1_Chr_11e_nlr_111	complete	3346974	3349434	-	non-TNL	17,16,1,6,4,5,10,3,12,2,8,7,11,11
NC_039919.1_Chr_11e	NC_039919.1_Chr_11e_nlr_112	complete	2476374	2480146	-	non-TNL	17,1,6,4,5,10,3,12,2,8,11,11
NC_039919.1_Chr_11e	NC_039919.1_Chr_11e_nlr_113	complete	1621017	1623483	-	non-TNL	17,1,6,4,5,10,3,12,2,8,7,11
NC_039919.1_Chr_11e	NC_039919.1_Chr_11e_nlr_114	complete	1553646	1556109	-	non-TNL	17,16,1,6,4,5,10,3,12,2,8,7,11,11
NC_039919.1_Chr_11e	NC_039919.1_Chr_11e_nlr_115	partial (pseudogene)	690278	691220	-		1,6,4,5,10,3,12,2,2,8
NC_039919.1_Chr_11e	NC_039919.1_Chr_11e_nlr_116	complete (pseudogene)	415503	417957	-		17,1,6,4,5,10,3,12,2,8,7,11
NW_020850427.1	NW_020850427.1_nlr_1	partial (pseudogene)	75159	75432	-		1,6,4
NW_020850427.1	NW_020850427.1_nlr_2	partial (pseudogene)	63438	63711	-		1,6,4
NW_020850469.1	NW_020850469.1_nlr_1	complete	802058	805120	+	non-TNL	17,1,6,4,5,10,3,12,2,8,7,9,9,11
NW_020850469.1	NW_020850469.1_nlr_2	complete (pseudogene)	814658	817300	+		17,1,6,4,5,10,3,12,2,8,7,9,9,11
NW_020851066.1	NW_020851066.1_nlr_1	complete	20161	23063	-	non-TNL	17,15,1,4,5,10,3,12,2,8,7,9,9,11,11,11,11,11,11
NW_020851066.1	NW_020851066.1_nlr_2	partial (pseudogene)	4818	6306	-		17,1,6,4,5,3,12,2,8,7
NW_020850934.1	NW_020850934.1_nlr_1	complete	5689	9262	-	non-TNL	17,1,6,4,5,3,12,2,8,7,9,9,19,11,11,11,11,11,11,11,11,11
NW_020850923.1	NW_020850923.1_nlr_1	complete	874	2857	-	non-TNL	1,6,4,5,10,3,12,2,8,7,11,11
NW_020850474.1	NW_020850474.1_nlr_1	complete	2155641	2158414	+	non-TNL	17,16,1,6,4,5,10,3,12,2,8,7,9,9,11,11,11,11
NW_020850474.1	NW_020850474.1_nlr_2	complete	2224218	2226980	+	non-TNL	17,16,1,6,4,5,10,3,2,8,7,9,9,11,9,11,11,11
NW_020850474.1	NW_020850474.1_nlr_3	complete (pseudogene)	2344087	2346582	+		16,1,6,4,5,3,12,2,8,7,9,9,11,9,11,11
NW_020850474.1	NW_020850474.1_nlr_4	complete	2420915	2424925	+	non-TNL	17,16,1,6,4,5,10,3,12,2,8,7,9,9,11,9,11,11
NW_020850474.1	NW_020850474.1_nlr_5	complete (pseudogene)	2465502	2468321	+		17,16,1,6,4,5,10,3,12,2,8,7,9,9,9,11,11,11,11
NW_020850474.1	NW_020850474.1_nlr_6	complete	2501299	2503941	+	non-TNL	16,1,6,4,5,3,12,2,8,7,9,9,11,9,11,11
NW_020850474.1	NW_020850474.1_nlr_7	complete	2571902	2574680	+	non-TNL	17,16,1,6,4,5,10,3,12,2,8,7,9,9,11,19,11,11
NW_020850474.1	NW_020850474.1_nlr_8	complete	2640631	2643372	+	non-TNL	17,16,1,6,4,5,10,3,12,2,8,7,9,9,11,11,11
NW_020850474.1	NW_020850474.1_nlr_9	partial (pseudogene)	2093741	2094714	-		17,16,1,6,4,5,10
NW_020850474.1	NW_020850474.1_nlr_10	partial (pseudogene)	2077409	2080338	-		18,2,8,7,9,9,11,11
NW_020850474.1	NW_020850474.1_nlr_11	complete	1288763	1291807	-	non-TNL	17,16,1,6,4,5,3,12,2,8,7,9,11,11,11
NW_020851092.1	NW_020851092.1_nlr_1	complete	3893	6807	-	non-TNL	17,16,1,6,4,5,10,3,12,2,8,7,9,9,9,11,11,11,11
NW_020849187.1	NW_020849187.1_nlr_1	partial (pseudogene)	121712	121985	+		1,6,4
NW_020850813.1	NW_020850813.1_nlr_1	complete	10083	12234	-	non-TNL	16,1,6,4,5,10,3,12,2,8,7,9,11,11
NW_020850885.1	NW_020850885.1_nlr_1	complete	28926	32354	-	non-TNL	16,1,6,4,5,10,3,12,2,8,7,11
NW_020850885.1	NW_020850885.1_nlr_2	complete	10957	12895	-	non-TNL	1,6,4,5,10,3,12,2,8,7,11
NW_020850885.1	NW_020850885.1_nlr_3	complete	2655	5007	-	non-TNL	16,1,6,4,5,10,3,12,2,8,7,11
NW_020848446.1	NW_020848446.1_nlr_1	complete	4084	7651	+	non-TNL	17,16,1,6,4,5,3,12,2,8,7,9,9,19,11,11,11,11,11,11,11,11,11
NW_020848476.1	NW_020848476.1_nlr_1	complete	6101	9060	-	non-TNL	17,16,1,6,4,5,3,8,7,9,9,9,11,11,11,11
NW_020851248.1	NW_020851248.1_nlr_1	complete	62471	66050	-	non-TNL	17,1,6,4,5,3,12,2,8,7,9,9,11,11,11,11,11,11,11,11,11,11,11
NW_020851248.1	NW_020851248.1_nlr_2	complete	50244	54717	-	non-TNL	17,16,1,4,5,3,12,2,8,7,9,9,19,11,11,11,11,11,11
NW_020851248.1	NW_020851248.1_nlr_3	complete	33430	36996	-	non-TNL	17,16,1,6,4,5,3,12,2,8,7,9,9,19,11,11,11,11,11,11,11
NW_020849051.1	NW_020849051.1_nlr_1	complete	24873	27378	-	non-TNL	17,16,1,6,4,5,10,3,12,2,8,7,11,11
NW_020851215.1	NW_020851215.1_nlr_1	complete (pseudogene)	4241	9617	+		17,16,1,6,4,5,10,3,12,2,8,7,9,9,11,11,11,11,11,11,11,11,11,19
NW_020848817.1	NW_020848817.1_nlr_1	complete	7250	10817	+	non-TNL	17,16,1,6,4,5,3,12,2,8,7,9,9,19,11,11,11,11,11,11,11,11,11
NW_020848799.1	NW_020848799.1_nlr_1	complete (pseudogene)	6411	8414	-		17,16,1,6,4,5,3,12,2,8,7,9,9,20

## Sheet: S4_PfamScan
Supplementary Table 4. PfamScan analysis for the set of predicted proteins belonging to the NB-ARC family. The PfamSancan analysis highlighted in blue shows all the predicted NB-ARC domains for each of the proteins, which occurred once or more than once. The "description gene/protein" highlighted in purple shows each of the NLR proteins (including isoforms), their description, and the gene encodi…
C.arabica																				C.canephora																				C. eugenioides
PfamScan																Gene/protein description				PfamScan																Gene/protein description				PfamScan
seq id	alignment start	alignment end	envelope start	envelope end	hmm acc	hmm name	type	hmm start	hmm end	hmm length	bit score	E-value	significance	clan		Gene	Protein	description		seq id	alignment start	alignment end	envelope start	envelope end	hmm acc	hmm name	type	hmm start	hmm end	hmm length	bit score	E-value	significance	clan		Gene	Protein	description		seq id	alignment start	alignment end	envelope start	envelope end	hmm acc	hmm name	type	hmm start	hmm end
XP_027060706.1	125	315	116	348	PF00931.22	NB-ARC	Domain	33	222	252	110.6	7e-32	1	CL0023		LOC113714447	XP_027094077.1	probable disease resistance protein At4g33300		Cc01_g00010	168	387	163	411	PF00931.22	NB-ARC	Domain	6	223	252	139.1	1.4e-40	1	CL0023		Cc01_g00010	Cc01_g00010	Putative disease resistance protein RGA3		XP_027147957.1	158	371	154	389	PF00931.22	NB-ARC	Domain	5	227
XP_027060708.1	189	407	184	439	PF00931.22	NB-ARC	Domain	5	223	252	172.6	8e-51	1	CL0023		LOC113714736	XP_027094575.1	probable disease resistance protein RF45 isoform X1		Cc01_g00390	1	214	1	223	PF00931.22	NB-ARC	Domain	28	236	252	123.0	1.2e-35	1	CL0023		Cc01_g00390	Cc01_g00390	Putative Disease resistance protein RGA2		XP_027147958.1	158	371	154	389	PF00931.22	NB-ARC	Domain	5	227
XP_027060743.1	50	271	47	289	PF00931.22	NB-ARC	Domain	5	227	252	120.5	6.8e-35	1	CL0023		LOC113714736	XP_027094576.1	probable disease resistance protein RF45 isoform X2		Cc01_g00420	178	394	173	413	PF00931.22	NB-ARC	Domain	6	219	252	135.5	1.7e-39	1	CL0023		Cc01_g00420	Cc01_g00420	Putative disease resistance protein RGA3		XP_027147959.1	158	371	154	389	PF00931.22	NB-ARC	Domain	5	227
XP_027060827.1	537	643	534	644	PF00931.22	NB-ARC	Domain	4	112	252	75.0	5.3e-21	1	CL0023		LOC113715026	XP_027094974.1	putative late blight resistance protein homolog R1B-16		Cc01_g00420	538	585	533	593	PF00931.22	NB-ARC	Domain	6	53	252	29.8	3.3e-07	1	CL0023		Cc01_g00430	Cc01_g00430	Putative disease resistance protein RGA3		XP_027147960.1	158	371	154	389	PF00931.22	NB-ARC	Domain	5	227
XP_027060830.1	538	774	535	785	PF00931.22	NB-ARC	Domain	4	250	252	171.4	2e-50	1	CL0023		LOC113714355	XP_027093959.1	putative late blight resistance protein homolog R1B-16		Cc01_g00420	591	731	579	750	PF00931.22	NB-ARC	Domain	92	227	252	77.2	1.1e-21	1	CL0023		Cc01_g00440	Cc01_g00440	Putative Disease resistance protein RGA2		XP_027148103.1	829	1048	824	1063	PF00931.22	NB-ARC	Domain	7	229
XP_027060837.1	537	773	534	784	PF00931.22	NB-ARC	Domain	4	250	252	171.4	1.9e-50	1	CL0023		LOC113714355	XP_027093960.1	putative late blight resistance protein homolog R1B-16		Cc01_g00430	1	194	1	219	PF00931.22	NB-ARC	Domain	28	222	252	109.5	1.6e-31	1	CL0023		Cc01_g00470	Cc01_g00470	Putative disease resistance protein RGA1		XP_027148173.1	534	767	532	773	PF00931.22	NB-ARC	Domain	3	247
XP_027060838.1	540	776	537	782	PF00931.22	NB-ARC	Domain	4	250	252	172.3	1e-50	1	CL0023		LOC113713928	XP_027093536.1	putative late blight resistance protein homolog R1B-16		Cc01_g00440	164	401	159	408	PF00931.22	NB-ARC	Domain	6	238	252	142.2	1.6e-41	1	CL0023		Cc01_g00520	Cc01_g00520	Putative disease resistance protein RGA3		XP_027148219.1	193	420	188	420	PF00931.22	NB-ARC	Domain	15	252
XP_027060841.1	538	774	535	785	PF00931.22	NB-ARC	Domain	4	250	252	174.2	2.6e-51	1	CL0023		LOC113713245	XP_027092728.1	putative late blight resistance protein homolog R1A-10		Cc01_g00470	1	87	1	97	PF00931.22	NB-ARC	Domain	28	117	252	64.5	8.4e-18	1	CL0023		Cc01_g00550	Cc01_g00550	Putative Disease resistance protein RGA2		XP_027148929.1	175	415	171	420	PF00931.22	NB-ARC	Domain	5	240
XP_027060850.1	141	370	138	371	PF00931.22	NB-ARC	Domain	5	251	252	176.0	7.8e-52	1	CL0023		LOC113713936	XP_027093542.1	putative late blight resistance protein homolog R1A-10		Cc01_g00470	97	165	90	189	PF00931.22	NB-ARC	Domain	153	223	252	37.7	1.2e-09	1	CL0023		Cc01_g00570	Cc01_g00570	Putative disease resistance protein RGA3		XP_027149100.1	194	406	190	424	PF00931.22	NB-ARC	Domain	5	230
XP_027060854.1	148	375	145	376	PF00931.22	NB-ARC	Domain	5	251	252	171.3	2e-50	1	CL0023		LOC113713938	XP_027093544.1	putative late blight resistance protein homolog R1A-10		Cc01_g00520	1	217	1	224	PF00931.22	NB-ARC	Domain	28	239	252	131.5	3e-38	1	CL0023		Cc01_g00590	Cc01_g00590	Putative disease resistance protein RGA3		XP_027149108.1	214	449	208	449	PF00931.22	NB-ARC	Domain	13	252
XP_027060857.1	1	210	1	211	PF00931.22	NB-ARC	Domain	28	251	252	163.8	4.1e-48	1	CL0023		LOC113713942	XP_027093547.1	putative late blight resistance protein homolog R1A-10		Cc01_g00550	1	215	1	223	PF00931.22	NB-ARC	Domain	28	237	252	123.8	6.5e-36	1	CL0023		Cc01_g00910	Cc01_g00910	Putative disease resistance protein RGA3		XP_027149786.1	313	534	309	559	PF00931.22	NB-ARC	Domain	6	230
XP_027060868.1	113	345	110	346	PF00931.22	NB-ARC	Domain	4	250	252	165.1	1.6e-48	1	CL0023		LOC113714403	XP_027094021.1	putative late blight resistance protein homolog R1A-10		Cc01_g00570	160	401	156	406	PF00931.22	NB-ARC	Domain	5	241	252	139.3	1.2e-40	1	CL0023		Cc01_g00950	Cc01_g00950	Putative disease resistance protein RGA3		XP_027150063.1	41	159	35	161	PF00931.22	NB-ARC	Domain	123	251
XP_027060894.1	537	770	535	772	PF00931.22	NB-ARC	Domain	3	250	252	180.9	2.5e-53	1	CL0023		LOC113714519	XP_027094204.1	putative late blight resistance protein homolog R1A-3 isoform X1		Cc01_g00590	169	407	164	414	PF00931.22	NB-ARC	Domain	6	238	252	130.3	6.6e-38	1	CL0023		Cc01_g01140	Cc01_g01140	Putative late blight resistance protein homolog R1B-17		XP_027150140.1	1	212	1	223	PF00931.22	NB-ARC	Domain	28	234
XP_027060896.1	531	766	528	768	PF00931.22	NB-ARC	Domain	5	250	252	179.3	7.2e-53	1	CL0023		LOC113714519	XP_027094205.1	late blight resistance protein R1-A-like isoform X2		Cc01_g00910	108	349	102	349	PF00931.22	NB-ARC	Domain	7	252	252	152.3	1.3e-44	1	CL0023		Cc01_g01340	Cc01_g01340	Hypothetical protein		XP_027150248.1	141	376	138	378	PF00931.22	NB-ARC	Domain	5	250
XP_027060897.1	532	772	530	772	PF00931.22	NB-ARC	Domain	3	252	252	192.1	9.4e-57	1	CL0023		LOC113713958	XP_027093560.1	putative late blight resistance protein homolog R1A-3		Cc01_g00950	63	113	58	114	PF00931.22	NB-ARC	Domain	6	57	252	35.1	7.8e-09	1	CL0023		Cc01_g01600	Cc01_g01600	Putative disease resistance protein RGA3		XP_027150258.1	530	758	527	767	PF00931.22	NB-ARC	Domain	5	237
XP_027060898.1	537	776	536	785	PF00931.22	NB-ARC	Domain	2	252	252	185.3	1.1e-54	1	CL0023		LOC113714883	XP_027094812.1	putative disease resistance protein At4g19050		Cc01_g00950	115	264	114	264	PF00931.22	NB-ARC	Domain	102	252	252	68.4	5.4e-19	1	CL0023		Cc01_g01670	Cc01_g01670	PutativeCc-nbs-lrr resistance protein		XP_027150321.1	1	60	1	61	PF00931.22	NB-ARC	Domain	190	251
XP_027060899.1	237	476	235	477	PF00931.22	NB-ARC	Domain	3	251	252	183.6	3.5e-54	1	CL0023		LOC113714883	XP_027094813.1	putative disease resistance protein At4g19050		Cc01_g01140	1	201	1	226	PF00931.22	NB-ARC	Domain	28	230	252	175.8	8.7e-52	1	CL0023		Cc01_g01720	Cc01_g01720	Putative disease resistance protein RGA1		XP_027150350.1	61	297	59	308	PF00931.22	NB-ARC	Domain	3	250
XP_027060900.1	527	766	525	767	PF00931.22	NB-ARC	Domain	3	251	252	183.4	4.1e-54	1	CL0023		LOC113714786	XP_027094657.1	putative late blight resistance protein homolog R1C-3		Cc01_g01340	2	112	1	113	PF00931.22	NB-ARC	Domain	59	163	252	67.3	1.1e-18	1	CL0023		Cc01_g01740	Cc01_g01740	Disease resistance-like protein (Fragment)		XP_027150466.1	225	425	222	443	PF00931.22	NB-ARC	Domain	4	209
XP_027060901.1	29	140	26	149	PF00931.22	NB-ARC	Domain	39	154	252	80.8	8.7e-23	1	CL0023		LOC113715129	XP_027095127.1	putative late blight resistance protein homolog R1B-23		Cc01_g01600	158	378	153	402	PF00931.22	NB-ARC	Domain	6	223	252	140.9	3.9e-41	1	CL0023		Cc01_g01750	Cc01_g01750	Putative disease resistance protein RGA3		XP_027150556.1	720	960	718	961	PF00931.22	NB-ARC	Domain	3	251
XP_027060904.1	523	762	521	763	PF00931.22	NB-ARC	Domain	3	251	252	167.7	2.6e-49	1	CL0023		LOC113714188	XP_027093784.1	TMV resistance protein N-like		Cc01_g01670	5	106	1	125	PF00931.22	NB-ARC	Domain	128	226	252	53.9	1.4e-14	1	CL0023		Cc01_g01770	Cc01_g01770	Putative disease resistance RPP13-like protein 1		XP_027150557.1	751	969	747	988	PF00931.22	NB-ARC	Domain	6	227
XP_027060906.1	237	466	235	478	PF00931.22	NB-ARC	Domain	3	241	252	172.9	6.8e-51	1	CL0023		LOC113714758	XP_027094616.1	putative late blight resistance protein homolog R1B-17		Cc01_g01720	5	180	1	185	PF00931.22	NB-ARC	Domain	70	251	252	85.9	2.4e-24	1	CL0023		Cc01_g01790	Cc01_g01790	Putative Disease resistance protein RGA2		XP_027150723.1	164	399	161	404	PF00931.22	NB-ARC	Domain	4	249
XP_027060907.1	533	772	531	773	PF00931.22	NB-ARC	Domain	3	251	252	173.5	4.3e-51	1	CL0023		LOC113713842	XP_027093447.1	putative late blight resistance protein homolog R1B-8 isoform X1		Cc01_g01740	1	55	1	63	PF00931.22	NB-ARC	Domain	28	83	252	41.7	7.5e-11	1	CL0023		Cc01_g01800	Cc01_g01800	Putative disease resistance protein RGA4		XP_027150724.1	164	399	161	404	PF00931.22	NB-ARC	Domain	4	249
XP_027060908.1	381	620	379	621	PF00931.22	NB-ARC	Domain	3	251	252	179.3	7.5e-53	1	CL0023		LOC113713842	XP_027093448.1	putative late blight resistance protein homolog R1B-17 isoform X2		Cc01_g01750	163	381	158	406	PF00931.22	NB-ARC	Domain	7	223	252	134.6	3.2e-39	1	CL0023		Cc01_g01820	Cc01_g01820	Putative disease resistance protein RGA4		XP_027150725.1	164	399	161	404	PF00931.22	NB-ARC	Domain	4	249
XP_027060909.1	530	769	528	770	PF00931.22	NB-ARC	Domain	3	251	252	183.1	5.1e-54	1	CL0023		LOC113714291	XP_027093874.1	uncharacterized protein LOC113714291		Cc01_g01770	177	282	172	294	PF00931.22	NB-ARC	Domain	7	115	252	59.8	2.3e-16	1	CL0023		Cc01_g01840	Cc01_g01840	Putative disease resistance protein RGA4		XP_027150743.1	174	421	171	422	PF00931.22	NB-ARC	Domain	4	251
XP_027060911.1	2	183	1	198	PF00931.22	NB-ARC	Domain	49	230	252	116.3	1.2e-33	1	CL0023		LOC113711692	XP_027090663.1	probable disease resistance protein At4g33300		Cc01_g01790	77	312	72	325	PF00931.22	NB-ARC	Domain	7	235	252	139.5	1e-40	1	CL0023		Cc01_g02020	Cc01_g02020	Putative disease resistance protein RGA3		XP_027150775.1	322	553	315	554	PF00931.22	NB-ARC	Domain	9	251
XP_027060918.1	59	173	57	175	PF00931.22	NB-ARC	Domain	63	180	252	52.7	3.2e-14	1	CL0023		LOC113712636	XP_027091926.1	late blight resistance protein R1-A-like		Cc01_g01800	174	393	156	404	PF00931.22	NB-ARC	Domain	19	245	252	127.6	4.6e-37	1	CL0023		Cc01_g02240	Cc01_g02240	Putative disease resistance protein RGA3		XP_027150778.1	322	553	315	554	PF00931.22	NB-ARC	Domain	9	251
XP_027060944.1	222	467	221	467	PF00931.22	NB-ARC	Domain	2	252	252	176.5	5.4e-52	1	CL0023		LOC113712390	XP_027091590.1	putative late blight resistance protein homolog R1B-16		Cc01_g01820	159	400	153	400	PF00931.22	NB-ARC	Domain	7	252	252	145.1	2e-42	1	CL0023		Cc01_g02280	Cc01_g02280	Putative disease resistance protein RGA3		XP_027150792.1	322	553	315	554	PF00931.22	NB-ARC	Domain	9	251
XP_027060946.1	2	100	1	100	PF00931.22	NB-ARC	Domain	149	252	252	59.7	2.3e-16	1	CL0023		LOC113712390	XP_027091591.1	putative late blight resistance protein homolog R1B-16		Cc01_g01840	149	366	144	401	PF00931.22	NB-ARC	Domain	7	219	252	123.8	6.3e-36	1	CL0023		Cc01_g02310	Cc01_g02310	Putative disease resistance protein RGA4		XP_027150795.1	734	956	731	974	PF00931.22	NB-ARC	Domain	5	230
XP_027060947.1	169	290	168	294	PF00931.22	NB-ARC	Domain	2	124	252	93.3	1.3e-26	1	CL0023		LOC113711703	XP_027090671.1	putative late blight resistance protein homolog R1A-10		Cc01_g02020	1	199	1	223	PF00931.22	NB-ARC	Domain	28	222	252	120.6	6e-35	1	CL0023		Cc01_g02320	Cc01_g02320	Putative disease resistance protein RGA1		XP_027150830.1	927	1162	922	1164	PF00931.22	NB-ARC	Domain	6	250
XP_027060965.1	169	390	168	409	PF00931.22	NB-ARC	Domain	2	222	252	180.6	3e-53	1	CL0023		LOC113711299	XP_027090262.1	putative late blight resistance protein homolog R1A-10		Cc01_g02240	1	198	1	216	PF00931.22	NB-ARC	Domain	28	222	252	129.3	1.3e-37	1	CL0023		Cc01_g02350	Cc01_g02350	Putative disease resistance protein RGA3		XP_027150831.1	927	1162	922	1164	PF00931.22	NB-ARC	Domain	6	250
XP_027060972.1	169	414	168	414	PF00931.22	NB-ARC	Domain	2	252	252	188.4	1.3e-55	1	CL0023		LOC113712906	XP_027092338.1	late blight resistance protein R1-A-like		Cc01_g02280	362	581	358	606	PF00931.22	NB-ARC	Domain	6	222	252	143.5	6.5e-42	1	CL0023		Cc01_g02500	Cc01_g02500	Putative uncharacterized protein		XP_027150832.1	927	1162	922	1164	PF00931.22	NB-ARC	Domain	6	250
XP_027061052.1	460	601	454	612	PF00931.22	NB-ARC	Domain	17	149	252	28.1	1.1e-06	1	CL0023		LOC113711313	XP_027090277.1	putative late blight resistance protein homolog R1B-13		Cc01_g02310	10	88	2	96	PF00931.22	NB-ARC	Domain	158	247	252	36.1	3.8e-09	1	CL0023		Cc01_g02870	Cc01_g02870	Putative disease resistance protein RGA3		XP_027150833.1	927	1162	922	1164	PF00931.22	NB-ARC	Domain	6	250
XP_027061054.1	473	678	470	712	PF00931.22	NB-ARC	Domain	4	215	252	173.0	6.5e-51	1	CL0023		LOC113712523	XP_027091803.1	putative late blight resistance protein homolog R1C-3		Cc01_g02320	79	268	74	272	PF00931.22	NB-ARC	Domain	6	192	252	109.6	1.4e-31	1	CL0023		Cc01_g02910	Cc01_g02910	Putative disease resistance protein RGA4		XP_027150834.1	927	1162	922	1164	PF00931.22	NB-ARC	Domain	6	250
XP_027061055.1	473	678	470	712	PF00931.22	NB-ARC	Domain	4	215	252	173.0	6.5e-51	1	CL0023		LOC113711529	XP_027090488.1	putative late blight resistance protein homolog R1A-3		Cc01_g02350	33	251	30	259	PF00931.22	NB-ARC	Domain	27	240	252	128.1	3.2e-37	1	CL0023		Cc01_g03010	Cc01_g03010	Putative BED finger-nbs resistance protein		XP_027150983.1	17	171	7	172	PF00931.22	NB-ARC	Domain	87	251
XP_027061059.1	187	404	182	436	PF00931.22	NB-ARC	Domain	3	223	252	174.7	1.9e-51	1	CL0023		LOC113712202	XP_027091325.1	putative late blight resistance protein homolog R1B-23		Cc01_g02500	186	260	175	281	PF00931.22	NB-ARC	Domain	13	88	252	46.1	3.5e-12	1	CL0023		Cc01_g03020	Cc01_g03020	Putative Probable disease resistance protein At1g12280		XP_027151034.1	156	392	153	394	PF00931.22	NB-ARC	Domain	4	250
XP_027061060.1	187	404	182	436	PF00931.22	NB-ARC	Domain	3	223	252	174.7	1.9e-51	1	CL0023		LOC113711545	XP_027090505.1	putative late blight resistance protein homolog R1B-17		Cc01_g02870	158	396	153	402	PF00931.22	NB-ARC	Domain	6	239	252	139.1	1.3e-40	1	CL0023		Cc01_g03180	Cc01_g03180	Putative NB-ARC domain-containing disease resistance protein		XP_027151035.1	156	392	153	394	PF00931.22	NB-ARC	Domain	4	250
XP_027061076.1	144	375	141	376	PF00931.22	NB-ARC	Domain	6	251	252	165.5	1.3e-48	1	CL0023		LOC113711984	XP_027091051.1	putative late blight resistance protein homolog R1B-17 isoform X1		Cc01_g02910	123	364	118	374	PF00931.22	NB-ARC	Domain	6	241	252	135.5	1.7e-39	1	CL0023		Cc01_g03240	Cc01_g03240	Putative disease resistance protein RGA3		XP_027151093.1	173	420	170	421	PF00931.22	NB-ARC	Domain	4	251
XP_027061077.1	144	375	141	376	PF00931.22	NB-ARC	Domain	6	251	252	165.5	1.3e-48	1	CL0023		LOC113711984	XP_027091052.1	uncharacterized protein LOC113711984 isoform X2		Cc01_g03010	1	211	1	212	PF00931.22	NB-ARC	Domain	28	251	252	139.8	8.7e-41	1	CL0023		Cc01_g03250	Cc01_g03250	Putative disease resistance protein RGA3		XP_027151131.1	5	242	3	242	PF00931.22	NB-ARC	Domain	6	252
XP_027061103.1	173	420	170	421	PF00931.22	NB-ARC	Domain	4	251	252	204.0	2.1e-60	1	CL0023		LOC113711984	XP_027091053.1	uncharacterized protein LOC113711984 isoform X2		Cc01_g03020	6	235	3	236	PF00931.22	NB-ARC	Domain	5	251	252	168.6	1.3e-49	1	CL0023		Cc01_g04980	Cc01_g04980	Putative disease resistance protein RGA3		XP_027151133.1	184	279	167	282	PF00931.22	NB-ARC	Domain	17	116
XP_027061133.1	141	370	138	371	PF00931.22	NB-ARC	Domain	5	251	252	164.4	2.7e-48	1	CL0023		LOC113717305	XP_027097896.1	putative late blight resistance protein homolog R1B-14		Cc01_g03180	1	215	1	215	PF00931.22	NB-ARC	Domain	28	252	252	143.3	7.2e-42	1	CL0023		Cc01_g05220	Cc01_g05220	Putative disease resistance protein RGA3		XP_027151145.1	727	963	722	964	PF00931.22	NB-ARC	Domain	6	251
XP_027061134.1	141	370	138	371	PF00931.22	NB-ARC	Domain	5	251	252	164.5	2.5e-48	1	CL0023		LOC113717305	XP_027097897.1	putative late blight resistance protein homolog R1B-14		Cc01_g03240	212	428	198	439	PF00931.22	NB-ARC	Domain	25	227	252	73.6	1.4e-20	1	CL0023		Cc01_g05230	Cc01_g05230	Putative disease resistance protein RGA3		XP_027151159.1	189	423	174	425	PF00931.22	NB-ARC	Domain	15	250
XP_027061135.1	152	385	149	386	PF00931.22	NB-ARC	Domain	4	251	252	165.0	1.7e-48	1	CL0023		LOC113717305	XP_027097898.1	putative late blight resistance protein homolog R1B-14		Cc01_g03250	21	156	15	180	PF00931.22	NB-ARC	Domain	92	223	252	76.0	2.6e-21	1	CL0023		Cc01_g05240	Cc01_g05240	Putative disease resistance protein RGA3		XP_027151160.1	189	423	174	425	PF00931.22	NB-ARC	Domain	15	250
XP_027061136.1	152	385	149	386	PF00931.22	NB-ARC	Domain	4	251	252	165.0	1.7e-48	1	CL0023		LOC113717305	XP_027097899.1	putative late blight resistance protein homolog R1B-14		Cc01_g04980	160	224	159	225	PF00931.22	NB-ARC	Domain	2	65	252	48.2	7.8e-13	1	CL0023		Cc01_g05270	Cc01_g05270	Putative Disease resistance protein RGA2		XP_027151161.1	189	423	174	425	PF00931.22	NB-ARC	Domain	15	250
XP_027061137.1	152	385	149	386	PF00931.22	NB-ARC	Domain	4	251	252	165.0	1.7e-48	1	CL0023		LOC113717304	XP_027097893.1	putative late blight resistance protein homolog R1A-3		Cc01_g05220	159	394	156	402	PF00931.22	NB-ARC	Domain	4	237	252	143.1	8.3e-42	1	CL0023		Cc01_g05280	Cc01_g05280	Putative Disease resistance protein RGA2		XP_027151176.1	405	628	390	630	PF00931.22	NB-ARC	Domain	18	250
XP_027061138.1	144	373	140	374	PF00931.22	NB-ARC	Domain	6	251	252	152.5	1.1e-44	1	CL0023		LOC113717304	XP_027097895.1	putative late blight resistance protein homolog R1A-3		Cc01_g05230	177	390	173	408	PF00931.22	NB-ARC	Domain	5	219	252	125.2	2.4e-36	1	CL0023		Cc01_g05660	Cc01_g05660	Putative disease resistance protein RGA1		XP_027151177.1	405	628	390	630	PF00931.22	NB-ARC	Domain	18	250
XP_027061159.1	3	207	1	208	PF00931.22	NB-ARC	Domain	39	251	252	139.5	1.1e-40	1	CL0023		LOC113716972	XP_027097349.1	putative late blight resistance protein homolog R1B-14		Cc01_g05240	216	366	212	373	PF00931.22	NB-ARC	Domain	96	238	252	67.6	9.3e-19	1	CL0023		Cc01_g06910	Cc01_g06910	Putative Probable disease resistance protein At5g63020		XP_027151207.1	172	419	169	420	PF00931.22	NB-ARC	Domain	4	251
XP_027061174.1	535	767	534	777	PF00931.22	NB-ARC	Domain	2	244	252	175.3	1.3e-51	1	CL0023		LOC113716972	XP_027097350.1	putative late blight resistance protein homolog R1B-14		Cc01_g05270	137	354	133	379	PF00931.22	NB-ARC	Domain	7	222	252	134.5	3.5e-39	1	CL0023		Cc01_g07510	Cc01_g07510	Putative Late blight resistance protein R1-A		XP_027151209.1	304	490	299	494	PF00931.22	NB-ARC	Domain	7	197
XP_027061175.1	535	767	534	777	PF00931.22	NB-ARC	Domain	2	244	252	175.3	1.3e-51	1	CL0023		LOC113715811	XP_027095914.1	putative disease resistance RPP13-like protein 3		Cc01_g05280	175	411	170	416	PF00931.22	NB-ARC	Domain	6	240	252	138.3	2.4e-40	1	CL0023		Cc01_g07920	Cc01_g07920	Hypothetical protein		XP_027151210.1	304	490	299	494	PF00931.22	NB-ARC	Domain	7	197
XP_027061176.1	535	767	534	777	PF00931.22	NB-ARC	Domain	2	244	252	175.3	1.3e-51	1	CL0023		LOC113717393	XP_027098026.1	putative late blight resistance protein homolog R1A-10 isoform		Cc01_g05660	186	387	170	420	PF00931.22	NB-ARC	Domain	17	222	252	161.9	1.5e-47	1	CL0023		Cc01_g07930	Cc01_g07930	Putative late blight resistance protein homolog R1B-14		XP_027151211.1	304	490	299	494	PF00931.22	NB-ARC	Domain	7	197
[truncated: 1,781 more rows]
[truncated: 8 more columns]

## Sheet: S5_Overlap
Supplementary Table 5. Overlap analysis between NLR loci annotated by NLR-annotator and NLR genes model annotated in each genome. Regions that have more than one overlap are highlighted in orange, and the ID of the genes or NLR-annotator locus that overlaps in more than one region is in bold.
[truncated: 1,042 more rows]

[truncated: 4 more sheets: S6_NLR-Parser _noOverlap, S7_BlASTx, S_8-OrthoGroups, S_9-Orphans]
